# Supplementary material for: An Analysis of a Transposable Element Expression Atlas during 27 Developmental Stages in Porcine Skeletal Muscle: Unveiling Molecular Insights into Pork Production Traits
Source: Animals (Basel). 2023 Nov 20;13(22):3581. doi: 10.3390/ani13223581 (PMC10668843; doi:10.3390/ani13223581)
Supplement: Supplementary file 1 [file animals-13-03581-s001.zip]

Archive with 2 entries (2 files):
- Supplementary-Table.xlsx
- Supplementary-Figure.pdf
