# Supplementary material for: An Analysis of a Transposable Element Expression Atlas during 27 Developmental Stages in Porcine Skeletal Muscle: Unveiling Molecular Insights into Pork Production Traits
Source: Animals (Basel). 2023 Nov 20;13(22):3581. doi: 10.3390/ani13223581 (PMC10668843; doi:10.3390/ani13223581)
Supplement: Supplementary file 1 [file animals-13-03581-s001.zip › Supplementary-Table.xlsx]

## Sheet: Table S1
Table S1: The expression matrix of self-expressed TEs across 27 developmental time points.
TE ID	LE33	LE40	LE45	LE50	LE55	LE60	LE65	LE70	LE75	LE80	LE85	LE90	LE95	LE100	LE105	LD0	LD9	LD20	LD30	LD40	LD60	LD80	LD100	LD120	LD140	LD160	LD180
chr10|11517623|11517828|Pre0_SS:tRNA:SINE|198|+	0.196667	0.693333	0.8	1.47	1.51333	0	0.953333	0.28	0	2.89333	0.68	0.846667	0	2.06667	4.26667	4.92	1.92667	2.13333	1.86	2.02333	3.93667	0.536667	0.746667	1.11333	0.493333	0.816667	0.816667
chr10|11845838|11846119|Pre0_SS:tRNA:SINE|69|+	1.69	1.26667	0.893333	1.29333	1.33667	1.65333	1.21667	1.16333	1.30667	0.463333	0.573333	1.29	0.786667	0.253333	0.373333	0.286667	0.523333	0.74	0.446667	0.303333	0.396667	0.453333	0	0.143333	0	0.326667	0.283333
chr10|12403607|12403749|MER20:hAT-Charlie:DNA|218|-	3.72	3.42667	2.72333	3.09667	3.11	3.94333	2.99	3.5	2.83	3.09333	1.99333	2.96333	2.93667	4.84333	2.54333	3.29	2.53333	2.39	2.34333	1.27667	0.986667	0.96	1.00667	0.66	1.1	0.53	1.89667
chr10|12550461|12551403|L1-3_SSc:L1:LINE|237|+	0.35	0.256667	0.27	0.186667	0.366667	0.426667	0.463333	0.406667	0.31	0.406667	0.22	0.386667	0.283333	0.283333	0.286667	0.12	0.0833333	0.306667	0.216667	0.243333	0.21	0.306667	0.67	0.826667	0.543333	0.396667	1.02667
chr10|13440301|13440527|Pre0_SS:tRNA:SINE|159|-	14.08	8.34333	7.77	7.55667	7.68	9.10667	7.06	6.72667	4.63	4.73667	3.96333	4.29667	4.25	3.84667	2.68	3.94333	3.23	2.72	1.77333	1.26667	1.96667	1.17333	1.62667	2.41667	2.45667	6.58667	2.99333
chr10|13440634|13440747|CHR-1:tRNA:SINE|177|-	4.72	3.17	3.36667	2.87333	2.41	2.8	2.29667	2.40333	1.89667	2.28	1.83	1.63	1.26667	1.45667	1.23333	1.96333	0.91	0.966667	0.71	0.73	0.623333	0.646667	0.806667	1.42333	1.18	2.39333	1.19
chr10|13440925|13441061|SINE1C_SS:tRNA:SINE|179|-	5.23333	3.38667	4.24	1.89	2.75333	3.32	2.06	2.46	2.37667	2.90667	2.28	2.09667	1.87	1.15667	1.40667	2.04333	0.926667	1.24667	0.533333	0.826667	1.06667	0.746667	1.39	1.38333	1.55	4.42667	1.32333
chr10|13441294|13441422|SINE1A_SS:tRNA:SINE|238|-	16.96	7.93333	9.98	6.12667	9.41333	9.29667	7.08	7.57333	5.31667	5.66667	3.44333	5.28333	4.73333	3.69667	3.69	3.61	3.33	2.81667	1.76667	1.01333	1.28667	1.08333	1.83667	2.89667	2.43667	6.30667	2.39
chr10|13814598|13814808|L1-3_SSc:L1:LINE|146|-	0	1.04667	0.786667	1.26667	1.51667	1.82667	0.683333	0.73	0.383333	0.486667	0	0.446667	0	0.343333	0.156667	0	0	0	0	0	0	0	0	0	0	0	0
chr10|13815032|13815135|SINE1D_SS:tRNA:SINE|282|-	0.336667	1.44667	2.06667	1.77667	1.68	1.90667	1.45333	1.07333	0.9	0.583333	0	0.453333	0.243333	0.266667	0	0	0	0	0	0	0	0	0	0	0	0	0
chr10|13970226|13970356|PRE1e:tRNA:SINE|154|+	0	0	0.366667	0	0.47	0.456667	0.273333	0	0.426667	0.846667	0.423333	1.84333	0.946667	1.86333	1.37667	1.02667	3.15667	2.68667	1.62333	3.07	1.52333	0.806667	0.693333	0.843333	0.94	0	0.843333
chr10|14263195|14263451|Pre0_SS:tRNA:SINE|121|+	0	0	0	0	0	0	0	0	0	0	0	0	0	0	0	0	0.336667	0.706667	0.173333	0.87	1.08333	0.25	1.07	1.05333	0.286667	0.533333	1.09667
chr10|14648090|14648232|L1B_SS:L1:LINE|113|+	0	0	0.126667	0	0.193333	0	0	0	0.2	0	0	0.303333	0.483333	0.463333	0.576667	1.15333	0.46	0.286667	0.256667	0.316667	0.17	0.266667	0.236667	0	0.25	0.276667	0
chr10|14648232|14648384|MER58A:hAT-Charlie:DNA|252|+	0	0.25	0.143333	0	0.293333	0.226667	0	0.323333	0.273333	0.24	0.143333	0.463333	1.07667	1.28667	0.88	2.43333	1.17333	0.703333	0.54	0.54	0.253333	0.376667	0	0.463333	0	0	0.56
chr10|15316586|15317082|MER67A:ERV1:LTR|271|-	1.07333	0.7	0.573333	0.623333	0.53	0.62	0.506667	0.61	0.463333	0.806667	0.28	0.77	0.59	0.47	0.583333	0.613333	0.386667	0.263333	0.423333	0.36	0.45	0.28	0.386667	0.203333	0.293333	0.26	0.2
chr10|1661649|1661860|L2a:L2:LINE|320|+	0.523333	0.616667	0.473333	1.08333	0.47	0.59	0.51	0.52	0.28	0.5	0.216667	0.423333	0.51	0.383333	0	0.293333	0.463333	0.266667	0.276667	0.57	0	0	0	0.19	0	0.25	0
chr10|17467717|17467847|MER63A:hAT-Blackjack:DNA|217|-	0.63	0.366667	0.466667	0.513333	0.656667	0.486667	0.54	0.576667	0.783333	0.69	0.356667	0.64	0.746667	1.01333	1.08333	1.16667	0	0.75	0.65	0.393333	0.596667	0.443333	0	0.3	0	0.22	0
chr10|19973668|19973912|Pre0_SS:tRNA:SINE|181|-	1.64667	1.42667	1.42	2.12	1.15	1.41333	1.09333	1.27	0.83	0.633333	0.68	0.666667	0.703333	0.616667	0.51	0	0.47	0	0.206667	0.266667	0.226667	0	0	0	0	0	0.313333
chr10|19974770|19974964|PRE1k:tRNA:SINE|206|-	2.68	2.01333	2.08667	1.48333	1.57	1.20333	1.43667	1.10667	0.873333	0.836667	0.63	1.08	0.893333	0.66	0.413333	0	0.506667	0.283333	0	0.343333	0	0	0	0.286667	0	0	0
chr10|21701969|21702059|MamRTE1:RTE-BovB:LINE|310|-	0.6	0.756667	0.286667	0.786667	0.67	0.296667	0.533333	0.67	0.436667	0.82	0.416667	0.5	0.763333	0.93	1.13333	0.23	0.726667	0.863333	0.59	0.44	0.51	0.49	0	0.433333	0	0.416667	0
chr10|21731416|21731643|Pre0_SS:tRNA:SINE|152|-	1.00333	0.473333	0.58	0.66	0.533333	0.29	0.276667	0.263333	0.496667	0.55	0.24	1.04667	0.64	0.69	0.473333	0.306667	0.816667	0.473333	0.57	0.596667	0.266667	0.743333	0	0.296667	0.606667	0	0.266667
chr10|21737713|21737838|SINE1D_SS:tRNA:SINE|216|-	1.23	0.783333	0.386667	0.383333	0.47	0.576667	0.633333	0.296667	0.496667	0.563333	0.456667	1.39333	0.38	0.893333	0.963333	0.436667	0.45	0.676667	0.656667	0.673333	0.233333	0.543333	0.433333	0.193333	0.483333	0	0.283333
chr10|21738435|21738694|Pre0_SS:tRNA:SINE|127|-	1.26	0.47	0.623333	0.563333	0.45	0.533333	0.363333	0.57	0.803333	0.5	0.466667	0.943333	1.09	0.836667	0.476667	0.293333	0.743333	0.466667	0.86	0.48	0.63	0.696667	0.383333	0	0.43	0.333333	0.456667
chr10|21765400|21765491|HAL1_SS:L1:LINE|133|-	0.823333	0.436667	0.383333	0.733333	0.546667	0.653333	0.386667	0.613333	0.353333	0.936667	0.48	1.63667	1.30333	1.04	0.516667	0	0.583333	0.843333	0.466667	0.88	0	1.07333	0.453333	0.27	0.92	0	0.25
chr10|21767758|21767974|PRE1j:tRNA:SINE|193|-	1.16667	0.663333	0.71	0.606667	0.71	0.77	0.543333	0.413333	0.81	1.04667	0.53	1.37333	1.11	1.26667	0.733333	0.426667	0.793333	1.12	0.656667	0.503333	0.333333	0.953333	0.386667	0.516667	0.78	0.476667	0.34
chr10|23579468|23579714|PRE1e:tRNA:SINE|134|-	0	0	0	0	0	0	0	0	0.243333	0	0.266667	0	0.536667	0.49	1.05667	0.556667	0	0.213333	0.636667	0.493333	0	0.323333	0	0.403333	0.216667	0	0
chr10|29081670|29081872|PRE1d2:tRNA:SINE|135|+	2.35333	2.28333	2.48	2.65	2.62667	2.52	3	2.36	2.88333	2.57	1.95	2.23333	2.81	2.59667	3.73333	7.37	4.45667	4.30667	4.44333	4.17333	3.59667	3.09667	3.97	4.13	3.01667	3.51667	4.18667
chr10|29081918|29082168|Pre0_SS:tRNA:SINE|185|+	2.3	2.97	2.84333	2.84667	2.61667	2.45	2.87	2.72333	3.12	2.47667	2.07	2.23	3.37	3.1	3.92333	5.84	4.92	4.77667	4.71	4.95333	4.33667	4.35333	4.28	3.83333	3.98	4.23333	4.27333
chr10|33431277|33431532|Pre0_SS:tRNA:SINE|175|-	0.893333	0.923333	0.866667	0.846667	1.13333	1.22667	1.07333	0.993333	0.826667	1.12667	0.713333	0.896667	1.12333	1.4	1.23333	2.18333	1.21	1.23333	0.513333	0.396667	0.483333	0.913333	0.573333	1.64667	0.966667	1.08	1.15333
chr10|33431592|33431739|L1MB4:L1:LINE|191|-	0.47	0.54	0.506667	0.423333	0.526667	0.753333	0.506667	0.593333	0.453333	0.61	0.676667	0.486667	0.61	0.6	0.76	1.14	0.83	0.67	0.306667	0.336667	0.416667	0.43	0.39	1.05667	0.556667	0.573333	0.54
chr10|33432020|33432177|L1MB4:L1:LINE|165|-	0.916667	0.603333	0.82	0.72	1.05	0.78	0.673333	0.496667	0.506667	0.89	0.526667	1.09	1.06667	0.996667	0.96	1.85333	0.85	0.933333	0.446667	0.46	0.56	1.15333	0.59	1.60667	0.863333	1.09667	0.566667
chr10|38970000|38970147|MIRc:MIR:SINE|270|-	0.85	0.48	0.343333	0.516667	0.663333	0.846667	0.306667	0.496667	0.643333	0.5	0.416667	0.51	0.526667	0.756667	0.473333	1.4	1	0.783333	0.266667	0.696667	0.82	0.67	0.81	1.38333	0.806667	0.613333	0.883333
chr10|39875837|39875956|L1B_SS:L1:LINE|277|+	0.883333	1.95	1.99333	2.50333	2.36	1.96667	1.85667	1.63667	1.49333	2.28333	0.786667	2.24	2.98	3.00667	4.02333	1.08667	1.11667	0.586667	0.483333	0.34	0.333333	0.37	0	0	0	0	0
chr10|39885110|39885885|L1M7:L1:LINE|281|+	2.65	2.86333	3.93333	2.07333	2.16667	2.85	3.06	2.42	3.02333	3.08	1.34667	4.44	2.52333	2.10333	1.58667	2.19667	1.69333	1.45333	1.28	0.85	1.05	1.03	2.29333	0.533333	1.49667	0.843333	0.683333
chr10|39886134|39886409|L1M7:L1:LINE|281|+	2.10333	2.14	2.45	1.65667	1.75333	1.88667	1.76	1.76	1.68667	2.16333	0.9	2.54667	1.85667	1.52	1.22667	1.69667	1.03333	0.95	1.17333	0.89	0.84	0.833333	0.64	0.49	0.75	0.713333	0.266667
chr10|39890401|39890663|Pre0_SS:tRNA:SINE|123|-	2.88333	3.06	2.72	2.31667	2.31333	2.25	1.63	2.93	2.33667	1.87333	1.36	2.1	2.16667	2.30667	1.42	0.79	0.73	0.473333	0.516667	0.536667	0.633333	0.54	0.506667	0.553333	0.69	0.493333	0.536667
chr10|39891651|39891807|LTR11_SS:ERV1:LTR|162|-	1.10333	0.843333	0.396667	0.536667	0.523333	0.69	0.316667	0.49	0	0.27	0.323333	0.4	0.81	0.526667	0.61	0.306667	0.296667	0.313333	0.403333	0	0	0.4	0	0	0.23	0.233333	0
chr10|39894153|39894247|MLT1L-int:ERVL-MaLR:LTR|200|-	1.01	0.546667	0	0.583333	0.226667	0.32	0	0.486667	0.246667	0.39	0	0.583333	0.45	0.286667	0.2	0.393333	0	0	0	0	0	0	0	0	0	0	0
chr10|39905579|39905789|PRE1g:tRNA:SINE|152|-	1.04667	0.58	0.47	0.426667	0.396667	0.47	0.393333	0.41	0.276667	0.42	0.12	0.46	0.58	0.446667	0.273333	0.36	0.336667	0.353333	0.22	0.233333	0.156667	0	0.183333	0	0.16	0	0.276667
chr10|39906555|39906988|L1-2_SSc:L1:LINE|63|-	2.42333	0.593333	0.75	1.29667	1.29	1.39333	1.18667	0.62	0.426667	2.31333	0.356667	1.04667	1.44	0.38	0.463333	0.586667	0.91	0.71	0.346667	0.36	0.336667	0.313333	0.306667	0.25	0.333333	0.183333	0
chr10|39912781|39912995|PRE1f2:tRNA:SINE|136|-	1.59333	1.26667	0.896667	0.823333	0.686667	0.853333	0.353333	0.926667	0.616667	0.546667	0.416667	0.746667	0.77	0.97	0.726667	0.316667	0.513333	0.446667	0.313333	0.37	0.28	0.39	0.433333	0	0	0.363333	0.223333
chr10|40789477|40789578|MIR:MIR:SINE|340|+	0.923333	0.723333	0.833333	0.916667	0.76	0.79	0.863333	0.78	0.513333	0.903333	0.973333	0.8	0.676667	0.563333	0.626667	1.02333	0.776667	1.09667	0.466667	0.356667	0.5	0.64	0.75	0.296667	0.686667	0.703333	0.366667
chr10|40793164|40793407|Pre0_SS:tRNA:SINE|222|+	1.65333	1.10667	0.996667	1.14333	0.91	1.01	1.19333	1.14667	0.823333	1.03333	0.643333	1.3	1.15333	1.39333	0.92	1.21333	0.71	0.973333	0.773333	0.623333	0.59	0.353333	0.513333	0.433333	0.793333	0.6	0.62
chr10|40794827|40795160|L1M5:L1:LINE|287|+	0.973333	0.68	1.04	0.596667	0.81	0.766667	0.486667	0.616667	0.706667	0.67	0.566667	0.873333	0.556667	0.91	0.813333	0.846667	0.53	0.42	0.56	0.306667	0.503333	0.403333	0.283333	0.4	0.466667	0.33	0.666667
chr10|40997224|40997480|Pre0_SS:tRNA:SINE|252|+	0.42	0.93	0.873333	0.526667	0.913333	0.603333	0.793333	0.976667	1.33667	1.21333	1.15	1.38667	1.58667	1.70333	1.7	0.716667	1.13333	1.18667	1.18	0.876667	0.9	0.396667	0.856667	0.256667	0.783333	0.686667	0.376667
chr10|40997808|40998060|Pre0_SS:tRNA:SINE|181|+	0.436667	0.65	0.78	0.623333	0.48	0.986667	0.796667	0.723333	0.813333	1.09	0.646667	1.31	1.62	1.77667	1.52667	0.64	0.783333	1.26	0.936667	0.62	0.82	0.3	1.01667	0.256667	0.72	0.69	0.666667
chr10|40998293|40998538|Pre0_SS:tRNA:SINE|224|+	0.373333	0.296667	0.52	0.45	0.38	0.53	0.466667	0.806667	0.836667	1.05667	0.733333	0.983333	1.13333	1.26667	1.07	0.403333	0.566667	0.953333	0.973333	0.513333	0.483333	0.403333	0.746667	0.193333	0.503333	0	0.33
chr10|41181044|41181291|MIR:MIR:SINE|310|+	0.883333	0.493333	0.526667	0.453333	0.36	0.37	0.303333	0.29	0.243333	0.186667	0.183333	0.27	0.38	0.626667	0.386667	0.856667	0.443333	0.323333	1.20667	0.363333	0.24	0.453333	0	0.276667	0	0.35	0
chr10|41258091|41258307|MIRb:MIR:SINE|293|+	1.72333	0.606667	0.433333	0.366667	0.3	0.513333	0.3	0.196667	0.27	0.523333	0.203333	0.4	0.423333	0.466667	0.556667	1.09	0.373333	0.5	0.24	0.336667	0.346667	0.506667	0.323333	0.34	0	0.243333	0.45
chr10|41259125|41259571|L1ME3G:L1:LINE|221|+	1.79667	0.603333	0.34	0.413333	0.343333	0.39	0.22	0.273333	0.26	0.363333	0.163333	0.313333	0.326667	0.633333	0.46	0.526667	0.266667	0.38	0.486667	0.286667	0.226667	0.35	0.273333	0.406667	0.24	0.306667	0.353333
chr10|41259835|41260088|Pre0_SS:tRNA:SINE|116|+	1.04667	0.456667	0.41	0.416667	0.24	0.336667	0.256667	0.22	0.27	0.273333	0.32	0.29	0.356667	0.416667	0.233333	0.433333	0	0.323333	0.333333	0.306667	0	0.176667	0.186667	0.206667	0.183333	0	0.206667
chr10|41260339|41260718|L1ME3G:L1:LINE|224|+	1.12333	0.396667	0.336667	0.253333	0.186667	0.28	0.166667	0.206667	0.166667	0.416667	0	0.453333	0.313333	0.333333	0.236667	0.52	0.203333	0.37	0.36	0.166667	0.18	0.2	0.266667	0.236667	0	0.18	0.256667
chr10|41260983|41261228|Pre0_SS:tRNA:SINE|219|+	1.47	0.45	0.35	0.35	0.36	0.31	0.323333	0.156667	0.31	0.356667	0.0833333	0.486667	0.343333	0.333333	0.246667	0.593333	0.213333	0.443333	0.36	0.233333	0.263333	0.18	0.136667	0	0.183333	0.2	0.206667
chr10|41261842|41262537|L1ME3G:L1:LINE|209|+	1.46	0.443333	0.43	0.17	0.35	0.27	0.22	0.266667	0.26	0.296667	0.173333	0.446667	0.37	0.493333	0.28	0.603333	0.196667	0.326667	0.266667	0.256667	0.17	0.34	0	0.166667	0.176667	0.226667	0.236667
chr10|41271065|41271292|Pre0_SS:tRNA:SINE|185|+	1.08	0.413333	0	0.213333	0.393333	0.34	0.273333	0.28	0.166667	0.253333	0	0.21	0.21	0.42	0.446667	0.79	0	0.18	0.326667	0.156667	0.283333	0	0.21	0.176667	0.123333	0	0.253333
chr10|41273476|41273719|Pre0_SS:tRNA:SINE|169|+	1.43333	0.356667	0.173333	0.48	0.24	0.23	0.21	0	0.21	0.356667	0.193333	0.36	0.276667	0.183333	0.406667	0.6	0.33	0.316667	0.326667	0	0.266667	0.386667	0	0.16	0.283333	0	0
chr10|41275604|41275809|PRE1j:tRNA:SINE|183|+	1.83667	0.58	0.316667	0.4	0.353333	0.386667	0	0.316667	0.27	0.313333	0	0.293333	0.293333	0.646667	0.363333	0.69	0	0.393333	0.25	0	0.253333	0.403333	0	0	0	0	0
chr10|41279423|41279614|PRE1f2:tRNA:SINE|142|+	1.02333	0.43	0.436667	0.466667	0.266667	0.353333	0.17	0.183333	0.296667	0.293333	0.25	0.333333	0.26	0.336667	0.32	0.56	0	0.16	0.156667	0	0.323333	0	0.29	0.256667	0.316667	0	0
chr10|41566279|41566406|LFSINE_Vert:tRNA:SINE|328|-	0.41	1.15667	1.26333	1.55667	1.93333	2.08333	2.30333	2.17333	2.35667	2.27333	1.54667	1.84667	2.77333	1.74333	1.58667	0.693333	0.753333	0.783333	0.723333	0.466667	0.396667	0.383333	0.403333	0	0.46	0.49	0.67
chr10|41599849|41600041|PRE1f2:tRNA:SINE|138|-	0.846667	0.553333	0.423333	0.45	0.306667	0.76	0.5	0.353333	0.646667	0.666667	0.29	1.02333	1.02	1.3	0.816667	0.446667	0.46	0.453333	0.466667	0.33	0.28	0.326667	0.51	0	0	0.3	0
chr10|41601589|41601714|MIR3:MIR:SINE|344|-	0.636667	0.71	0.5	0.37	0.55	0.626667	0.5	0.75	0.733333	0.84	0.573333	1.51333	1.24667	1.42667	0.88	0	0.433333	0.386667	0.53	0.513333	0	0	0	0	0.44	0.516667	0
chr10|41895460|41895566|MER5A:hAT-Charlie:DNA|330|-	1.30667	1.1	1.18333	1.34	0.953333	1.55	1.09333	1.19	0.646667	0.99	0.743333	1.22333	0.79	0.433333	0.553333	0.313333	0.48	0.7	0	0.35	0.36	0	0.426667	0.336667	0.34	0.406667	0.466667
chr10|42010470|42010709|Pre0_SS:tRNA:SINE|198|-	3.07	2.34667	2.31333	1.82	1.89667	1.54667	1.78333	2.07333	1.65	1.14667	0.96	0.99	1.55333	1.20333	1.21333	0.763333	0.793333	0.443333	0.643333	0.266667	0.233333	0.5	0.313333	0.206667	0.656667	0.29	0.203333
chr10|42255739|42256095|MLT1E1A:ERVL-MaLR:LTR|242|-	0.543333	1.07667	0.93	1.43667	0.986667	1.02667	0.84	0.703333	0.836667	0.786667	0.353333	0.543333	0.586667	0.86	0.863333	0.476667	0.476667	0.233333	0	0	0.283333	0.26	0.253333	0.326667	0	0.2	0.306667
chr10|42826696|42826958|Pre0_SS:tRNA:SINE|93|+	0.32	0.636667	0.446667	0	0.613333	0	0.57	0	0	1.09	0.27	0.443333	0	1.59333	1.35333	5.17667	1.66667	2	2.93	2.34333	1.97	1.3	1.22333	2.53667	0.66	1.19667	1.39
chr10|43892162|43892392|PRE1h:tRNA:SINE|210|-	0.19	0	0.256667	0.326667	0.46	0.356667	0.446667	0.296667	0.233333	0.606667	0.2	0	0.296667	0.7	0.313333	0.673333	1.46	0.41	0.246667	0.746667	0.466667	0.32	0.413333	0.97	0.536667	0.956667	0.71
chr10|43892640|43892831|PRE1j:tRNA:SINE|173|-	0	0.456667	0.48	0.276667	0.64	0.62	0.42	0.806667	0.32	0.86	0	0.933333	0.513333	1.13667	0.333333	1	1.86333	0.793333	0.426667	0.913333	0.816667	0.583333	0.63	0.986667	0.453333	0.583333	0.966667
chr10|43895323|43895462|MIRb:MIR:SINE|304|-	0.356667	0.543333	0.523333	0.333333	0.613333	0.633333	0.413333	0.716667	0.33	0.743333	0.273333	0.653333	0.63	0.826667	0.363333	0.683333	1.33667	0.383333	0.453333	0.773333	0.7	0.533333	0.57	1.36333	0.416667	0.506667	0.49
chr10|44890321|44890643|MER90a:ERV1:LTR|286|-	0.693333	0.74	0.93	0.673333	0.856667	1.11	1.05	0.84	0.613333	1.08333	0.593333	1.15667	0.853333	0.886667	1.01	0.94	0.403333	0.336667	0.656667	0.386667	0.366667	0.296667	0.42	0.48	0.426667	0.583333	0.323333
chr10|48056290|48056476|PRE1j:tRNA:SINE|199|-	0.67	0.7	0.483333	0.593333	0.583333	0.723333	0.62	0.536667	0.483333	0.686667	0.343333	0.76	0.646667	1.1	0.46	0.626667	0.453333	0	0.56	0.316667	0.3	0.536667	0.306667	0.313333	0.436667	0.3	0
chr10|50627304|50627555|Pre0_SS:tRNA:SINE|179|+	1.03667	1.09333	0.47	0.54	0.513333	0.706667	0.6	0.623333	0.463333	0.416667	0.446667	0.676667	0.776667	0.873333	0.376667	0.5	0.306667	0.38	0.343333	0.33	0.136667	0.523333	0.333333	0.313333	0.32	0.43	0.31
chr10|50627627|50627820|PRE1i:tRNA:SINE|197|+	1.03667	0.75	0.733333	0.416667	0.556667	0.71	0.58	0.63	0.676667	0.65	0.336667	1.16667	0.643333	0.813333	0.416667	0.333333	0.37	0.433333	0	0.326667	0.353333	0.45	0.243333	0.393333	0.166667	0.373333	0.34
chr10|50632172|50632407|Pre0_SS:tRNA:SINE|183|+	1.30667	0.69	0.506667	1.09667	0.62	0.696667	0.85	0.716667	0.873333	0.683333	0.546667	0.656667	0.753333	0.82	0.603333	0.573333	0.56	0.49	0.266667	0.453333	0.323333	0.333333	0.256667	0.526667	0.416667	0.743333	0
chr10|50632605|50632712|PRE1h:tRNA:SINE|224|+	1.01	0.603333	0.846667	0.736667	0.55	0.576667	0.693333	0.48	0.656667	0.513333	0.346667	0.823333	0.46	0.46	0.463333	0.54	0.296667	0.603333	0.423333	0.186667	0.253333	0.32	0.836667	0	0.22	0.433333	0
chr10|50632877|50633133|Pre0_SS:tRNA:SINE|184|+	1.48	1.24333	0.94	1.03	1.07	0.853333	0.82	0.856667	1.06	0.79	0.82	1.03333	0.766667	0.753333	0.77	0.79	0.506667	0.616667	0.223333	0.326667	0.37	0.386667	0.516667	0.33	0.536667	0.543333	0
chr10|50635378|50635508|SINE1_SS:tRNA:SINE|185|+	1.44	1.43	1.07667	0.876667	0.776667	0.903333	0.713333	0.736667	0	0.85	0.783333	1.32	1.24667	0.786667	0.646667	0.486667	0.42	0.83	0.7	0.48	0.34	0	0.38	0.44	0.643333	0.726667	0
chr10|50635984|50636112|SINE1C_SS:tRNA:SINE|156|+	1.01667	0.433333	0.646667	0.523333	0.73	0.52	0.326667	0.433333	0.533333	0.473333	0	0.67	0.58	0.513333	0	0.383333	0	0.436667	0.493333	0.253333	0.203333	0.713333	0.706667	0.18	0	0.216667	0
chr10|51609258|51609584|HAL1:L1:LINE|260|-	0	0	0	0	0	0	0	0	0	0	0	0	0	0	0.606667	0	0	0	0.176667	0	0.353333	0.406667	0	0	0	1.01	0
chr10|51609842|51610097|Pre0_SS:tRNA:SINE|102|-	0	0	0	0	0	0	0	0	0	0	0	0	0	0	1.11667	0.746667	0.303333	0	0	0.913333	0.43	0.31	0	1.17	0	1.47333	0.236667
chr10|51610839|51611100|Pre0_SS:tRNA:SINE|139|-	0	0	0	0	0	0	0	0	0	0	0	0	0	0.126667	1.00333	1.08	0	0	0.273333	0.836667	0	0.513333	0	0	0	1.27667	0
chr10|51611965|51612175|PRE1f:tRNA:SINE|136|-	0	0	0	0	0	0	0	0	0	0	0	0	0	0	1.07	0.853333	0.8	0	0.39	0	0.84	1.25	0.8	2.84667	0	2.21	0
chr10|51612298|51612392|L3:CR1:LINE|330|-	0	0	0	0	0	0	0	0	0	0.203333	0	0	0	0	0.966667	0.75	0.79	0	0.323333	0.746667	0.813333	1.36333	0.496667	3.28	0	1.3	0.39
chr10|51613828|51614078|Pre0_SS:tRNA:SINE|173|-	0	0	0	0	0	0	0.183333	0	0	0.22	0	0	0	0	1.65333	0.896667	0	0.546667	0.823333	1.46	0.66	1.45667	0.826667	2.64667	0.796667	2.19333	0.53
chr10|51616136|51616231|L2b:L2:LINE|245|-	0.186667	0	0	0	0	0.5	0.31	0	0.513333	0	0	0.446667	0.176667	1.14667	2.76333	1.72667	1.94333	0.94	2.31	3.00667	0.963333	3.11333	1.05667	4.64333	2.12667	3.51667	3.86
chr10|51736565|51736805|Pre0_SS:tRNA:SINE|15|+	0	0	0	0	0.156667	0	0	0.206667	0.39	0	0	0	0	0	0.966667	1.09	0.333333	0.35	0.323333	0.423333	0	0	0	0	0.146667	0.296667	0
chr10|52206445|52206704|Pre0_SS:tRNA:SINE|62|-	0	0	0	0	0	0	1.11333	0.46	0	0	0.783333	0.556667	0.73	0	2.05	0.66	0	0	0	0	0	0	0	0	0	0	0
chr10|52483731|52484063|L1ME1:L1:LINE|271|+	2.18667	1.36667	1.12333	1.02667	1.21667	1.17667	0.963333	1.10667	1.25667	0.646667	0.756667	1	0.843333	1.36	0.846667	0.456667	0.493333	0.313333	0.316667	0.286667	0.266667	0.27	0	0	0.303333	0.176667	0
chr10|52484697|52484844|LTR16D:ERVL:LTR|231|+	1.87333	0.733333	0.886667	1.09667	1.11333	0.733333	0.52	0.91	0.65	0.586667	0.443333	0.556667	0.81	1.01333	0.636667	0.543333	0.51	0.403333	0.366667	0.246667	0	0	0.246667	0	0	0	0
chr10|53355204|53355462|Pre0_SS:tRNA:SINE|101|+	2.22333	0.9	0.78	0.953333	1.27	1.10333	0.85	1.01	0.823333	0.73	0.423333	0.48	0.426667	0.58	0.24	0	0	0	0	0	0	0	0	0	0	0	0
chr10|54265284|54265539|Pre0_SS:tRNA:SINE|193|-	5.21	8.73667	9.50333	8.57667	5.54333	6.11	3.96	4.06333	3.47333	4.55	1.85667	4.80667	3.59	3.58333	2.38	2.46667	2.97	2.31	2.52667	1.36	2.01333	1.43	2.61	1.14333	1.6	1.84333	2.18667
chr10|55667714|55667975|Pre0_SS:tRNA:SINE|138|+	0	0	0	0	0	0	0	0	0	0	0	0	0	0	0	1.04333	0	0	0	0	0	0	0	0	0	0	0
chr10|56562527|56562752|MIRb:MIR:SINE|304|+	0.21	0.8	0.72	0.633333	0.79	0.85	0.843333	0.756667	1.05333	1.60333	0.713333	1.43333	1.51	1.67667	1.26	1.43	1.38667	0.996667	0.806667	0.52	0.793333	0.5	0.773333	0.65	0.733333	0.623333	0.646667
chr10|56563235|56563480|L1-3_SSc:L1:LINE|281|+	0.183333	0.466667	0.746667	0.55	0.84	0.743333	0.753333	0.796667	0.953333	1.09	0.79	1.40667	1.71667	1.46667	1.36	1.46667	1.45667	0.71	0.666667	0.696667	0.7	0.823333	0.776667	0.503333	0.5	0.48	0.293333
chr10|56563501|56563721|Pre0_SS:tRNA:SINE|216|+	0.426667	0.4	0.523333	0.706667	0.75	0.37	0.746667	0.65	0.623333	1.26	0.563333	0.843333	1.60667	1.62	0.883333	1.26	1.36	0.606667	0.636667	0.333333	0.433333	0.453333	0.6	0.57	0.58	0.37	0.503333
chr10|56566235|56566365|SINE1_SS:tRNA:SINE|123|+	0.183333	0.233333	0.296667	0.423333	0.573333	0	0.666667	0.64	0.666667	0.826667	0.61	0.996667	1.25	0.873333	0.746667	0.626667	0.553333	0.486667	0.723333	0.426667	0.226667	0.406667	0.88	0	0.42	0.756667	0.513333
chr10|56724598|56724857|Pre0_SS:tRNA:SINE|54|+	0	0	0	0	0	0	0	0	0	0	0	0	0	0	0	1.06	0	0.116667	0	0	0	0	0	0	0	0	0
chr10|56766279|56766456|PRE1i:tRNA:SINE|167|+	0	0	0	0	0	0	0	0.293333	0.27	0	0.77	0.703333	1.30333	1.36667	2.65333	2.30333	1.61667	2.71333	2.95	1.37	1.34	2.01667	1.16333	3.53333	1.58	1.90667	2.48667
chr10|56768363|56768609|Pre0_SS:tRNA:SINE|236|+	0	0	0	0	0	0	0	0.206667	0.173333	0.24	0.656667	0.67	0.463333	0.88	1.41333	0.88	1.10333	1.74	2.24667	0.966667	0.706667	0.706667	0.893333	1.66	0.846667	1.28333	1.05667
chr10|58627679|58627922|Pre0_SS:tRNA:SINE|16|-	0.533333	1.12667	1.22	1.75667	1.11667	1.16667	1.14333	0.943333	1.1	1.10667	0.57	1.08333	0.566667	0	0.923333	0.303333	0.453333	0.33	0.246667	0.216667	0.0366667	0.266667	0.323333	0.383333	0	0.13	0.0933333
chr10|64837523|64837756|L3:CR1:LINE|288|-	0.34	0.32	0.433333	0.41	0.333333	0.526667	0.516667	0.523333	0.62	0.626667	0.38	0.816667	0.856667	0.783333	0.533333	1.87667	0.45	0.343333	0.406667	0.436667	0	0.376667	0	0.203333	0	0	0.15
chr10|65702934|65703133|PRE1j:tRNA:SINE|196|-	0.746667	0.546667	0.586667	0.77	0.853333	0.736667	1.18667	0.543333	0.56	0.996667	0.283333	0.913333	0.776667	0.61	0.906667	0.813333	0.51	0.516667	0.43	0.396667	0.376667	0.353333	0	0	0.42	0	0
chr10|66274362|66274623|Pre0_SS:tRNA:SINE|27|-	0.11	0.31	0.39	0	0.87	1.05667	0.516667	0.81	1.13	1.26	0.573333	0.8	0.796667	0.8	0.69	0.466667	0.433333	0.41	0.446667	0.416667	0	0.306667	0.51	0	0.206667	0.233333	0
chr10|66433304|66433541|PRE1f:tRNA:SINE|169|-	0.0866667	0	0	0	0.243333	0.16	0.386667	0.19	0.256667	0.156667	0	0.33	0.3	0.616667	1.05667	2.94333	1.22333	0.686667	3.34667	0.293333	0.3	0.5	0	0	0	0	0.306667
chr10|66433541|66433798|MLT1A:ERVL-MaLR:LTR|271|-	0.16	0.123333	0	0.223333	0.18	0.333333	0.47	0.37	0.526667	0.173333	0	0.463333	0.543333	0.963333	1.18333	3.23	2.01333	0.503333	2.62	0.163333	0.243333	0.27	0.466667	0.226667	0	0.473333	0.15
chr10|68579740|68580056|L1MEf:L1:LINE|280|-	1.01	0.936667	0.29	0.71	0.663333	1.01667	0.48	0.523333	0.403333	0.426667	0.266667	0.23	0.19	0.26	0.366667	0	0.233333	0.316667	0.196667	0	0	0	0.193333	0	0	0	0.326667
chr10|7029677|7029860|MamRTE1:RTE-BovB:LINE|328|-	0	0	0	0	0	0	0	0	0.2	0	0	0.18	0.253333	0.146667	0	0	0.653333	0.653333	0	0.503333	1.42	0.32	1.13667	2.25333	0.893333	2.09333	0.523333
chr10|8393269|8393375|CHR-1:tRNA:SINE|173|+	0.686667	1.05667	0.65	0.78	0.796667	0.71	0.606667	0.56	0.833333	0.4	0.32	0.406667	0.313333	0.503333	0.216667	0.303333	0	0	0	0	0.163333	0.173333	0	0	0	0.363333	0.29
chr10|8542488|8542938|L1B_SS:L1:LINE|245|-	0.293333	0.42	0.566667	0.45	0.583333	0.346667	0.47	0.493333	0.36	0.84	0.343333	1.06667	0.936667	0.783333	0.57	0.193333	0.356667	0.183333	0.31	0.22	0	0.24	0.206667	0.233333	0.253333	0.2	0.123333
chr10|8548614|8549566|Tigger1:TcMar-Tigger:DNA|185|-	0.386667	0.6	0.773333	0.84	0.833333	0.84	0.536667	0.576667	0.763333	0.83	0.56	1.05667	1.17	0.85	0.53	0.173333	0.356667	0.223333	0.183333	0.446667	0.286667	0.193333	0.253333	0.226667	0.28	0.39	0.283333
chr10|8549997|8550444|L2a:L2:LINE|297|-	0.373333	0.433333	0.64	0.886667	0.726667	0.69	0.58	0.61	0.656667	0.693333	0.466667	0.93	1.04667	0.626667	0.403333	0	0.316667	0.196667	0.176667	0.246667	0.193333	0.116667	0.176667	0	0.186667	0.233333	0.133333
chr10|8674403|8674731|MLT1D:ERVL-MaLR:LTR|237|-	1.1	1.07	0.89	0.833333	0.883333	1.26333	1.07333	1.36667	1.17667	1.26333	0.993333	0.946667	1.56667	1.3	0.886667	0.493333	0.413333	0.506667	0.66	0.253333	0.49	0.406667	0.606667	0.256667	0.636667	0.356667	0.606667
chr10|9220053|9220164|MIRc:MIR:SINE|333|+	0.553333	2.36333	4.56667	5.55667	4.19	3.94	2.94333	2.07667	1.44667	0.903333	0.353333	0	0.193333	0	0	0	0	0	0	0	0	0	0	0	0	0	0
chr11|10627752|10628248|MLT1F:ERVL-MaLR:LTR|253|-	0.48	0.43	0.653333	0.39	0.703333	0.7	0.6	1.18333	0.626667	0.52	0	0.876667	0.46	0.55	0	0	0.23	0	0	0	0	0.136667	0	0	0	0	0
chr11|1066518|1066611|L2b:L2:LINE|258|-	2.76	1.66667	2.18667	1.98333	2.26333	1.83333	1.64	1.96333	2.10667	2.05	1.03	1.44	1.19333	1.83667	1.38	1.28667	1.22667	0.953333	1.18667	0.726667	0.66	0.796667	0.666667	0.876667	0.67	0.913333	0.856667
chr11|1066810|1066926|CHR-1:tRNA:SINE|157|-	6.13333	6.15667	5.52	5.87	5.74333	5.61333	7.31333	6.88667	7.08667	6.95333	4.16667	5.36333	3.37	4.45	5.51667	3.29333	4.02	3.26667	5.19333	2.59333	3.71667	3.28667	3.32	4.07333	4.40667	4.26667	4.02
chr11|12694183|12694418|Pre0_SS:tRNA:SINE|196|+	7.76	7.97333	7.63	6.49667	7.98	7.14333	6.41667	6.20333	6.45333	6.13667	3.38333	5.46667	5.63667	5.57	5.69667	3.80667	5.03	4.58333	4.10667	3.46	3.31333	3.39333	2.95667	2.51333	3.19667	2.87333	2.77333
chr11|13222272|13222508|L1_Art:L1:LINE|270|-	0	0.13	0.486667	0.43	0	0.333333	0.53	0.523333	0.773333	1.19667	0.613333	0.423333	0.216667	0.316667	0.23	0	0	0	0	0	0	0	0	0	0	0	0
chr11|13777546|13777662|MamRep488:hAT-Tip100:DNA|244|+	4.42333	4.5	5.09333	3.27333	4.36333	4.55	4.73	4.19667	3.88333	4.68333	2.52333	4.96	4.74333	3.96667	3.40333	3.15667	2.59667	2.72	1.24333	1.54667	1.29667	1.5	1.58	1.52333	1.40333	1.72	0.973333
chr11|13778458|13778568|Tigger14a:TcMar-Tigger:DNA|187|+	1.71667	1.98667	2.45	2.02	1.88333	1.56333	1.94	1.96	1.93667	2.11333	1.71	2.68	2.29	1.43667	2.11333	1.28333	1.02667	0.83	0.663333	1.00333	0.966667	1.53333	1.35333	1.14	0.793333	0.786667	0.983333
chr11|14114853|14114979|SINE1C_SS:tRNA:SINE|167|+	0.853333	0.813333	0.793333	0.943333	0.823333	1.01	0.69	0.87	1.02	0.88	0.533333	1.73	1.59667	2.11	1.28667	0	0.646667	0.546667	0	0	0.303333	0.196667	0	0.263333	0.32	0	0
chr11|14115473|14115604|SINE1C_SS:tRNA:SINE|208|+	0.903333	0.516667	0.643333	0.453333	0.736667	0.973333	0.646667	0.913333	0.723333	1.12667	0.326667	1.64	1.41	1.59333	0.893333	0.443333	0.73	0.35	0.513333	0	0.26	0.25	0	0	0.196667	0.156667	0
chr11|14115766|14115977|Pre0_SS:tRNA:SINE|191|+	0.866667	0.853333	0.89	0.653333	0.7	1.45667	0.91	1.05	0.94	1.38667	0.726667	1.76667	1.52667	1.73667	1.06	0.376667	0.68	0.45	0.62	0.39	0.493333	0.33	0	0	0	0.37	0
chr11|14122206|14122326|SINE1C_SS:tRNA:SINE|200|+	0.586667	0.313333	0.14	0	0.396667	0.37	0.293333	0.543333	0.27	0.4	0.443333	0.65	0.79	1.03333	0.273333	0.45	0.516667	0	0	0	0.203333	0	0.27	0.263333	0	0	0
chr11|14280038|14280137|MIRb:MIR:SINE|319|-	5.37667	3.07667	4.69	2.96333	4.67333	2.73667	2.24333	2.62667	1.29667	2.79333	0.83	0	0.87	0.563333	0.693333	0	0	0	0.216667	0	0.413333	0	0.516667	0	0.143333	0	0
chr11|14575746|14575888|L1MC4a:L1:LINE|281|-	1.45667	1.97667	1.62	1.51	1.37667	1.43	0.966667	1.44333	0.76	1.17667	0.626667	1.04667	0.76	0.683333	0.356667	0	0.363333	0.27	0.2	0.473333	0	0.393333	0.443333	0.396667	0.406667	0.173333	0
chr11|14721193|14721282|MER117:hAT-Charlie:DNA|295|+	1.11333	0.8	1.00333	0.333333	0.573333	0.806667	0.723333	0.78	0.866667	0.95	0.266667	0.42	0.28	0.443333	0.266667	0	0.246667	0.31	0	0	0	0.156667	0	0	0	0	0
chr11|14944626|14944945|MLT1H:ERVL-MaLR:LTR|297|-	1.51333	0.66	0.63	0.266667	0.483333	0.49	0.376667	0.646667	0.623333	0.476667	0.49	0.936667	1.03667	0.833333	0.763333	1.34333	0.263333	0.376667	0.31	0	0.183333	0.236667	0	0	0.253333	0.62	0.243333
chr11|15083842|15084016|MIRb:MIR:SINE|241|-	0.446667	0	0	0	0	0	0	0	0	0	0	0.173333	0.146667	0	0.33	1.07333	0	0	0.376667	0	0	0.28	0	0	0	0.296667	0
chr11|1584702|1584886|LFSINE_Vert:tRNA:SINE|308|+	1.43333	1.45333	1.42	1.37667	1.03	1.08333	0.923333	1.02333	0.603333	0.836667	0.793333	0.53	0.646667	0.576667	0.43	0.39	0.496667	0	0.256667	0	0.166667	0	0	0	0	0	0
chr11|17696412|17696680|L1ME4a:L1:LINE|237|+	0.306667	0.473333	0	0.376667	0.436667	0.22	0.42	0.276667	0.25	0.52	0.65	0.783333	0.886667	0.816667	0.643333	0.896667	0.323333	0.62	0.423333	0.68	0.436667	1.39667	0.796667	0.97	0.85	0.513333	0.816667
chr11|17707039|17707293|Pre0_SS:tRNA:SINE|118|+	0.56	0.556667	0.436667	0.393333	0.403333	0.42	0.39	0.43	0.406667	0.536667	0.48	0.526667	0.81	0.566667	0.533333	0.73	0.603333	0.756667	0.496667	0.48	0.536667	1.12333	0.65	1.03	0.896667	0.87	0.576667
chr11|17718921|17719032|SINE1C_SS:tRNA:SINE|180|+	0	0.253333	0.403333	0	0.256667	0.263333	0	0	0	0.336667	0.386667	0.48	0.433333	1.08667	0.613333	0.5	0.333333	0.843333	0.496667	0.383333	0	0.573333	0.796667	0.42	0.4	0.59	0
chr11|17743464|17743755|L1ME3Cz:L1:LINE|285|+	0.936667	0.876667	0.72	0.66	0.836667	0.896667	0.72	0.623333	0.693333	1.03333	0.606667	1.02667	0.82	0.886667	1.02667	0.823333	0.526667	0.603333	0.513333	0.22	0.37	0.973333	0.623333	0.586667	0.58	0.723333	0.56
chr11|17745373|17745629|Pre0_SS:tRNA:SINE|206|+	1.07667	0.883333	0.933333	0.843333	0.96	0.843333	0.93	0.816667	0.76	1.3	0.676667	1.23333	0.86	1.12333	1	0.75	0.583333	0.403333	0.496667	0.386667	0.34	1.04333	0.456667	0.356667	0.67	0	0.833333
chr11|17752697|17752813|SINE1B_SS:tRNA:SINE|181|+	1.06333	0.78	1.41	1.25	1.06	0.866667	0.783333	0.846667	0.763333	1.02667	0	1.32333	0.646667	0.933333	0.853333	0.993333	0.526667	0.706667	0.696667	0.536667	0.546667	1.26333	0.426667	0.38	0.866667	0.683333	0
chr11|17759196|17759308|CHR-1:tRNA:SINE|170|+	5.07333	4.91667	5.35	4.66667	5.18333	5.07	3.68	4.98	4.44333	5.04333	2.32333	3.16333	3.52333	3.75	3.28	1.68	1.54	1.84333	0.71	1.24667	1.11667	1.28667	1.48667	0.833333	1.02667	1.23667	1.03333
chr11|17759317|17759433|SINE2-1_SSc:tRNA:SINE|181|+	2.82667	3.93	4.57667	4.59	4.36	4.20667	3.99667	3.24667	3.67	4.76	2.29333	3.43333	2.48667	2.73	2.92	1.68333	1.52	1.24333	0.613333	0.836667	0.963333	1.74	1.42667	0.94	1.26667	0.71	1.08333
chr11|17762494|17762746|Pre0_SS:tRNA:SINE|182|+	1.18	1.83667	1.64	1.36333	1.59	1.59	1.32	1.66667	1.47667	1.75333	1.01667	1.35	1.18667	1.65	1.70667	1.16	0.903333	0.796667	0.776667	0.636667	0.71	1.08667	0.813333	0.53	0.743333	0.71	0.76
chr11|17765944|17766183|Pre0_SS:tRNA:SINE|213|+	0.893333	0.86	1.02	1.2	0.916667	0.856667	0.776667	0.92	0.823333	1.33333	0.516667	1.22333	0.863333	1.08333	0.98	0.82	0.736667	0.656667	0.563333	0.456667	0.403333	0.81	0.576667	0.573333	0.37	0.85	0.926667
chr11|17766193|17766404|Tigger2a_Art:TcMar-Tigger:DNA|217|+	0.79	0.936667	0.74	0.543333	0.683333	0.723333	0.85	0.89	0.726667	1.26	0.323333	1.10667	0.946667	1.01	0.843333	0.96	0.5	0.63	0.37	0.433333	0.526667	0.733333	0.333333	0.49	0.573333	0.473333	0.586667
chr11|17767893|17768131|PRE1f:tRNA:SINE|164|+	1.83667	1.48667	1.39	1.54	1.88667	1.28333	1.03	1.53	1.59667	1.83333	0.8	1.41667	1.63667	1.76333	1.59333	1.29333	1.17	0.926667	0.903333	1.13667	0.82	1.69	0.843333	0.716667	1.01333	0.93	0.81
chr11|17768392|17768639|Pre0_SS:tRNA:SINE|202|+	0.923333	0.813333	0.693333	0.816667	0.69	0.85	0.55	0.776667	0.79	1.18667	0.663333	1.27333	1.12	1.15	0.816667	1.09333	0.596667	0.843333	0.68	0.813333	0.553333	0.93	0.64	0.643333	0.84	0.87	0.55
chr11|17782217|17782479|Pre0_SS:tRNA:SINE|202|+	0.853333	0.79	0.64	0.873333	0.766667	0.893333	0.84	0.52	0.996667	1.10333	0.546667	1.13333	1.24	1.38	1.01	0.796667	0.733333	0.886667	0.883333	0.436667	0.38	0.736667	0.506667	0.596667	0.973333	0.613333	0.713333
chr11|17784482|17784738|Pre0_SS:tRNA:SINE|180|+	0.386667	0.453333	0.316667	0.623333	0.49	0.613333	0.603333	0.736667	0.676667	0.723333	0.27	1.08333	0.603333	0.7	0.8	0.47	0.27	0.563333	0.416667	0.383333	0.16	0.483333	0.526667	0.483333	0.42	0.463333	0.363333
chr11|18425850|18426059|MLT1E2:ERVL-MaLR:LTR|282|-	8.17333	10.7367	9.80333	8.77	9.13	11.08	10.4833	9.10333	7.31667	8.79	7.12667	8.00333	7.72333	8.63	9.00667	5.26667	8.55333	6.91667	5.24667	3.66	4.46667	2.65667	4.15333	5.18	3.64667	3.39333	4.62
chr11|18985591|18985884|L1-2_SSc:L1:LINE|45|-	0	0	0	0.2	0.253333	0.266667	0	0.413333	0.386667	0.48	0.286667	0.576667	1.08667	0.833333	0.866667	0.353333	0.846667	0.793333	0.483333	0.446667	0.59	0.316667	0.423333	0.33	0.233333	0.47	0.426667
chr11|18986410|18986532|L1-3_SSc:L1:LINE|306|-	0	0	0.28	0	0.38	0.686667	0.596667	0.716667	1.24333	0.996667	0.51	1.48	1.52667	1.60667	1.54	0.973333	1.82	1.53667	0.74	0.783333	1.15667	0.876667	0.776667	0.453333	0.823333	0.78	0.38
chr11|20688318|20688572|Pre0_SS:tRNA:SINE|181|-	1.19667	1.02333	0.72	0.94	0.863333	1.01333	0.943333	1.33333	1.25333	0.99	0.743333	1.56	1.84333	1.34333	0.836667	0.376667	0.696667	0.69	0.956667	0.463333	0.593333	0.523333	0.723333	0.253333	0.446667	0.576667	0
chr11|21848611|21848866|Pre0_SS:tRNA:SINE|149|-	1.19333	1.54333	1.77	2.46	2.40333	2.31	1.6	1.64	1.81	1.67667	1.29333	1.64	1.39333	1.53	1.22667	1.06667	1.48667	1.64333	1.78667	1.66	1.57	2.03	1.89667	1.36	2.62333	2.06667	1.94
chr11|21869571|21869674|SINE1C_SS:tRNA:SINE|184|-	0.866667	0.39	0.673333	0.793333	0.336667	1.20667	0.49	0.62	0.566667	0.58	0.43	1.04333	0.553333	0.42	0.436667	0.483333	0.49	0.543333	0	0.49	0.35	0	0	0	0	0.243333	0.216667
chr11|21936239|21936885|L1-3_SSc:L1:LINE|202|+	0.78	0.673333	0.73	0.443333	0.603333	0.55	0.34	0.55	0.303333	0.503333	0.286667	0.45	0.373333	0.436667	0.746667	2.47	1.47333	1.93667	1.68667	1.48	0.963333	1.58333	0.923333	2.71667	1.39	1.82	1.68667
chr11|21939685|21939942|Pre0_SS:tRNA:SINE|151|+	0	0.116667	0.256667	0	0.17	0	0	0	0	0.246667	0	0.27	0.18	0.213333	0.383333	0.43	0.443333	1.04667	0	0.51	0.32	0	0	1.09	0.473333	0.566667	0.553333
chr11|21941298|21941384|L1ME4b:L1:LINE|148|+	0	0	0	0	0	0	0	0	0	0	0	0	0	0	0.196667	0.37	0	0.55	0.266667	0.213333	0.293333	0	0	1.34333	0	0.44	0.183333
chr11|21941384|21941644|Pre0_SS:tRNA:SINE|19|+	0.213333	0.123333	0	0	0	0	0	0	0	0.25	0	0.356667	0	0	0.523333	0.2	0.133333	0.63	0	0.433333	0.276667	0	0	1.05	0.55	0.526667	0.266667
chr11|21949987|21950224|PRE1c:tRNA:SINE|127|-	0.866667	3.08333	1.41	1.37333	1.87333	0.85	2.17667	1.34333	0.763333	2.10333	1.21333	1.69333	2.32333	2.56	2.99333	2.55333	0.483333	0.163333	0.5	0	0.236667	0	0	0.17	0.2	0.0933333	0.196667
chr11|22182979|22183257|PRE1e:tRNA:SINE|143|+	0	0	0	0	0	0	0	0	0	0	0	0	0	0	0	0	0	0	0	1.25	0	1.40667	1.87	0	0	0	0
chr11|22314124|22314656|MER89:ERV1:LTR|227|+	0.38	0.406667	0.313333	0.25	0.426667	0.4	0.566667	0.503333	0.29	0.73	0.54	0.516667	0.506667	0.423333	0.563333	0.876667	1.18667	2.99333	1.87667	0.94	0.88	0.39	0	1.64	0.433333	1.05333	0.73
chr11|22434817|22434946|L1MC4a:L1:LINE|231|-	0	0	0.726667	0.433333	0.566667	0.516667	0.32	0.853333	0.93	0.97	0.636667	1.18667	0.803333	0.613333	0	0	0.296667	0.28	0	0	0	0	0	0	0	0	0
chr11|22434946|22435205|Pre0_SS:tRNA:SINE|35|-	0.423333	0.703333	1.13333	1.34667	1.68333	1.78667	1.74	3.14333	3.42333	3.01667	3.39333	2.84667	2.66667	2.47	0	0	1.25333	0.833333	0.33	0	0.2	0	0	0	0	0	0
chr11|22460319|22460922|Charlie29b:hAT-Charlie:DNA|289|-	0.24	0.3	0.396667	0.466667	0.466667	0.473333	0.46	0.823333	0.596667	0.93	0.54	1.33333	0.843333	0.986667	0.296667	0.163333	0.673333	0.48	0.376667	0.236667	0	0.223333	0	0	0	0	0.146667
chr11|22461360|22461522|MER5A1:hAT-Charlie:DNA|233|-	0.353333	0.47	0.75	0.513333	0.776667	0.816667	0.766667	1.26	1.48	1	0.466667	1.89333	1.27333	1.41	0.563333	0.516667	0.92	0.68	0.72	0.28	0.38	0.236667	0	0	0.466667	0	0
chr11|22470244|22470376|L1-3_SSc:L1:LINE|195|-	0.263333	0.463333	0.766667	0.49	0.446667	0.596667	0.44	0.493333	0.91	0.966667	0.39	1.21	0.706667	1.05333	0.38	0.256667	0.383333	0.446667	0	0	0.35	0	0	0	0	0	0
chr11|22470833|22471091|Pre0_SS:tRNA:SINE|194|-	0.3	0.506667	0.3	0.293333	0.483333	0.42	0.216667	0.853333	0.69	0.65	0.533333	1.08	0.74	0.86	0.453333	0	0.47	0.4	0.5	0.263333	0.143333	0.213333	0	0	0	0.25	0
chr11|22471358|22471621|Pre0_SS:tRNA:SINE|206|-	0.396667	0.443333	0.626667	0.51	0.7	1.13333	0.503333	1.06667	1.16	1.00333	0.496667	1.65333	1.13667	1.39	0.37	0.216667	0.596667	0.493333	0.733333	0.433333	0.31	0.15	0	0.113333	0.2	0	0
chr11|22472001|22472252|Pre0_SS:tRNA:SINE|196|-	0.38	0.673333	0.913333	0.836667	0.65	0.766667	0.723333	1.38	1.48667	1.12667	0.893333	1.54667	1.25333	1.61	0.633333	0.343333	0.793333	0.676667	0.79	0.52	0.406667	0.236667	0	0.216667	0.246667	0	0.2
chr11|22526581|22526810|MIR:MIR:SINE|263|+	1.7	0.763333	0.513333	0.363333	0.463333	0.436667	0.303333	0.566667	0.593333	0.493333	0.396667	1.13	1.06	1.31333	0.603333	0.566667	0.323333	0.67	0.54	0.256667	0.22	0.27	0.336667	0.29	0.256667	0.216667	0.423333
chr11|22530077|22530882|L2b:L2:LINE|353|+	1.17333	0.683333	0.483333	0.493333	0.43	0.33	0.276667	0.223333	0.29	0.383333	0.233333	0.853333	0.776667	0.93	0.573333	0.566667	0.453333	0.41	0.453333	0.316667	0.196667	0.346667	0.22	0.116667	0.276667	0	0.216667
chr11|22530734|22531157|L2c:L2:LINE|339|+	1.12667	0.7	0.426667	0.61	0.49	0.35	0.396667	0.34	0.313333	0.386667	0.416667	0.586667	0.723333	0.966667	0.503333	0.656667	0.31	0.413333	0.423333	0.27	0.263333	0.366667	0.306667	0	0.276667	0.236667	0.203333
chr11|22533450|22533589|L2b:L2:LINE|313|+	2.25333	1.06	1.01333	0.746667	0.49	0.8	0.616667	0.57	0.433333	0.453333	0.806667	0.996667	1.44667	1.66	1.19	0.926667	1.09333	0.803333	1.18	0.47	0.35	0.656667	0	0.42	0.32	0.613333	0.523333
chr11|22535678|22535767|PRE1k:tRNA:SINE|138|+	1.25667	1.12333	0.933333	1.18667	0.676667	0.653333	1.04667	0.733333	0.703333	0.996667	0.603333	1.13	1.39	1.96333	1.4	0.65	0.806667	0.76	1.06	0	0.37	0.29	0	0	0.746667	0.553333	0.793333
chr11|22535944|22536155|Pre0_SS:tRNA:SINE|182|+	3.27	2.49333	1.55667	1.82667	1.35333	1.28667	1.31667	1.24333	1.46333	1.36667	1.16667	1.52667	3.09667	3.36667	1.7	1.67667	1.82333	1.97667	1.81667	0.61	0.496667	0.476667	0.76	0.56	1.56	1.09667	0.743333
chr11|22537904|22538146|MIRb:MIR:SINE|298|+	4.28333	1.82667	1.87333	1.62667	1.52	1.51333	2.11	1.27667	1.40333	1.51	0.926667	2.15	2.74333	3.45333	2.61333	1.78333	2.03	1.25667	1.64333	0.316667	0.376667	0.58	0.803333	1.00667	1.03333	0.9	1.08667
chr11|22540864|22541132|Pre0_SS:tRNA:SINE|184|+	3.98	2.31667	1.63667	1.61	1.06333	1.11667	1.57667	1.23333	1.33	1.52667	1.23333	2.17667	2.25667	3.20667	2.63	1.69	1.30333	1.04	1.19667	0.556667	0.386667	0.446667	0.663333	0.416667	1.05333	0.716667	0.713333
chr11|22541664|22541902|MIR:MIR:SINE|304|+	2.54	1.54333	1.47667	1.02667	0.86	1.06667	0.743333	0.65	0.766667	1.22	0.813333	1.81333	1.64667	2.14333	1.61333	1.66	0.8	0.546667	0.756667	0.47	0.403333	0.476667	0.676667	0.32	0.973333	0.706667	0.746667
chr11|22552099|22552333|PRE1f:tRNA:SINE|112|+	0.81	0.636667	0.656667	0.686667	0.456667	0.3	0.75	0.636667	0.253333	0.853333	0.573333	1.10333	0.94	1.31667	1.64	1.73667	1.27667	1.22333	1.35667	0.613333	0.37	0.91	0	0.713333	0.886667	0.46	0.706667
chr11|24778047|24778199|SUSINE2:tRNA:SINE|53|-	0.716667	0.666667	0.45	0.58	0.683333	0.603333	0.66	0.756667	0.54	0.6	0.586667	1.09333	1.16667	1.07333	0.803333	0.503333	0.566667	0.693333	0.643333	0.483333	0.396667	0.41	0.546667	0	0.126667	0	0.633333
chr11|24780491|24780754|Pre0_SS:tRNA:SINE|123|-	0.683333	0.923333	0.93	1.01667	0.91	0.88	0.89	0.763333	0.666667	0.863333	0.703333	1.15333	1.29333	0.996667	0.866667	1.2	0.93	0.906667	0.893333	0.556667	0.703333	0.47	0.813333	0.466667	0.843333	0.83	0.416667
chr11|25538675|25538935|Pre0_SS:tRNA:SINE|77|-	1.45	0.87	0.61	0.416667	0.496667	0.626667	0.463333	0.736667	0.476667	0.393333	0.323333	0.386667	0.61	0.64	0.54	0.706667	0.533333	0.126667	0.273333	0.196667	0.263333	0.256667	0	0.33	0.273333	0	0.256667
chr11|25954215|25954324|MER46C:TcMar-Tigger:DNA|312|+	0.8	1.04667	1.63	1.35333	0.95	1.26	1.06	0.756667	0.626667	1.22667	0.683333	1.07333	0.993333	0.913333	0.54	2.21	1.03	1.01	1.01667	1.06	0.813333	1.15667	0.87	0.953333	0.87	1.24	1.31333
chr11|25955388|25955475|MIRb:MIR:SINE|212|+	2.08667	2.30667	2.21667	1.92333	2.60333	2.47667	2.07333	1.73333	2.11333	1.89	1.13667	2.68333	2.56333	1.43333	1.28	2.82333	2.02667	1.67667	1.62	1.66	1.11667	1.26667	1.4	1.42667	1.60667	1.72667	1.32667
chr11|2946981|2947194|PRE1d:tRNA:SINE|117|-	0	0	0.176667	0	0	0	0	0	0	2.17	2.51667	1.78	1.38667	4.25333	3.48	11.64	0.666667	0.846667	0.896667	2.19	10.0867	0.266667	1.66	3.98333	1.20667	1.43333	1.02
chr11|29472719|29472985|Pre0_SS:tRNA:SINE|23|+	0.476667	0.426667	0	0.27	0	0.463333	0.33	0.53	0.296667	0.17	0.373333	0.263333	0.446667	0.61	0.836667	0	0.583333	0.663333	0.88	1.24667	0.406667	0.433333	0	0	0	0	0.226667
chr11|31504296|31504558|Pre0_SS:tRNA:SINE|19|+	1.23333	0.383333	0	0.283333	0	0.346667	0.673333	0	0.193333	0	0	0	0	0	0	0	0	0	0	0	0.25	0	0	0	0	0.973333	0
chr11|3795301|3795571|Pre0_SS:tRNA:SINE|142|-	0.21	0	0	0	0	0.3	0	0.313333	0.273333	0.396667	0	0.26	0.346667	0.516667	0.213333	0	0.656667	1.03333	0.353333	0.533333	0.286667	0	0	0.883333	0	0	0.26
chr11|3798817|3799050|MamRep38:hAT:DNA|306|-	0	0	0	0	0.17	0.156667	0.196667	0.366667	0.293333	0.37	0	0.236667	0.483333	0.403333	0.343333	0.223333	0.736667	1.08333	0.536667	0.45	0.36	0	0	0.666667	0.163333	0	0.256667
chr11|3802020|3802120|MER31_BT:ERV1:LTR|312|-	0	0.323333	0	0	0	0.363333	0	0.253333	0.31	0.486667	0	0.356667	0.343333	0	0	0	0.573333	1.06	0	0.523333	0	0	0	0.543333	0.193333	0	0
chr11|3803338|3803598|Pre0_SS:tRNA:SINE|123|-	0.493333	0.446667	0.296667	0.403333	0.266667	0.44	0.36	0.7	0.763333	1.04	0.46	1.08333	0.713333	0.976667	0.366667	0	0.91	1.17	0.736667	0.973333	0.46	0.286667	0	1.39	0	0	0.566667
chr11|3805115|3805203|PRE1f2:tRNA:SINE|189|-	0.576667	0.666667	0.373333	0.346667	0.576667	0.39	0	0.503333	1.10667	0.836667	0.683333	0.716667	1.12333	0.806667	0.46	0.286667	0.933333	0.793333	0.463333	0.336667	0.303333	0.146667	0.376667	0.67	0.226667	0	0
chr11|4370136|4370394|Pre0_SS:tRNA:SINE|43|+	0	5.12667	4.71333	4.62	13.4067	2.14667	0	5.74	6.84333	6.19667	3.29	0	4.98	0	0	0	0	0	0	4.41333	1.53667	1.31333	0	0	0	0	0
chr11|442905|443155|PRE1g:tRNA:SINE|149|+	0.236667	0.816667	0.566667	0.663333	0.943333	0.77	0.79	0.503333	1.1	0.63	0.556667	0.68	1.22667	0.67	0.676667	0.433333	0.506667	0.413333	0.746667	0	0.376667	0.493333	0.513333	0.283333	0.613333	0.466667	0.59
chr11|446256|446525|Pre0_SS:tRNA:SINE|16|-	1.54333	2.97333	1.24	2.24667	3.29333	1.95667	3.19	3.11667	3.39667	2.95	4.09667	7.75333	3.41	4.47333	4.55333	18.6633	2.98667	1.97	2.19	3.28667	3.93	1.38667	3.25667	2.44	2.41333	4.31333	2.32
chr11|48032029|48032216|MER20:hAT-Charlie:DNA|200|+	0.88	0.263333	0.22	0	0.266667	0.373333	0	0.193333	0.336667	0.22	0	0.43	0.363333	0.896667	0.47	0.783333	0.92	0.616667	0.69	0.84	0.49	1.38333	0	0.77	0.61	0	0.366667
chr11|48037043|48037299|Pre0_SS:tRNA:SINE|203|+	0.97	0.32	0.303333	0.353333	0.286667	0	0.213333	0.27	0.316667	0.356667	0	0.343333	0.656667	0.83	0.543333	0.74	0.853333	0.77	0.616667	0.89	0.41	1.06	0.426667	0.67	0.763333	0.526667	0.42
chr11|481883|481982|SINE1B_SS:tRNA:SINE|293|-	0.74	0.546667	0.443333	0	0.943333	0.51	0.453333	0.816667	0.43	0.736667	0	0.44	1.21	0.776667	0.926667	0.77	0.493333	0.806667	0.366667	0	0.503333	0.246667	0.14	0	0.356667	0.353333	0.29
chr11|49131265|49131530|Pre0_SS:tRNA:SINE|154|-	0.656667	0.66	0.81	1.09667	0.63	0.74	0.68	0.7	0.74	0.953333	0.79	0.953333	1.27667	0.966667	1.25	1.64	0.71	0.916667	1.15333	1.11	1.03333	1.18	1.34667	0.96	1.47333	1.28333	1.68
chr11|51336780|51337054|Tigger16a:TcMar-Tigger:DNA|287|-	0.75	0.51	0.723333	0.42	0.676667	0.51	0.726667	0.63	0.53	0.97	0.446667	1.09333	0.67	0.74	0.723333	0.896667	0.476667	0.556667	0.206667	0.5	0.283333	0.333333	0.296667	0.456667	0.473333	0.36	0.263333
chr11|51338075|51338243|AmnSINE1:5S-Deu-L2:SINE|311|-	8.81	6.76	6.92	6.79667	6.24667	7.05333	8.34	6.89333	6.38	7.69	5.72667	10.8367	8.34667	8.01667	7.93667	4.93333	3.65667	3.32	3.05667	2.80667	3.15	4.49333	3.60333	2.97667	3.14667	3.16333	3.47333
chr11|51622262|51622523|Pre0_SS:tRNA:SINE|38|-	0	0	0.206667	0	0	0	0	0.0766667	0	0.366667	1.01	0	0	0.433333	0	0.53	0.35	0	0	0	0.17	0	0	0.156667	0.14	0	0
chr11|52564049|52564414|L1M3:L1:LINE|174|+	0	0	0	0	0.253333	0	0.286667	0.26	0.33	0.673333	0.416667	0.656667	0.786667	0.506667	0.563333	0.46	1.29667	0.803333	1.18333	0.823333	0.463333	0.763333	0	0	0.446667	0.256667	0
chr11|5481674|5482031|L1ME3G:L1:LINE|255|-	3.30333	2.61667	3.12333	2.24	2.33667	3.43333	2.89667	2.41333	1.72	2.24	0.946667	2.06	2.49333	2.4	1.60667	2.26667	2.04667	1.41667	0.92	1.69667	1.74667	1.35333	1.03333	1.11667	0.783333	0.913333	0.446667
chr11|5482045|5482291|Pre0_SS:tRNA:SINE|150|-	3.29667	3.04333	2.33	2.59333	2.62	3.19	2.75333	2.45333	2.04333	1.95333	1.16333	1.16333	2.49667	2.15333	1.78333	2.70667	2.43	1.59333	1.35	1.97	1.48667	1.2	1.29667	1.14333	1.22667	1.2	0.593333
chr11|5485941|5486063|L3:CR1:LINE|336|-	1.02	0.616667	0.866667	0.52	0.743333	0.856667	0.753333	0.603333	0.643333	0.553333	0.276667	0.66	0.61	1.06333	0.593333	0.756667	0.436667	0.476667	0.41	0.246667	0.383333	0.3	0	0	0	0.223333	0
chr11|5926872|5927860|L1MA9:L1:LINE|247|-	1.32667	0.83	0.883333	0.683333	0.86	0.966667	0.793333	0.826667	0.87	0.763333	0.436667	0.95	0.863333	0.82	0.536667	0.416667	0.38	0.25	0.39	0.196667	0.256667	0.18	0.333333	0.253333	0.25	0.223333	0.276667
chr11|5927867|5928353|Charlie29a:hAT-Charlie:DNA|321|-	1.30667	0.936667	0.913333	0.733333	0.873333	0.94	0.863333	0.866667	0.726667	0.89	0.446667	0.76	0.873333	0.876667	0.59	0.4	0.383333	0.38	0.44	0.256667	0.29	0.23	0.25	0.203333	0.22	0.21	0.22
chr11|60740837|60740912|MER5A1:hAT-Charlie:DNA|240|+	0.926667	1.08333	0.826667	0.863333	0.746667	1.31	0	0.736667	0.643333	0.753333	0.433333	0.83	0.893333	0.82	0.523333	0.696667	0.72	0.436667	0.473333	0.476667	0.43	0.296667	0	0	0	0	0.306667
chr11|67458041|67458288|MLT1A0:ERVL-MaLR:LTR|255|-	1.52	0.923333	0.75	0.826667	0.806667	1.22333	0.623333	0.696667	0.61	0.46	0.483333	0.593333	0.663333	0.476667	0.396667	0.536667	0.293333	0.273333	0.51	0.183333	0	0.39	0.313333	0.266667	0.493333	0.21	0.233333
chr11|68121648|68121906|Pre0_SS:tRNA:SINE|132|+	0	0	0	0	0	0	0	0	0	0	0	0	0	0	0	0	0.203333	1.04333	0	0	1.22	0	1.65667	0	0	0	0.713333
chr11|6911139|6911418|MLT1D:ERVL-MaLR:LTR|234|-	0.383333	0.976667	0.62	1.06333	0.533333	0.666667	0.376667	0.126667	0.306667	0	0	0.15	0.213333	0	0	0	0.166667	0	0.216667	0	0	0	0	0	0	0.256667	0
chr11|71023700|71023845|MER20:hAT-Charlie:DNA|276|+	0.403333	0.38	0.506667	0.373333	1.22333	1.49667	1.17	0.86	0.69	0.336667	0	0.333333	0.316667	0	0.27	0.353333	0.146667	0	0	0	0	0	0	0	0	0.323333	0
chr11|71197388|71197649|Pre0_SS:tRNA:SINE|197|+	0.916667	1.92667	1.53333	1.22	1.07667	0.91	0.516667	0.65	0.593333	0.21	0.17	0.196667	0	0.11	0	0.27	0.683333	0.453333	0.4	0	0.466667	0.323333	0	0.523333	1.00667	0	0.416667
chr11|71201366|71201468|SINE1B_SS:tRNA:SINE|137|+	2.31667	3.24333	2.97667	2.72	1.72	1.66	0.983333	0.573333	0.383333	0.966667	0	0.73	0.633333	0.826667	1.62333	0.946667	3.00667	3.39333	2.15	2.40333	2.70667	0.983333	2.64	2.86	2.80667	1.10333	1.08667
chr11|71243723|71244027|MLT1H:ERVL-MaLR:LTR|328|+	1.36667	1.97333	3.4	2.59333	4.57333	3.92	3.35667	2.12667	2.49	1.92333	1.58	0.69	1.27667	0.586667	0.533333	0.35	0	0.37	0.323333	0.256667	0	0	1.16667	0.58	0.78	0.716667	2.31333
chr11|71252213|71252370|MER5A1:hAT-Charlie:DNA|230|+	0.426667	1.04667	1.04667	1.29667	2.18667	1.66	1.48667	0.93	1.25333	1.07667	0.403333	0.67	0.493333	0	0.333333	0	0	0.376667	0.163333	0.303333	0	0	1.40667	0.323333	0.833333	0.36	1.76333
chr11|7158942|7159124|PRE1i:tRNA:SINE|176|-	0.503333	0.786667	1.08333	0.55	0.836667	0.726667	0.61	0.633333	0.5	0.743333	0.483333	0.703333	0.44	0.436667	0	0	0.286667	0	0.226667	0	0	0.216667	0.276667	0.173333	0.393333	0	0
chr11|7175032|7175127|X7B_LINE:CR1:LINE|312|-	0.33	0	0.65	0.706667	0.596667	0.553333	0.373333	0.51	0.5	0.586667	0.29	0	0.436667	1.04333	0.663333	0.21	0	0	0.256667	0	0	0	0	0	0	0	0.25
chr11|7183304|7183507|PRE1i:tRNA:SINE|182|-	0.43	0.546667	0.643333	0.643333	0.466667	0.636667	0.623333	0.816667	0.696667	0.713333	0	0.666667	0.553333	1.04	1.00667	0	0.266667	0.176667	0.516667	0.436667	0	0	0	0	0	0	0
chr11|7184443|7184691|MIR:MIR:SINE|256|-	0.523333	0.623333	0.96	0.526667	0.843333	1.32333	0.973333	0.876667	0.646667	0.786667	0.603333	0.843333	1.05	0.846667	1.08667	0.2	0.263333	0.196667	0.243333	0.39	0	0.296667	0.166667	0	0	0	0.296667
chr11|74450091|74450198|U6:snRNA:snRNA|19|-	0	0	0	0	0	0	0	0	0	0	0	1.86	0	0	0	0	0	1.62667	0	0	0.893333	0.703333	1.88667	0	1.69333	1.23333	0
chr11|7562847|7562965|SINE1D_SS:tRNA:SINE|235|+	0	0.456667	0.543333	0.66	0.623333	0.266667	0.566667	0.436667	0.326667	0.496667	0.29	0.71	0.553333	0.77	0.46	1.02667	0.746667	0.876667	0.583333	0	0	0.936667	0.473333	0.726667	0.99	0.76	0.99
chr11|76353022|76353133|MLT1C2:ERVL-MaLR:LTR|236|-	0	0	0	0	0	0	0	0	0	0	0	0	0.24	0.403333	0.34	1.17667	2.41	1.05667	1.50667	1.74667	1.35333	0.643333	0.246667	0	0	0	0
chr11|76354828|76354914|L1B_SS:L1:LINE|211|-	0	0	0	0	0	0	0	0	0	0	0	0	0	0	0	0.666667	1.56	0.49	2.23	1.48333	0.696667	0.436667	0.28	0	0	0	0
chr11|76355570|76355926|MLT1B:ERVL-MaLR:LTR|275|-	0	0	0	0	0.163333	0.233333	0	0	0	0	0	0	0.176667	0.396667	0.46	1.68667	3.57667	2.37	2.77667	2.18	1.89	0.606667	0.546667	0	0.396667	0	0.28
chr11|76355926|76356162|MLT1F2:ERVL-MaLR:LTR|244|-	0	0	0	0	0.106667	0	0	0	0	0	0	0	0	0.216667	0.503333	1.34	1.83667	1.43	2.09333	2.03333	1.04667	0.55	0.546667	0	0.34	0	0
chr11|77277791|77277924|SINE1C_SS:tRNA:SINE|203|+	1.13667	1.46	1.86	0.8	1.03667	1.33	1.26333	0.943333	0.946667	1.25667	0.556667	1.19333	1.27333	0.81	0.683333	0.613333	0.556667	0.553333	0.37	0.35	0.74	0.533333	0	0.393333	0.31	0.683333	0.556667
chr11|78541004|78541247|Pre0_SS:tRNA:SINE|193|-	1.33	0.966667	0.75	0.91	1.12667	1.05667	0.766667	1.09	0.873333	0.76	0.496667	0.843333	0.673333	1.02333	0.936667	0.86	0.746667	1.08333	0.813333	0.806667	0.586667	0.573333	0.616667	0.713333	0.96	0.496667	0.823333
chr11|8970561|8970819|Pre0_SS:tRNA:SINE|159|-	1.81667	1.28667	2.04	1.55	1.79333	1.21667	1.79667	1.41333	1.72	2.06	1.61	2.06333	1.39333	2.05	1.67	2.04667	0.896667	1.20667	1.55667	1.1	0.893333	1.17333	0.983333	0.95	1.28333	1.27333	1.28667
chr11|9693698|9693855|MIRb:MIR:SINE|350|-	1.04333	0.71	0.393333	0.446667	0.343333	0.323333	0.35	0.413333	0	0.333333	0.37	0.503333	0.44	0.516667	0.25	0.366667	0.32	0.276667	0	0.14	0	0	0	0	0.34	0	0
chr11|9709694|9709897|PRE1g:tRNA:SINE|178|-	1.31667	0.646667	0.57	0.463333	0.49	0.396667	0.653333	0.393333	0.536667	0.463333	0.45	0.333333	0.58	0.51	0.403333	0.333333	0.226667	0	0.303333	0	0.203333	0.25	0	0.293333	0	0	0
chr11|9711476|9711663|Charlie18a:hAT-Charlie:DNA|272|-	2.1	0.616667	0.78	0.52	0.68	0.81	0.59	0.9	0.52	0.633333	0.603333	0.976667	1.2	0.74	0.57	0.506667	0	0.12	0.31	0.183333	0.18	0.316667	0	0	0	0	0
chr11|9712299|9712558|MIRb:MIR:SINE|319|-	1.22333	0.826667	0.496667	0.58	0.53	0.7	0.84	0.576667	0.726667	0.68	0.716667	0.72	0.846667	0.7	0.466667	0.373333	0.323333	0.26	0.236667	0.156667	0.196667	0.186667	0.136667	0.13	0.24	0.233333	0
chr11|9715520|9715667|MIRc:MIR:SINE|286|-	1.29667	0.73	0.573333	0.603333	0.41	0.736667	0.623333	0.316667	0.61	0.276667	0.29	0.416667	0.95	0.533333	0.196667	0.27	0.2	0.306667	0.283333	0.26	0	0.22	0.26	0	0.273333	0	0
chr11|9725449|9725621|L2d:L2:LINE|329|-	1.4	0.603333	0.423333	0.506667	0.59	0.663333	0.556667	0.753333	0.516667	0.4	0.383333	0.79	0.893333	0.733333	0.3	0.263333	0.31	0.316667	0.483333	0	0	0.23	0	0.25	0	0.143333	0
chr11|9727818|9727972|MER45A:hAT-Tip100:DNA|258|-	1.06333	0.633333	0.6	0.523333	0.486667	0.6	0.423333	0.276667	0.54	0.54	0.27	0.566667	0.626667	0.423333	0.35	0.16	0.193333	0.286667	0.226667	0	0.156667	0	0	0	0.343333	0	0.363333
chr11|9729658|9729915|MIR:MIR:SINE|291|-	1.51333	0.693333	0.39	0.533333	0.716667	0.893333	0.696667	0.543333	0.553333	0.453333	0.46	0.953333	1.25667	0.826667	0.543333	0.473333	0.303333	0.36	0.27	0.2	0	0.29	0	0.283333	0.266667	0.31	0
chr11|9733810|9734151|MER121:hAT?:DNA|281|-	1.67	1.07	0.546667	0.6	0.733333	0.88	0.63	0.796667	0.676667	0.583333	0.56	0.86	1.09667	0.783333	0.643333	0.616667	0.33	0.343333	0.38	0.356667	0.17	0.456667	0	0.236667	0.25	0.2	0
chr11|9894909|9895061|MIRb:MIR:SINE|353|-	0	0.51	0.646667	0.533333	1.12333	1.00667	1.02667	1.22	1.96667	2.46667	1.7	4.05333	2.99	1.86	1.1	0.533333	0.563333	0.25	0.4	0	0.35	0	0.353333	0.42	0	0	0.78
chr12|1110155|1110256|SINE1B_SS:tRNA:SINE|168|-	1.69	1.29333	1.4	1.01333	0.893333	1.29	1.02333	1.72667	1.09333	0.983333	0.636667	1.61667	1.41333	0.986667	0.883333	0.57	0.52	0.53	0.386667	0	0	0	0	0	0	0.126667	0
chr12|1110583|1110774|PRE1g:tRNA:SINE|142|-	1.41333	1.35	1.37333	1.39667	1.55	1.11667	1.24	1.32	1.60667	1.15333	0.616667	1.48333	1.8	1.27667	1.17	0.733333	0.6	0.583333	0.666667	0.346667	0.32	0	0	0.406667	0	0.276667	0.26
chr12|1223720|1223979|Pre0_SS:tRNA:SINE|211|+	1.63667	1.77667	2.32	2.06333	2.01	1.67667	1.66333	1.83333	1.31333	1.87667	0.89	1.95667	1.59333	1.32667	0.84	0.816667	0.746667	0.676667	0.576667	0.523333	0.346667	0.276667	0.453333	0.376667	0.556667	0.513333	0.296667
chr12|1223979|1224114|L1B_SS:L1:LINE|162|+	1.02667	1.31667	1.53667	1.5	1.52667	1.3	1.13333	1.37333	1.09333	1.55333	0.383333	1.7	1.08	1.05333	0.653333	0.62	0.573333	0.5	0.413333	0.34	0.303333	0.286667	0.343333	0.383333	0.386667	0.48	0.286667
chr12|1224114|1224352|Pre0_SS:tRNA:SINE|235|+	1.34667	1.54333	1.78667	1.53333	2.07	1.58	1.39667	1.47667	1.31333	1.96333	0.883333	1.65333	1.33333	1.26	0.91	0.643333	0.683333	0.573333	0.53	0.27	0.346667	0.34	0.353333	0.48	0.296667	0.503333	0.386667
chr12|1224352|1224482|L1B_SS:L1:LINE|162|+	0.743333	0.943333	1.04333	1.18	1.10667	0.966667	0.966667	1.03333	0.996667	1.08	0.4	1.20667	0.74	0.886667	0.62	0.43	0.44	0.34	0.273333	0.28	0.166667	0.36	0.43	0.326667	0.233333	0	0.26
chr12|1224741|1225124|L1B_SS:L1:LINE|162|+	2.45	2.18667	2.73	2.42	2.63667	3.08	2.68667	2.23667	1.92667	2.62	1.31333	3.4	2.44333	2.00333	1.26333	1.26333	1.11667	1.13	1.08	0.82	0.72	1.12333	0.843333	0.946667	0.48	1.04667	0.4
chr12|13332477|13332632|MamRep1527:LTR:LTR|286|+	1.03	1.02	0.896667	1.54333	0.753333	1.35667	0.513333	0.866667	1.1	0.413333	0.386667	0.593333	0.763333	0.723333	0.346667	0	0	0	0	0	0	0	0	0	0	0	0
chr12|1333650|1333864|PRE1c:tRNA:SINE|98|-	1.23333	0.523333	0.596667	0.626667	0.5	0.26	0	0	0.256667	0.48	0.206667	0.35	0.236667	0	0	0.27	0	0	0	0	0	0	0	0	0	0	0
chr12|14874628|14875101|LTR39B3_SSc:ERV1:LTR|205|+	0.956667	0.976667	1.19667	1.16333	0.89	0.836667	0.59	0.876667	0.816667	1	0.453333	0.863333	1.02667	0.89	0.54	0.73	0.393333	0.366667	0.32	0.223333	0.333333	0.193333	0.22	0.27	0.343333	0.163333	0.363333
chr12|15303767|15303971|MIR:MIR:SINE|250|-	0.776667	0.873333	0.893333	0.366667	1.05	0.843333	0.746667	0.5	0.556667	0.726667	0.396667	1.31333	1.33667	1.00333	1.09667	1.25667	1.10667	1.16667	1.10667	1.14	0.76	0.893333	0.64	1.05667	0.72	0.593333	0.48
chr12|15304630|15304874|PRE1d:tRNA:SINE|148|-	1.43333	1.02333	1.07667	0.906667	1.18333	1.20667	0.666667	1.12667	1.07	0.813333	0.79	0.92	1.41667	1.17333	1.60333	1.45667	1.45667	1.58667	1.37	1.10333	1.56667	0.82	1.07667	0.753333	0.8	0.85	0.703333
chr12|16054851|16055314|MLT2B1:ERVL:LTR|240|-	0.653333	0.796667	0.636667	0.483333	0.63	0.81	0.666667	0.826667	1.02333	1.06333	0.88	1.2	1.11333	0.91	0.84	0.493333	0.486667	0.356667	0.536667	0.226667	0.47	0	0.33	0.216667	0.376667	0.343333	0.286667
chr12|16058367|16058626|Pre0_SS:tRNA:SINE|181|-	0.883333	0.756667	0.793333	0.383333	0.593333	0.903333	0.63	1.15	1.18667	1.12333	0.63	0.913333	1.2	1.25667	0.543333	0.243333	0.43	0.43	0.2	0	0	0.216667	0.303333	0.29	0	0.196667	0.173333
chr12|16257272|16257438|MIR3:MIR:SINE|286|+	1.47333	1.17	1.59667	0.853333	1.04	1.33333	0.866667	0.866667	1.20667	1.31333	0.52	1.24667	0.956667	1.45333	0.846667	0.836667	0.87	0.503333	0.616667	0.5	0.513333	0.443333	0.62	0	0.29	0.173333	0.45
chr12|16773609|16773869|Pre0_SS:tRNA:SINE|81|-	0.68	0.653333	0.633333	0.57	1.24333	0.466667	0.466667	0.596667	0.34	0.39	0	0.226667	0	0	0	0	0	0	0	0	0	0	0	0	0	0	0
chr12|17791957|17792034|MER81:hAT-Blackjack:DNA|312|+	2.09	2.01667	2.12	1.55	1.33	1.59667	1.25667	1.02	1.35	1.50333	0.706667	1.38333	1.28667	1.09333	0.803333	0.67	0.693333	0.516667	0.4	0.42	0.516667	0.353333	0.466667	0.426667	0	0.286667	0
chr12|17792304|17792487|MIRc:MIR:SINE|320|+	1.38	1.14333	0.82	1.03333	0.696667	0.7	0.623333	0.963333	0.65	0.793333	0.586667	0.693333	0.72	0.766667	0.53	0.476667	0.636667	0.303333	0.363333	0.36	0.256667	0.313333	0	0	0.343333	0	0
chr12|17794976|17795107|MIRb:MIR:SINE|269|+	1.28333	1.26	0.686667	0.646667	0.873333	0.776667	0.543333	0.87	0.683333	0.753333	0	0.793333	0.653333	0.536667	0.27	0.503333	0.29	0.333333	0.286667	0.256667	0.306667	0.203333	0	0.336667	0.52	0	0
chr12|17795154|17795308|MIRb:MIR:SINE|296|+	1.06667	0.716667	0.67	0.496667	0.583333	0.463333	0.406667	0.593333	0.5	0.48	0.33	0.696667	0.426667	0.383333	0.343333	0.496667	0.303333	0.276667	0	0.173333	0.203333	0.186667	0	0.2	0.15	0.2	0
chr12|17795708|17795889|MIRc:MIR:SINE|293|+	1.66667	1.59	1.07333	0.97	0.936667	0.983333	0.996667	0.996667	0.833333	1.00667	0.306667	0.696667	0.96	0.67	0.746667	0.64	0.48	0.79	0.323333	0.496667	0.356667	0.256667	0.353333	0.19	0.336667	0	0.193333
chr12|17802050|17802303|Pre0_SS:tRNA:SINE|194|+	1.1	1.20667	0.92	0.793333	0.996667	0.993333	0.66	0.893333	0.783333	0.813333	0.343333	0.58	0.92	0.473333	0.433333	0.45	0.543333	0.25	0	0.28	0	0.34	0.28	0.196667	0.206667	0.283333	0
chr12|17802496|17802692|PRE1f2:tRNA:SINE|128|+	1.04	1.32	1.27667	0.896667	1.05	1.18	0.71	1.15333	1.19667	1.39	0.313333	0.826667	0.78	0.626667	0.396667	0.54	0.353333	0.28	0	0.386667	0.273333	0.373333	0	0.253333	0	0	0
chr12|17803290|17803540|Pre0_SS:tRNA:SINE|204|+	1.08333	1	0.786667	0.976667	0.69	0.763333	0.536667	0.6	0.743333	0.773333	0	0.42	0.903333	0.38	0.243333	0.49	0.24	0.316667	0.18	0.203333	0.233333	0.26	0	0	0.31	0	0
chr12|18258992|18259121|SINE1D_SS:tRNA:SINE|205|+	1.4	1.35333	1.67	1.27	1.73333	1.87667	1.04	1.37	1.32	2.3	0.896667	1.61	2.39333	1.84667	1.73	2.45	1.85	1.41667	2.18	1.45	0.88	0.943333	0.39	0.48	1.40667	0.45	1.08667
chr12|18260010|18260162|MIR:MIR:SINE|317|+	1.27333	1.24667	1.78	1.39333	1.81667	1.22667	1.39333	1.30333	1.22	1.89667	0.99	1.75	1.70333	1.97	1.46333	2.15	0.996667	1.58333	2.36333	1.32333	0.733333	1.19333	0.623333	0.583333	0.963333	0.516667	0.913333
chr12|18260756|18261011|Pre0_SS:tRNA:SINE|202|+	0.446667	0.473333	0.503333	0.543333	0.693333	0.623333	0.616667	0.51	0.566667	0.676667	0.613333	0.653333	0.75	0.666667	0.813333	1.03667	0.286667	0.66	1.30667	0.496667	0.52	0.366667	0.316667	0	0.316667	0.466667	0.463333
chr12|18261041|18261298|Pre0_SS:tRNA:SINE|223|+	0.583333	0.843333	0.776667	0.6	0.89	0.806667	0.676667	0.74	0.99	0.763333	0.47	0.843333	1.05333	1.18	0.836667	1.16	0.606667	1.11	1.35333	0.563333	0.456667	0.55	0.28	0.56	0.793333	0.373333	0.523333
chr12|18263400|18263573|PRE1d2:tRNA:SINE|179|+	0.74	0.593333	0.853333	0.49	0.746667	0.776667	0.623333	0.843333	0.603333	0.716667	0.503333	0.516667	0.94	1.19	0.69	1.07667	0.46	0.773333	1.27	0.843333	0.396667	0.67	0.36	0	0.69	0.286667	0.533333
chr12|18263812|18264079|Pre0_SS:tRNA:SINE|203|+	1.23667	1.13333	1.21	0.9	1.26667	1.45667	0.886667	1.10667	0.96	1.34333	0.486667	1.28667	1.12667	1.50667	1.44	1.10333	0.97	1.05667	1.96667	0.836667	0.57	0.69	0.6	0.5	0.73	0.38	0.896667
chr12|18264315|18264578|Pre0_SS:tRNA:SINE|115|+	0.663333	0.533333	0.556667	0.426667	0.76	0.673333	0.47	0.633333	0.656667	0.723333	0.366667	0.75	1.07333	1.15	0.473333	0.963333	0.58	0.56	1.06333	0.43	0.58	0.416667	0.36	0.386667	0.403333	0.35	0.306667
chr12|19154687|19154930|Pre0_SS:tRNA:SINE|187|+	2.77	2.47667	2.56	2.11333	1.53667	1.49333	1.46667	1.81333	1.35	1.31333	0.623333	1.27667	0.87	1.17667	0.933333	0.66	0.573333	0.756667	0.623333	0.496667	0.49	0.546667	0.536667	0.32	0.443333	0.63	0.416667
chr12|19155143|19155384|MIRb:MIR:SINE|289|+	1.29	1.22333	1.15333	0.836667	1.06667	0.81	0.783333	0.796667	0.956667	0.686667	0.693333	0.73	0.476667	0.543333	0.45	0.55	0.286667	0.503333	0.403333	0.396667	0.19	0.35	0	0.243333	0.226667	0.453333	0.196667
chr12|19660901|19661088|U2:snRNA:snRNA|21|+	3.34667	6.47	20.4367	3.77	67.1733	3.43667	2.76333	4.18667	8.03	10.3667	75.3367	15.09	3.49667	1.53	3.45	5.44333	1.06333	3.17	8.68667	35.07	16.4767	13.98	41.1467	0	3.16333	16.9433	14.6367
chr12|19662613|19662718|ALTR2B_SSc:ERV1:LTR|181|+	0	1.11	0.976667	0.8	1.28667	0.31	0.393333	0.626667	0.4	1.24	0.283333	1.53667	0.383333	0.733333	0.696667	0.36	0.2	0	0	0.356667	0.29	0.35	0	0	0	0.0733333	0.0933333
chr12|19663265|19663362|ALTR2B2_SSc:ERV1:LTR|240|+	1.88667	1.43667	1.92667	1.64667	2.01	1.56667	1.28333	1.60667	1.42333	1.88333	0.88	1.07333	1.46	1.42667	1.53	0.726667	0.443333	0.806667	0.823333	0.476667	0.32	0.46	0.413333	0.206667	0.176667	0.08	0.413333
chr12|19663457|19663639|PRE1i:tRNA:SINE|174|+	1.00333	1.18667	1.54333	1.00667	1.74	0.956667	1.03333	1.06	0.56	1.20667	0.946667	1.26	1.06	0.886667	0.796667	0.496667	0.336667	0.646667	0.296667	0.416667	0	0.396667	0	0.236667	0.853333	0.353333	0.666667
chr12|19666622|19666767|MER31_BT:ERV1:LTR|224|+	0.753333	1.11	1.14333	0.676667	1.28667	0.746667	1.07667	1.11333	0.34	0.666667	0.54	1.03667	0.903333	0.113333	0.253333	0.296667	0.25	0.31	0.22	0	0	0	0	0	0.313333	0	0
chr12|19671183|19671370|U2:snRNA:snRNA|21|+	3.36667	6.53667	21.28	3.73333	70.5367	3.44667	2.81	4.23333	8.18667	10.36	82.7	15.19	3.52	1.53333	3.58333	5.45333	1.08333	3.21333	8.92667	35.59	16.6667	14.0133	45.3567	25.6967	3.24667	17.6367	15.3367
chr12|19673741|19673923|PRE1i:tRNA:SINE|174|+	3.45333	2.07	2.37333	3.21	2.14667	1.76	2.05	2.95333	1.80333	2.96667	0.923333	1.15	2.74	2.89333	1.66333	0.93	0.876667	0.596667	0.81	0.32	0.523333	0.126667	0.11	0.116667	0	0	0.153333
chr12|19674290|19674539|Pre0_SS:tRNA:SINE|122|+	2.90667	2.52333	2.64	2.76667	2.33333	1.46333	1.7	2.28	1.98667	2.70333	0.773333	1.39333	2.31	2.22	1.58333	1.04333	0.773333	0.586667	0.746667	0.71	0.65	0.313333	0	0.16	0.286667	0.146667	0.376667
chr12|19674940|19675059|L2b:L2:LINE|295|+	0	1.85	0	5.52333	1.06667	1.31333	0	0.16	0.4	0	0	0	0	1.20333	2.37333	0	1.03333	1.50333	1.73	1.07667	0.553333	0.603333	0.443333	0.383333	0	0.35	0.696667
chr12|19681467|19681654|U2:snRNA:snRNA|21|+	3.35	5.53667	18.38	3.76333	68.1933	3.43667	2.80333	4.21333	8.16667	10.6033	81.4733	11.7267	3.5	1.53333	3.53333	4.99	1.08333	1.90333	8.72333	35.18	16.47	13.7767	42.6967	26.67	2.09333	0	14.7967
chr12|19684575|19684824|Pre0_SS:tRNA:SINE|122|+	2.90667	2.52333	2.64	2.76667	2.33333	1.46333	1.7	2.28	1.98667	2.70333	0.773333	1.39333	2.31	2.22	1.58333	1.04333	0.773333	0.586667	0.746667	0.71	0.65	0.313333	0	0.16	0.286667	0.146667	0.376667
chr12|19685225|19685344|L2b:L2:LINE|295|+	3.98667	0	0	0	2.54333	0	0	3.14	1.92	0	0	0	0	0	0	0	0	0	0	0	0	0	0	0	0	0	0
chr12|19691749|19691936|U2:snRNA:snRNA|27|+	0.22	0	0.28	0	0.206667	0	0	0	0.236667	0.18	0	0.226667	0	1.64333	0	0.783333	0.49	0	0	0	0	0	0	3.26	0	2.03667	0.143333
chr12|19693143|19693419|Pre0_SS:tRNA:SINE|42|+	0	0.923333	2.02	2.15333	0.75	1.16	1.44333	1.89	1.4	1.46667	0.3	0.476667	0	0	2.27333	0	0.49	0.626667	0	0.353333	0.543333	0.18	0.216667	0.106667	0	0.08	0
chr12|19693459|19693564|ALTR2B_SSc:ERV1:LTR|181|+	0	0	1.88333	0.976667	0.603333	0.393333	0.616667	1.75	0	2.03667	0.34	0	0	0.84	0.66	0	0.17	0	0	0.166667	0	0	0	0	0	0.0766667	0
chr12|19702360|19702547|U2:snRNA:snRNA|27|+	0	0	0.38	0	0	0	0	0	0	0.266667	0	0	0.276667	0.186667	0.21	0	0	0.273333	0.336667	0.65	0.266667	0	3.24667	0	0	0.536667	0.506667
chr12|19705081|19705267|U2:snRNA:snRNA|48|+	0	0	0	0	0	0.16	0.506667	0.24	0	0.473333	0.316667	0	0.243333	0.436667	0.306667	1.02667	0	0.6	0.343333	0	0.316667	0	0	0.616667	0.81	1.35	1.03333
chr12|19713406|19713593|U2:snRNA:snRNA|16|+	15.5367	14.09	151.33	14.2167	41.9333	10.1267	30.98	10.3567	11.72	235.75	192.783	217.95	26.47	19.77	78.3667	138.143	18.5433	206.447	213.14	37.1833	169.13	40.7733	34.29	114.327	156.45	919.607	458.557
chr12|19714682|19714869|U2:snRNA:snRNA|16|-	10.7533	11.9967	91.1233	18.5567	48.4167	22.3567	21.54	25.86	19.74	191.49	158.2	119.9	6.92	41.49	76.5233	81.43	10.4633	92.7467	128.757	40.7433	259.21	18.09	159.73	98.0567	578.113	336.117	385.553
chr12|19722999|19723185|U2:snRNA:snRNA|48|-	0	0	0	0	0	0.16	0	0.24	0	0.473333	0.316667	0	0.243333	0	0.306667	1.02667	0	0.6	0.343333	0	0.316667	0	0	0.916667	0.81	0.776667	2.86333
chr12|19725683|19725870|U2:snRNA:snRNA|27|-	0.48	0.33	0.743333	0.18	0.386667	0.406667	0.36	0.25	0.28	0.76	0.556667	0	0	14.32	0	1.23667	0	0.893333	0.193333	0	2.50333	0.323333	268.44	0.283333	1.49	1.36333	0.78
chr12|21961654|21961868|PRE1b:tRNA:SINE|100|-	4.69	3.18333	2.57333	1.52	2.03	2.22333	1.22667	1.77667	1.87333	1.77	0.77	2.13667	1.63	1.31	1.06	0.653333	0.633333	0.333333	0.156667	0	0.61	0.436667	0.363333	0.456667	0.493333	0.65	0.353333
chr12|21962629|21962869|Pre0_SS:tRNA:SINE|144|-	2.66333	1.31667	1.39667	1.73667	1.16333	1.49333	0.916667	1.16	1.63	1.48	0.66	0.89	1.03333	0.78	0.786667	0.5	0.303333	0.336667	0.31	0.373333	0.313333	0.406667	0.306667	0	0.49	0.303333	0.47
chr12|21963208|21963338|SINE1B_SS:tRNA:SINE|161|-	5.01	3.37	3.05	2.33333	1.92667	2.24333	2.28333	1.82667	1.90667	2.35667	1.44667	1.96333	2.24667	1.74	1.29333	0.9	1.11	0.82	0.623333	0.366667	0.61	0.583333	0.613333	0.313333	0.746667	0.743333	0.716667
chr12|22629910|22630170|Pre0_SS:tRNA:SINE|35|-	0	0	0.0966667	0	0	0	0	0	0	0	0	0.106667	0	0	0.37	1.68	0.263333	0.233333	0.166667	0.38	0.75	0.323333	0	0.403333	0	0.38	0.263333
chr12|23472075|23472335|Pre0_SS:tRNA:SINE|31|-	0.276667	0.31	0	0	0.85	2.02333	0	5.84	3.32667	0	18.6567	4.18	12.13	36.5367	4.22667	19.3	4.11667	0	2.02333	0	0	0	0	0	0	0	0
chr12|23749835|23750092|Pre0_SS:tRNA:SINE|97|+	0	0	0	0	0	0	0	0.113333	0	0	0	0	0.146667	0	0	1.14333	0	0.196667	0.496667	0.183333	0.18	0.25	0.623333	0.483333	0	0.443333	0.516667
chr12|24191526|24191678|Tigger19a:TcMar-Tigger:DNA|322|-	0.196667	0.266667	0.286667	0.36	0.223333	0.39	0.336667	0.456667	0.546667	0.606667	0	0.506667	0.84	0.566667	0.826667	1.14	0.976667	0.446667	0.406667	0.676667	1.18	0.523333	0.576667	0.43	0.573333	0.563333	0.47
chr12|2459870|2460045|MIRc:MIR:SINE|339|+	4.99667	5.51667	5.25	5.73	5.66333	7.79	5.19667	8.27333	5.85667	4.83	2.17	4.02	4.59	5.5	3.62333	2.39333	3.13333	2.72	2.40333	1.70667	2.11	1.03667	1.1	1.36667	1.54	1.78667	1.67333
chr12|2482202|2482463|Pre0_SS:tRNA:SINE|46|+	0	0	0.193333	0.37	0.896667	0.476667	0.63	0.413333	0.376667	0.44	0.95	1.21333	0.853333	1.07333	1.82667	3.99333	0.846667	0.26	0.363333	0.423333	0.766667	0	0	0.436667	0	0.516667	0.336667
chr12|25244239|25244362|X30_DNA:DNA:DNA|273|+	15.0867	6.66333	6.10333	3.42333	3.43667	2.55333	1.66667	1.30333	0.853333	0.75	0	0.46	0.383333	0.326667	0	0	0	0	0	0	0	0	0	0	0	0	0
chr12|26273665|26273921|Pre0_SS:tRNA:SINE|129|+	0	0	0.363333	0	0	0	0	0.256667	0.153333	0.5	1.17333	0.56	0	1.49333	0	6.07333	0.263333	0.683333	1.39	2.07	1.07	1.42667	0.886667	1.42	1.48	1.94	1.05667
chr12|26356372|26356631|Pre0_SS:tRNA:SINE|116|-	2.24	3.12333	2.37667	3.91	5.61333	1.17667	4.37667	3.43333	1.34	8.10333	6.46	9.93	12.0133	26.4333	58.5933	45.5333	9.26333	21.37	30.03	16.95	13.3433	10.1033	12.1167	32.0467	8.80667	19.77	11.0067
chr12|26619728|26620255|MLT1H1:ERVL-MaLR:LTR|246|-	0	5.52667	5.1	4.04	0	3.91667	5.71	4.48667	0	3.39	2.82667	3.47	3.09667	4.19333	2.44333	3.30333	4.31667	4.06333	3.58333	0	0	0	1.29667	3.57667	2.67	1.74333	3.74333
chr12|27018080|27019478|HAL1:L1:LINE|257|+	1.33	0.966667	1.01	0.746667	0.82	1.04	0.63	0.773333	0.67	0.856667	0.41	1.01667	1.04	1.16333	0.696667	0.8	0.476667	0.556667	0.55	0.416667	0.406667	0.796667	0.373333	0.356667	0.516667	0.5	0.496667
chr12|27019486|27019604|HAL1:L1:LINE|263|+	1.1	0.986667	0.896667	0.736667	0.81	0.763333	0.453333	0.536667	0.546667	0.756667	0.45	0.46	0.736667	1	0.48	0.696667	0.38	0.39	0.543333	0.456667	0	0.7	0.306667	0.336667	0.393333	0.503333	0.213333
chr12|27110801|27111047|Pre0_SS:tRNA:SINE|114|+	0	0.186667	0	0	0.14	0	0	0.156667	0	0	0.28	0	0	0.353333	0.486667	1.34667	0	0.173333	0.14	0.256667	0	0	0	0	0	0.283333	0
chr12|27113944|27114187|Pre0_SS:tRNA:SINE|222|-	0	0.143333	0	0	0	0	0	0.196667	0.156667	0.246667	0.186667	0.51	0.256667	0.496667	0.45	1.06333	0.776667	0.96	0.813333	0.936667	0.573333	0.63	0.273333	0.56	0.463333	0.573333	0.233333
chr12|27114460|27114546|SINE1_SS:tRNA:SINE|184|-	0	0	0	0	0	0	0	0	0	0.31	0	0.26	0	0.666667	0.4	1.04	0.72	1.30333	0.873333	0.883333	0.473333	0.603333	0.363333	0.966667	0.69	0.483333	0.473333
chr12|27192654|27192738|L1ME3G:L1:LINE|241|+	0	0	0	0	0	0	0	0	0	0	0	0	0	0	0	0	0	0.396667	0.25	0.506667	0.716667	0.536667	1.12333	0.533333	0.473333	0.726667	0.563333
chr12|34008474|34008707|Pre0_SS:tRNA:SINE|73|-	0	0.286667	0.34	0.696667	0	0	1.26	0.513333	0	0.893333	0.49	0.613333	1.09	2.19333	0.756667	5.68	0.423333	0.593333	0.923333	0	0.246667	0	0	0	0	0	0
chr12|34138228|34138488|Pre0_SS:tRNA:SINE|46|-	0	0	0	0	0.163333	0	0	0.196667	0.2	0.496667	0.906667	0.98	0.673333	1.85	3.85333	0.726667	0.156667	0.226667	0.263333	0	0	0	0	0	0	0	0
chr12|34225158|34225415|Pre0_SS:tRNA:SINE|175|-	1	0.63	0.403333	0.493333	0.29	0.66	0.35	0.57	0.356667	0.37	0.206667	0.67	0.896667	0.896667	0.533333	1.37	0.393333	0.243333	0.346667	0	0.206667	0	0.133333	0	0.23	0	0
chr12|34286047|34286152|L1MB8:L1:LINE|175|+	1.65667	1.69	2.08667	0.973333	1.55	1.46667	1.41	1.21	1.07	1.68667	0.653333	1.47333	1.38667	1.71667	0.9	0.76	0.596667	0.206667	0.386667	0.393333	0.5	0.26	0	0.433333	0.336667	0.463333	0
chr12|34287297|34287440|SINE1C_SS:tRNA:SINE|188|+	1.17	1.39333	1.29	1.77	1.19333	1.14667	1.62333	1.29333	1.04	1.04667	0.87	0.99	0.913333	1.18333	0.79	0.65	0.436667	0.43	0.46	0.466667	0.66	0	0	0.31	0.16	0	0
chr12|34914878|34915043|U1:snRNA:snRNA|0|-	1.29333	2.75667	3.93667	4.07333	3.72667	1.60333	2.86	1.47667	1.04	2.85	1.52667	1.96	0.876667	2.91333	2.74667	5.46667	2.91	7.07667	4.44	4.85333	2.09	6.68	18.3567	12.25	14.8767	25.06	18.5433
chr12|34920222|34920387|U1:snRNA:snRNA|0|-	0	0.603333	2.13333	0.966667	2.58333	0.793333	0.866667	0.483333	0	1.61	2.81	1.17333	0	1.21333	2.74	4.28667	0.29	1.49667	2.65	2.70333	2.33333	2.50333	4.45667	4.62667	2.20333	2.84333	124.94
chr12|34923456|34923621|U1:snRNA:snRNA|0|-	4.24667	5.96	6.32667	1.4	19.8967	5.48333	0	3.28	0	3.9	5.14333	5.11333	2.4	0	1.43667	1.21	0.256667	3.16333	3.93333	9.62667	6.1	7.76667	23.1533	66.9867	8.7	21.4633	15.1767
chr12|34924108|34924314|PRE1d:tRNA:SINE|263|-	0.116667	0.28	0.376667	0.31	0.303333	0.19	0	0.173333	0.18	0.18	0.166667	0.196667	0.266667	0.213333	0.263333	0.4	0.146667	0.423333	0.256667	0	0.173333	0.443333	0	3.88667	1.48	0	1.84
chr12|34924483|34924648|U1:snRNA:snRNA|0|-	7.07333	6.24667	173.053	10.81	36.5867	7.45	50.2567	6.15	22.63	286.323	41.06	8.62	8.13667	36.1967	68.9433	26.8067	5.95667	14.4033	14.36	21.8967	17.5767	29.57	27.7333	83.3167	23.1	193.75	171.243
chr12|34933724|34933889|U1:snRNA:snRNA|6|-	2.75333	3.09333	9.70667	2.89333	9.99	2.83667	5.65667	2.30333	1.94333	9.14	8.52	5.81	2.88333	0.843333	1.87	12.0633	1.53	3.38	3.59333	6.04333	3.71667	4.08	15.6	10.1067	18.6367	30.5133	18.5267
chr12|34938274|34938438|U1:snRNA:snRNA|0|-	0	0	0	0	2.00667	0	0	0	0	0	0	2.97	0	0	1.74	0	0	0	1.67333	0.336667	0	1.50667	4.79333	0	0	0	4.17333
chr12|34942822|34942986|U1:snRNA:snRNA|0|-	0	0	0.233333	0.563333	0.306667	0.43	0.716667	0	0.806667	0.573333	0	0	0	0.51	0.65	0.94	0	0	1.12333	0	1.18667	0.963333	0	0	0.52	0.653333	2.51333
chr12|34947374|34947538|U1:snRNA:snRNA|0|-	0	0	0.286667	0.563333	0.306667	0.43	0.716667	0	0.806667	0.586667	0	0	0	0.51	1.04	0.956667	0	0	1.14	0	1.2	0.963333	0	0	0.52	0.843333	2.57667
chr12|34951925|34952089|U1:snRNA:snRNA|0|-	0	0	0	0.51	0	0.43	0.426667	0	0.73	0.516667	0	0	0	0.223333	0.523333	0.733333	0.403333	0	1.08	0	0.996667	0.81	0	0	0.393333	0.41	1.60667
chr12|34956468|34956632|U1:snRNA:snRNA|0|-	0.823333	3.98333	17.3467	1.25	23.46	4.58333	10.4667	2.65	2.73	11.4933	12.4333	0	1.86667	2.28	0.913333	12.5	0.403333	13.4333	1.08333	7.75333	2.77	5.62333	9.04667	8.85667	28.77	194.86	58.12
chr12|34960996|34961157|U1:snRNA:snRNA|0|-	0	0	409.14	0	263.93	0	0	29.1033	0	295.527	768.397	535.727	0	0	58.8433	128.17	0	286.59	276.217	66.0233	697.61	59.6967	595.857	22.6833	728.377	1096.86	515.343
chr12|34965537|34965701|U1:snRNA:snRNA|0|-	0	0	0	2.18	0	0.43	1.56667	0	0.73	0.51	3.06	0	1.35	1.12333	0.336667	4.84333	1.28	0.673333	1.06667	0	0.983333	0.81	0	16.3967	3.65667	0.9	2.28333
chr12|34968505|34968750|Pre0_SS:tRNA:SINE|123|-	0.296667	0.323333	0.536667	0.576667	0.606667	0.676667	0.436667	0.733333	0	0.613333	0	0	0	0.36	0.39	6.63	0.53	0.54	0.473333	0.246667	1.37333	0	0.68	3.82333	2.22333	2.19	0.586667
chr12|34968946|34969111|U1:snRNA:snRNA|0|-	6.01333	3.12	11.42	4.87333	12.4167	6.57667	17.6533	6.35333	1.42667	298.33	30.6533	101.07	1.76333	6.19	34.9467	24.23	6.13667	7.90333	106.01	17.3533	9.41	58.7967	108.233	14.3833	16.69	87.2033	38.41
chr12|35462909|35463166|Pre0_SS:tRNA:SINE|62|+	1.33667	1.31	1.35667	1.11	1.16333	0.96	1.4	1.29333	0.946667	1	0.573333	0	0.646667	0.866667	0.266667	0	0.476667	0.416667	0	0.266667	0	0.313333	0	0	0	0	0
chr12|35463539|35463797|Pre0_SS:tRNA:SINE|183|+	2.67	2.47333	2.79667	2.67	2.37	2.05667	1.57	1.85667	1.52333	1.41667	1.17	1.26333	1.05667	0.823333	0.543333	0.256667	0.633333	0.806667	0.223333	0.19	0.276667	0.263333	0.346667	0	0.313333	0	0
chr12|35464159|35464255|MER53:hAT:DNA|135|+	1.03667	1.01667	1.68667	1.07	0.996667	1	0.84	0.66	0.636667	0.603333	0.633333	1.11667	0.826667	0.63	0.49	0	0.55	0.256667	0	0	0.233333	0	0.313333	0	0	0.213333	0
chr12|35464692|35464815|MER53:hAT:DNA|130|+	1.02333	0.963333	1.17333	1.25667	1.07333	0.846667	1.17667	0.406667	0.723333	0.956667	0.553333	0.416667	0.526667	0.356667	0.383333	0	0	0.44	0	0.27	0.23	0.21	0.233333	0	0	0.256667	0
chr12|35465229|35465465|PRE1j:tRNA:SINE|216|+	1.81667	1.83333	2.21	1.93	1.39667	1.48667	1.77333	1.16667	1.20667	1.64667	0.82	1.44	0.98	0.783333	0.696667	0	0.643333	0.603333	0	0.473333	0.2	0.486667	0	0	0.496667	0.403333	0
chr12|35465540|35465776|PRE1e:tRNA:SINE|161|+	1.94333	2.21	1.96333	1.98	1.46	1.27667	1.57333	1.21667	1.3	1.07667	0.976667	0.74	0.873333	0.71	0.366667	0	0.543333	0.6	0.13	0.553333	0.44	0.25	0.506667	0	0.23	0.316667	0
chr12|35465811|35466054|Pre0_SS:tRNA:SINE|232|+	2.85	3.48	3.10667	2.12333	2.70333	2.11	2.02	1.97333	2.30667	1.87	1.30667	1.11333	1.16333	1.30667	0.586667	0	1.19667	0.64	0	0.586667	0.623333	0	0.66	0.283333	0.243333	0.263333	0
chr12|36066736|36066845|CHR-1:tRNA:SINE|194|+	1.1	0.596667	0.816667	0.886667	0.79	0.546667	0.813333	0.62	0.693333	1.04333	0.316667	0.566667	0.426667	0.436667	0.726667	0.463333	0.57	0.593333	0.303333	0.316667	0.376667	0	0.536667	0.85	0.383333	0.6	0.426667
chr12|36079250|36079513|Pre0_SS:tRNA:SINE|104|-	2.02	3.11	5.03333	4.82	4	2.91667	5.38667	3.26333	3.08667	4.93	5.59	3.40333	2.89333	4.96333	10.3333	11.3933	2.16	4.32333	10.1167	5.08667	2.95333	2.96667	2.54333	3.86	1.31333	2.97667	2.77333
chr12|36638761|36638903|MIRb:MIR:SINE|331|+	1.24667	0.92	1.06	0.656667	0.993333	0.363333	0.846667	0.533333	0.373333	0.54	0.406667	0.35	0.293333	0.36	0.33	0	0.283333	0.336667	0	0	0	0	0	0	0	0	0
chr12|36638776|36638956|MIR3:MIR:SINE|352|+	1.09	0.96	1.07667	0.756667	1.09667	0.486667	0.76	0.58	0.39	0.676667	0.426667	0.35	0.306667	0.333333	0.333333	0.183333	0.283333	0.45	0	0	0	0	0	0	0	0	0
chr12|3816101|3816180|MER5A:hAT-Charlie:DNA|190|-	0.436667	0.676667	0.296667	0.423333	0.32	0.676667	1.45	0.926667	1.76	0.91	1.09	1.06667	1.82333	3.75333	1	0.53	0.463333	0	0.76	0.256667	0	0	0.42	0	0	0.3	0
chr12|38577958|38578421|L1MB2:L1:LINE|172|-	0.463333	0.49	0.58	0.383333	0.423333	0.496667	0.36	0.323333	0.26	0.346667	0.276667	0.586667	0.293333	0.253333	0.28	0.26	0.26	0.186667	0.166667	0.243333	0.273333	0.303333	0.373333	0.49	1.06667	0.36	0.496667
chr12|38579953|38580226|Charlie19a:hAT-Charlie:DNA|241|-	0.903333	0.746667	0.643333	0.583333	0.59	0.753333	0.423333	0.436667	0.553333	0.42	0.253333	0.61	0.663333	0.77	0.306667	0.303333	0.32	0	0.283333	0	0.253333	0.406667	0.41	0.29	1.29333	0.516667	0.316667
chr12|40152975|40153093|MER3:hAT-Charlie:DNA|330|-	1.06667	0.523333	0.376667	0.273333	0.276667	0.443333	0.396667	0.23	0.293333	0.223333	0.236667	0	0.226667	0.366667	0	0.453333	0	0	0	0	0	0	0	0	0	0	0
chr12|40197391|40197547|MIRc:MIR:SINE|261|-	0.566667	0.723333	0.666667	0.59	0.67	0.773333	0.543333	0.673333	0.763333	0.656667	0.346667	0.683333	0.95	1.01333	0.61	0.503333	0.653333	0.53	0.736667	0.533333	0.396667	0.71	0	0.28	0.326667	0	0.633333
chr12|40200756|40200997|PRE1f:tRNA:SINE|166|-	0.793333	0.903333	0.94	0.61	1.00667	1.11333	1.01	0.796667	0.86	0.633333	0.67	0.776667	0.976667	0.826667	0.756667	1.00333	0.84	0.7	0.766667	0.58	0.776667	1.33333	0.793333	0.563333	0.8	0.573333	0.583333
chr12|40201285|40201476|PRE1i:tRNA:SINE|242|-	0.896667	0.83	1.06333	0.613333	1.16667	1.07333	1.06667	1.16	1.08333	0.896667	0.533333	1.05667	1.11	0.813333	0.813333	0.896667	0.64	0.733333	1.21667	0.58	0.596667	0.786667	0.703333	0.45	0.403333	0.583333	0.596667
chr12|4048945|4049087|MIR1_Amn:MIR:SINE|307|+	0	0.136667	0.17	0.403333	0.456667	0.5	0.58	0.62	0.656667	0	0	0	0.216667	0.303333	0.34	0	1.44667	0.63	0	0.37	0.506667	0	0.35	0	0	0.45	0.476667
chr12|42572058|42572309|Pre0_SS:tRNA:SINE|128|-	0.363333	0.403333	0.566667	0.603333	0.493333	0.713333	0.66	0.796667	0.456667	0.203333	0.193333	0.653333	0.74	0.816667	0.663333	1.01667	0.82	0.736667	0.613333	0.683333	0.61	0.786667	0.456667	0.526667	0.426667	0.263333	0.603333
chr12|42572926|42573174|Pre0_SS:tRNA:SINE|226|-	1.06	1.19333	0.963333	1.20667	0.923333	1.07667	0.906667	0.973333	0.95	1.82	0.716667	1.29333	1.26	1.94333	1.44667	1.7	1.22333	1.2	0.986667	0.716667	0.813333	1.00667	1.02333	0.666667	1.11	1.02333	0.763333
chr12|42573652|42573764|SINE1A_SS:tRNA:SINE|168|-	0.773333	0.83	0.833333	1.31667	1.02667	1.12333	1.00333	1.01667	0.816667	1.07333	0.683333	1.70667	1.02667	1.22333	1.68667	1.62333	0.89	0.61	1.04667	1.01667	0.976667	0.953333	0.853333	0.74	1.24333	1.02667	0.653333
chr12|42794435|42794737|MER77:ERVL:LTR|164|-	0.823333	1.07	1.09667	1.21333	0.713333	0.886667	1.40667	1.19	0.983333	0.956667	0.536667	1	0.796667	1.10333	0.916667	0.58	0.603333	0.523333	0.616667	0.423333	0.556667	0.466667	0.48	0.29	0.35	0.423333	0.43
chr12|42795085|42795335|Pre0_SS:tRNA:SINE|258|-	1.10333	1.00333	1.20333	1.23	1.01	1.23667	1.41333	0.863333	1.14667	0.923333	0.77	0.95	1.16667	0.89	1.08667	0.533333	0.63	0.46	0.29	0.35	0.46	0.446667	0.51	0.183333	0.213333	0.35	0.436667
chr12|43488277|43488480|PRE1f2:tRNA:SINE|124|-	5.40333	4.10333	4.77333	4.06	4.08	3.93667	4.72333	4.02333	3.53667	4.04333	2.62667	4.70667	3.69333	4.11667	2.51333	1.77667	1.84	1.75	1.33333	0.856667	1.17333	1.20667	1.2	0.516667	1.21	0.816667	1.13
chr12|43946949|43947210|Pre0_SS:tRNA:SINE|38|-	0.36	0.656667	0.56	0.633333	0.953333	1.73333	2.07333	2.12	2.17	3.43333	2.44333	3.87333	1.91333	1.72667	3.11333	2.05	1.10667	0.786667	0.656667	0.573333	0.576667	0	0	0	0	0.23	0
chr12|4506571|4506714|PRE1e:tRNA:SINE|141|-	0	0	0	0.316667	0.293333	0	0	0	0	0	0.203333	0	0	0.626667	1.11333	1.14667	0	0.286667	1.32667	0	0	0	0	0	0	0	0
chr12|46272270|46272434|PRE1d2:tRNA:SINE|166|+	1.08667	0.796667	1.21333	0.926667	0.733333	0.83	0.74	0.996667	0.796667	0.966667	0.48	1.17667	1.28667	0.963333	0.676667	0.946667	1.08	0.64	0.576667	0.32	0.41	0.716667	0.23	0.29	0.403333	0.46	0.406667
chr12|46272801|46273051|Pre0_SS:tRNA:SINE|237|+	0.673333	0.57	1.04333	0.673333	0.67	1.04	0.386667	0.65	0.596667	0.56	0.6	1.01	0.94	0.816667	0.396667	0.71	0.68	0.5	0.47	0.403333	0.296667	0.396667	0	0.303333	0.53	0.503333	0.28
chr12|47315788|47315910|SINE1B_SS:tRNA:SINE|195|+	10.09	12.1433	10.74	10.3133	8.89333	8.82	11.08	10.1167	7.14667	9.21	5.07	7.54667	7.16667	12.1167	10.38	4.68667	11.27	8.74667	3.67667	4.72	6.73667	1.74667	3.22	2.48667	2.22667	3.24333	2.28
chr12|47592518|47592718|PRE1f2:tRNA:SINE|144|-	0.556667	0.646667	0.796667	1.02	0.896667	0.776667	0.856667	0.663333	0.606667	0.96	0.706667	0.856667	0.856667	0.78	0.833333	0.976667	0.506667	0	0.513333	0.62	0.413333	0.413333	0.42	0.383333	0.44	0.403333	0.69
chr12|47596181|47596424|PRE1e:tRNA:SINE|207|-	0.833333	1.11667	0.773333	0.82	0.86	0.853333	0.663333	0.82	0.78	0.89	0.716667	0.97	0.9	1.03333	0.796667	0.82	0.633333	0.566667	0.53	0.643333	0.383333	0.623333	0.456667	0.493333	0.56	0.506667	0.683333
chr12|47598915|47599156|PRE1g:tRNA:SINE|183|-	1.41	1.32	1.34333	1.46667	1.64333	1.27	1.17	1.52333	1.04	1.38	0.606667	1.42667	1.38	1.65667	1.28333	1.53333	0.903333	1.28	0.99	0.786667	0.726667	0.706667	0.693333	0.596667	0.76	0.976667	1.2
chr12|47657140|47657386|Pre0_SS:tRNA:SINE|236|-	0.753333	0.79	0.763333	0.646667	0.723333	0.72	0.65	0.693333	0.803333	0.676667	0.593333	0.583333	0.976667	1.05	0.973333	1.04333	0.82	0.746667	0.736667	0.553333	0.593333	1.06667	0.543333	0.666667	0.86	0.78	0.63
chr12|47845283|47845521|Pre0_SS:tRNA:SINE|178|-	0.596667	0.703333	1.09	0.526667	0.95	0.94	0.743333	0.696667	1.45667	1.02667	0.566667	1.44	1.63667	1.45667	1.20667	0.436667	1.19333	1.34333	0.82	0.593333	0.743333	0.58	0.676667	0.323333	0.796667	0.75	0.57
chr12|47856409|47856530|MIRb:MIR:SINE|333|-	0.143333	0.273333	0.316667	0.476667	0.683333	0.77	0.593333	0.446667	0.69	0.833333	0.583333	1.50333	2.39333	2.63667	3.22333	1.60667	3.7	2.56	1.55	1.62333	1.53	0.78	1.09	0.816667	0.846667	1.37667	0.876667
chr12|4818403|4818660|Pre0_SS:tRNA:SINE|87|+	0	0.186667	0.163333	0.19	0	0.32	0.153333	0.356667	0.28	0.243333	0.253333	0.226667	0.446667	0.606667	0.513333	0.836667	0.866667	0.783333	0.873333	0.533333	0.656667	0.663333	0.56	1.00667	0.966667	0.603333	0.806667
chr12|48497285|48497474|MIRb:MIR:SINE|342|-	2.17	2.19333	1.92333	2.37	2.99333	2.13333	1.87667	2.64	1.95	2.03333	1.42667	2.47333	1.47667	2.59667	1.94333	2.03	1.3	1.66333	1.33667	1.02333	1.29333	1.24667	1	0.926667	1.47333	0.903333	1.14333
chr12|4954321|4954563|Pre0_SS:tRNA:SINE|163|+	0.596667	0.803333	0.326667	0.43	0.483333	0.553333	0.59	0.763333	0.646667	0.996667	0.65	1.17	1.47	1.66667	1.40667	1.09667	2.92	3.11	5.45667	1.62	2.11	1.15	2.18	0.716667	0.926667	1.14	1.04667
chr12|4955625|4955864|Pre0_SS:tRNA:SINE|241|-	14.5767	10.0367	12.9467	14.05	12.6567	11.71	11.79	9.71667	10.44	7.53333	5.31	7.26333	7.98	7.18667	8.23667	9.90667	9.65667	9.82333	5.28667	11.85	8.8	7.49	8.11667	7.76	4.11667	5.80667	4.32
chr12|4966738|4967561|L1ME1:L1:LINE|285|-	0.386667	0.466667	0.45	0.39	0.65	0.666667	0.506667	0.813333	0.576667	0.786667	0.4	0.686667	1.03333	0.786667	0.73	0.4	0.633333	0.336667	0.303333	0.293333	0.39	0.253333	0.343333	0.253333	0.263333	0.233333	0.28
chr12|50665250|50665509|Pre0_SS:tRNA:SINE|23|-	0.223333	0	1.33	0	0.183333	0	0	0.203333	0	0	0	0.183333	0.253333	0	0	0	2.15	0.06	0	0	0	0	0	0	0	0	0
chr12|52748530|52748784|Pre0_SS:tRNA:SINE|197|+	1.97	2.99333	3.38	2.65333	2.29	3.01667	1.98667	2.44667	2.29	2.23667	1.39333	1.95333	1.63667	1.32667	1.28333	0.376667	0.696667	0.48	0.546667	0.43	0.53	0.486667	0.566667	0.516667	0.546667	0.566667	0.473333
chr12|52758762|52758876|SINE2-1_SSc:tRNA:SINE|157|+	2.09333	2.67667	2.29	1.97333	2.68667	3.58	2.38	3.29	3.1	2.32333	1.56667	2.73	3.11333	3.32667	2.5	1.73333	2.03	1.29333	1.96333	1.05	1.34333	0.776667	0.986667	0.663333	0.933333	0.96	0.85
chr12|53357112|53357371|Pre0_SS:tRNA:SINE|35|+	0.323333	0.713333	0.81	0.923333	0.61	0.696667	0.82	0.55	0.8	0.573333	1.05	1.00333	0.633333	0.456667	0.86	4.75333	1.35667	1.11667	0.4	0.903333	1.04667	0	0.433333	0.566667	0	0	0.18
chr12|53375088|53375224|MIRb:MIR:SINE|235|-	0	0.25	0.173333	0.186667	0.19	0	0	0	0	0.423333	0	0.256667	0.376667	0.53	0.303333	0.653333	0.706667	0.44	0.526667	0.336667	0	0.77	0.816667	0	0.79	1.16	0.636667
chr12|53375921|53376162|Pre0_SS:tRNA:SINE|240|-	0	0.616667	0.373333	0.386667	0.36	0.56	0.206667	0.29	0.396667	0.45	0.206667	0.55	0.676667	0.996667	0.58	1.22667	1.65667	0.65	0.933333	0.9	0.476667	2.01	1.13333	0.736667	1.1	1.81	1.12333
chr12|53391883|53392176|MER63C:hAT-Blackjack:DNA|199|-	0.716667	1.02	1.37667	1.03333	0.883333	0.663333	0.916667	0.96	0.826667	0.97	0.393333	1.27667	0.813333	0.633333	0.603333	0.28	0.463333	0.456667	0.323333	0.28	0.33	0.493333	0.243333	0.21	0.433333	0.47	0.396667
chr12|53392176|53392400|PRE1d2:tRNA:SINE|107|-	0.836667	1.03667	1.46667	1.09333	1.18	0.803333	1.20667	1.03	1.17667	1.06	0.816667	1.24	0.86	0.736667	0.9	0.33	0.49	0.53	0.363333	0.316667	0.436667	0.52	0.656667	0.383333	0.42	0.533333	0.44
chr12|53392400|53392673|MER63C:hAT-Blackjack:DNA|196|-	0.793333	0.923333	1.55333	1.31333	1.20667	0.9	1.48333	1.24667	1.1	1.33667	0.986667	0.933333	1.23667	1.03667	0.903333	0.423333	0.6	0.596667	0.39	0.58	0.533333	0.596667	0.986667	0.436667	0.386667	0.813333	0.476667
chr12|53392836|53393033|PRE1g:tRNA:SINE|174|-	0.826667	0.723333	0.686667	0.583333	0.756667	0.523333	0.986667	0.783333	1.06333	0.903333	0.703333	0.55	0.68	0.736667	0.58	0.306667	0.39	0.416667	0.423333	0.32	0.546667	0.423333	0.473333	0.373333	0.28	0.376667	0.41
chr12|53393041|53393292|Pre0_SS:tRNA:SINE|195|-	1.38667	1.18333	1.19667	1.21333	1.08333	0.93	1.40667	1.18667	1.15333	1.22333	0.64	0.933333	0.99	1.19	0.79	0.406667	0.54	0.593333	0.573333	0.456667	0.526667	0.466667	0.443333	0.4	0.313333	0.603333	0.5
chr12|53539363|53539518|PRE1i:tRNA:SINE|201|-	1.14	1.14333	0.73	0.563333	0.603333	1.1	0.71	0.683333	0.776667	0.59	0.266667	0.883333	0.64	0.74	0.51	0	0.286667	0	0.31	0	0	0	0	0.18	0	0	0
chr12|53692639|53692897|Pre0_SS:tRNA:SINE|105|-	1.18333	0.92	0.556667	0.946667	0.626667	0.526667	0.553333	0.45	0.58	0.42	0.383333	0.296667	0.61	0.69	0.593333	0.993333	0.436667	0.286667	0.403333	0.303333	0.14	0.293333	0	0	0.27	0.29	0
chr12|53696426|53696531|CHR-1:tRNA:SINE|200|-	1.01	0.593333	0.663333	0.45	0.45	0.456667	0.48	0.383333	0.483333	0.466667	0.206667	0.5	0.566667	0.446667	0.413333	0.34	0.246667	0	0.37	0	0	0	0	0	0	0.156667	0
chr12|5480362|5480613|Pre0_SS:tRNA:SINE|251|+	3.52333	1.06333	0.963333	0.686667	0.81	0.796667	0.633333	0.74	0.59	0.343333	0.396667	0.423333	0.516667	0.456667	0.383333	1.25	1.91	0.883333	0.763333	0.356667	0.583333	0.486667	0.556667	0.66	0.666667	0.646667	0.506667
chr12|5481213|5481469|Pre0_SS:tRNA:SINE|91|+	2.02333	0.67	0.81	0.66	0.343333	0.81	0.34	0.3	0.44	0.37	0.493333	0.586667	0.36	0.593333	0.356667	0.863333	1.65667	0.62	0.483333	0.643333	0.513333	0.453333	0.39	0.513333	0.726667	0.646667	0.476667
chr12|55133528|55133820|L1M4:L1:LINE|227|-	0.23	0.346667	0.116667	0.3	0.793333	0.616667	0.876667	1.03667	0.85	0.62	0.396667	0.536667	1.12667	1.50333	0.74	0.446667	0	0.0733333	0	0	0	0	0	0	0	0	0
chr12|55186984|55187518|L1MDa:L1:LINE|203|-	0	0	0	0	0	0	0	0	0	0	0	0	0	0	0	0	0.346667	0.406667	0.163333	0.3	0.336667	0.313333	0.556667	1.19667	0	0	0.883333
chr12|55189080|55189329|PRE1f:tRNA:SINE|171|-	0	0	0	0	0	0	0	0	0	0	0	0	0	0	0	0	1.14333	3.54	1.93667	1.9	1.14333	1.55	2.64	4.83	3.41667	2.14333	5.06667
chr12|55213240|55213367|SINE1D_SS:tRNA:SINE|191|-	0	0	0	0	0	0	0	0	0	0	0	0	0	0	0	0	1.37667	4.00333	4.23333	4.04667	1.6	2.20667	1.36	3.46667	3.79667	1.21667	5.65667
chr12|55215000|55215189|PRE1j:tRNA:SINE|217|-	0	0	0	0	0	0	0	0	0	0	0	0	0	0	0	0	1.63333	3.99667	5.24	3.75	2.74	3.52667	3.78	3.78333	3.78667	0	5.55
chr12|55215338|55215526|MIR3:MIR:SINE|279|-	0	0	0	0	0	0	0	0	0	0	0	0	0	0	0	0	2.63667	6.21667	6.69	4.56	3.12333	3.52333	5.03	3.97333	4.50333	2.04333	6.40333
chr12|55253214|55253470|Pre0_SS:tRNA:SINE|212|-	0.22	0.236667	0.366667	0.323333	1.26	0.813333	0.963333	1.16667	0.563333	1.78	1.00333	5.05667	6.72333	12.92	14.8633	33.2133	21.7733	14.9633	5.04	9.87667	13.3533	5.26667	7.15333	6.79333	11.8267	16.77	4.55667
chr12|55331596|55331805|L1MC1:L1:LINE|251|-	0	0	0	0	0	0	0	0	0	0	0	0.133333	0	0.16	0.16	0.48	0.773333	1.27667	0.986667	0.973333	0.196667	0.72	0.396667	0.513333	0.983333	0.523333	0.68
chr12|55337658|55337911|Pre0_SS:tRNA:SINE|147|+	0.286667	0	0.17	0.163333	0.216667	0.136667	0.41	0.526667	0.326667	1.06667	1.19	0.766667	1.17667	1.79	2.51333	4.58333	1.18333	1.46667	1.79	1.92	2.03	0.66	1.55	1.95333	0.886667	1.63333	1.98
chr12|55342621|55342911|L3:CR1:LINE|314|+	0.406667	0	0.126667	0	0.11	0	0	0.196667	0.14	0	0	0	0.286667	0.583333	0.14	0.463333	0.473333	0.53	1.36333	0.313333	0.426667	0.196667	0.323333	0	0.453333	0.14	0
chr12|55402395|55402528|L1ME2:L1:LINE|256|-	1.74	1.89333	1.45667	2.44333	1.78333	2.19	0.83	0.896667	0.75	0.61	0	0.616667	1.06333	1.04	0.486667	0.436667	0.493333	0	0	0.156667	0.163333	0	0	0	0	0.166667	0
chr12|57986686|57986804|MLT1J:ERVL-MaLR:LTR|289|-	2.14	2.10333	2.00667	1.84	2.04333	2.06333	1.39667	1.62667	2.31333	1.45667	0.66	1.72667	1.04667	1.05667	1.28667	0.68	0.833333	0.676667	0.836667	0.453333	0.35	0.59	0	0.43	0	0.496667	0
chr12|57987698|57987914|PRE1f2:tRNA:SINE|176|-	2.16	2.36667	2.56333	1.75333	1.76333	1.97	1.91	1.91667	1.7	1.76	0.69	1.51667	1.12667	1.15667	0.97	0.93	0.733333	0.61	0.826667	0.52	0.713333	0.733333	0.543333	0.413333	0.446667	0.816667	0.516667
chr12|57994970|57995352|MLT2F:ERVL:LTR|288|-	0.633333	0.78	0.626667	1.09667	0.65	0.996667	0.49	0.856667	0.89	0.6	0.383333	0.733333	0.606667	1.06	0.463333	0.47	0.573333	0.506667	0.86	0.22	0.276667	0.276667	0.393333	0.316667	0.476667	0.383333	0.406667
chr12|58004992|58005110|SINE1B_SS:tRNA:SINE|220|-	0.92	0.763333	0.893333	0.796667	0.856667	0.656667	0.563333	0.506667	0.64	0.5	0	0.573333	0.583333	1.14	0.943333	0.363333	0.523333	0.32	0.733333	0.31	0	0	0.41	0	0	0	0.326667
chr12|58006647|58007075|MLT1J:ERVL-MaLR:LTR|264|-	0.933333	1.06333	1.02333	0.78	1.06333	1.08667	0.79	0.893333	0.87	0.83	0.526667	0.763333	1.05333	0.99	0.936667	0.626667	0.726667	0.493333	1.11667	0.35	0.373333	0.53	0.226667	0.306667	0.49	0.34	0.393333
chr12|58007129|58007877|L1MB8:L1:LINE|203|-	0.956667	1.03333	0.963333	0.933333	0.8	0.94	0.673333	0.666667	0.74	0.776667	0.39	0.67	0.863333	0.88	0.936667	0.683333	0.673333	0.616667	0.94	0.35	0.31	0.48	0.266667	0.306667	0.513333	0.35	0.52
chr12|58008223|58008591|L1M4:L1:LINE|265|-	1.1	1.19333	0.826667	1.10333	1.01	1.08667	0.88	1.11667	0.916667	0.856667	0.596667	1.09	0.983333	1.20333	0.98	0.776667	0.653333	0.766667	0.83	0.383333	0.306667	0.683333	0.25	0.5	0.433333	0.336667	0.3
chr12|58010378|58010543|MER5B:hAT-Charlie:DNA|303|-	1.14667	1.40333	0.946667	1.02	0.83	0.683333	0.903333	0.713333	0.91	0.526667	0.826667	1.13333	0.833333	0.816667	0.873333	0.886667	0.46	0.833333	1.31667	0.626667	0.406667	0.363333	0.34	0.626667	0	0.273333	0.403333
chr12|59006069|59006725|L1ME3G:L1:LINE|292|+	1.48333	1.18333	1.37333	1.12	1.02333	1.17333	1.37333	1.27667	1.00333	1.31	1.05	1.44333	1.36667	0.9	0.78	0.336667	0.43	0.39	0.313333	0.36	0.21	0.35	0.313333	0.156667	0.336667	0.26	0.266667
chr12|59169693|59169892|PRE1i:tRNA:SINE|236|-	0.126667	0.233333	0	0	0	0.233333	0	0.24	0	0	0	0	0.283333	0	0	0.643333	0.51	0.243333	0.37	0	0	0.576667	0.583333	1.20667	0	0.583333	0.546667
chr12|59170092|59170205|SINE1D_SS:tRNA:SINE|214|-	0	0.293333	0	0.183333	0.236667	0.416667	0.136667	0	0	0	0	0	0.38	0	0	0.84	0.41	0.4	0	0.523333	0.303333	0.52	0.49	1.44667	1.28667	0.956667	0.723333
chr12|59269140|59269397|Charlie13b:hAT-Charlie:DNA|317|+	1.06	0.4	0.453333	0	0.28	0.403333	0.26	0.403333	0.336667	0.473333	0.213333	0.443333	0.766667	0.616667	0.356667	0.513333	0.306667	0.55	0.43	0.223333	0	0.25	0.216667	0.15	0.263333	0.31	0.323333
chr12|60769809|60771623|HAL1_SS:L1:LINE|247|+	0.12	0.16	0.213333	0.24	0.223333	0.196667	0.12	0.14	0	0.0733333	0.11	0.14	0.166667	0.376667	0.163333	0.103333	4.50333	0.953333	0	0.223333	0.483333	0	0.173333	0.0966667	0.15	0	0
chr12|60771623|60771839|PRE1f:tRNA:SINE|139|+	0	0	0.213333	0.223333	0.17	0.256667	0	0	0	0	0	0	0.16	0.376667	0.21	0	3.56	0.706667	0	0.2	0.486667	0	0	0.113333	0	0	0
chr12|60771839|60772009|HAL1_SS:L1:LINE|247|+	0	0.123333	0.136667	0.256667	0.246667	0.243333	0.196667	0.12	0.11	0.18	0.16	0.313333	0.24	0.51	0.223333	0.3	3.34667	0.646667	0	0	0.526667	0	0	0	0	0	0
chr12|60772271|60772517|Pre0_SS:tRNA:SINE|146|+	0	0.31	0	0.233333	0	0.306667	0	0	0	0	0	0	0.206667	0.59	0.196667	0	2.72	0.863333	0	0.203333	0.523333	0	0	0	0	0	0
chr12|61030616|61030708|SINE1_SS:tRNA:SINE|304|+	0.816667	0.55	0.63	0.44	0.836667	0.996667	0.586667	0.886667	0.93	0.543333	0.236667	0.623333	0.643333	1.22667	0.656667	1.08333	0.466667	0	0	0	0.366667	0	0.196667	0.363333	0	0.486667	0
chr12|61312103|61312353|Pre0_SS:tRNA:SINE|174|-	0.636667	0.716667	0.956667	0.806667	0.903333	0.816667	0.67	0.666667	0.856667	0.936667	0.356667	0.783333	0.78	0.643333	0.626667	1.18	0.463333	0.643333	0.77	0.536667	0.493333	0.406667	0.34	0.323333	0.223333	0.403333	0.616667
chr12|61312595|61312757|MIRb:MIR:SINE|297|-	1.15	0.806667	1.45333	0.91	0.933333	1.33333	0.966667	0.993333	1.39667	1.25333	0.663333	0.993333	1.21	0.94	1.42333	1.42333	0.673333	1.09667	0.843333	0.633333	0.51	0.806667	0.386667	0.643333	0.316667	0.266667	0.55
chr12|61314559|61314703|L2c:L2:LINE|295|-	0.95	0.623333	0.8	1.02	0.683333	0.883333	0.806667	0.676667	0.77	0.89	0.29	0.536667	0.45	1.25	0.6	0.54	0.663333	0.556667	0.6	0.49	0.42	0.306667	0	0.59	0.36	0.296667	0.206667
chr12|61314865|61315036|PRE1c:tRNA:SINE|123|-	1.09667	0.913333	1.03667	0.873333	0.566667	0.71	0.586667	0.873333	0.706667	1.09	0.406667	1.15667	0.58	0.863333	0.6	0.583333	0.5	0.45	0.62	0.37	0.42	0.29	0.383333	0.27	0.473333	0	0.283333
chr12|61496270|61496531|Pre0_SS:tRNA:SINE|202|+	0	0	0	0	0	0	0	0	0	0	0	0	0	0.266667	0	1.10333	0.386667	0.336667	0.773333	0.42	0.663333	0.183333	0	0.696667	0.27	0	0
chr12|6721945|6722061|CHR-1:tRNA:SINE|158|-	0.43	0.523333	0.556667	0	1.29	1.11333	0.78	0.736667	0.703333	0.863333	0.636667	0.263333	0.606667	0.316667	0.446667	0	0.273333	0.233333	0.353333	0.436667	0.433333	0	0.326667	0	0.38	0	0
chr13|100117414|100117640|PRE1h:tRNA:SINE|227|+	1.49	1.77667	1.33	0.996667	1.05333	0.93	1.32	0.996667	0.84	1.13	0.88	0.81	0.716667	0.716667	0.68	0	0.41	0.57	0.27	0.326667	0.413333	0.493333	0.316667	0.293333	0.486667	0.383333	0.546667
chr13|100118483|100118743|Pre0_SS:tRNA:SINE|228|+	2.84333	2.46333	2.38333	1.98333	2.15333	2.36333	2.38333	2.18333	1.59	1.83667	1.44667	1.96333	1.24	1.49333	1.31667	0.313333	0.69	0.993333	0.623333	0.58	0.566667	0.536667	0.57	0.463333	0.433333	0.4	0.686667
chr13|100254618|100254763|L2a:L2:LINE|276|+	0.766667	0.52	0.883333	0.603333	0.466667	0.983333	0.933333	1.17333	0.976667	1.44667	0.696667	1.71333	1.47333	1.53333	0.893333	0.883333	0.583333	0.79	0.45	0.603333	0	0	0.286667	0	0	0.223333	0.256667
chr13|100256066|100256452|L1-2_SSc:L1:LINE|135|+	0.363333	0.31	0.426667	0.356667	0.543333	0.503333	0.523333	0.58	0.47	1.00667	0.383333	1.13667	1.35333	1.05333	0.64	0.62	0.273333	0.473333	0.353333	0.16	0.316667	0.31	0	0.226667	0.343333	0.266667	0.223333
chr13|100758942|100759182|Pre0_SS:tRNA:SINE|23|+	0.84	0.37	0.453333	0.323333	0.55	0.763333	0.46	0.82	0.78	1.13333	0.53	0.82	1.39667	1.54667	0.966667	0.37	0.953333	1.04	1.07667	1.04667	0.783333	0.703333	1.30667	1.1	2.33333	2.25333	1.79667
chr13|104945316|104945769|MLT1C2:ERVL-MaLR:LTR|256|-	0.78	0.863333	0.926667	0.776667	1.21	1.76667	1.31333	0.996667	1.12667	1.19	0.973333	0.99	1.02667	0.793333	0.733333	0.31	0.746667	0.75	0.403333	0.323333	0.496667	0.373333	0.473333	0.493333	0.54	0.396667	0.236667
chr13|104947723|104947855|Arthur1A:hAT-Tip100:DNA|273|-	1.56333	2.66	2.05667	2.61333	2.95	2.52667	3.01333	2.42667	2.05333	2.40667	1.65333	2.96667	1.64333	1.58667	1.31667	0.573333	0.913333	1.08	0.976667	0.743333	0.76	0.556667	0.596667	1.15667	1.14333	0.536667	0.396667
chr13|104948721|104949275|MER67D:ERV1:LTR|168|-	1.96667	2.04667	2.42667	2.2	2.85333	3.52667	2.80667	2.73	2.49667	2.65667	1.76667	3.42667	2.54333	2.13	1.87333	0.906667	1.91333	1.85667	0.863333	0.806667	1.12	0.533333	0.473333	0.846667	0.973333	0.696667	0.526667
chr13|104950288|104950457|MER5B:hAT-Charlie:DNA|272|-	1.21	1.69	1.67667	1.42	2.05667	1.89	1.61333	1.56667	1.72	1.75333	1.27667	1.77	1.36667	1.41667	1.25	0.73	0.976667	1.3	0.563333	0.663333	0.813333	0.343333	0.51	0.683333	1.1	0.756667	0.666667
chr13|104950535|104950638|MER5B:hAT-Charlie:DNA|204|-	1.15333	1.54333	1.53333	1.09333	2.25	1.89	1.09333	1.45	1.84333	1.36667	1.04333	1.55667	1.60667	1.54333	1.48	0	1.48667	0.786667	0.64	0.39	0.683333	0.396667	0.523333	0.526667	0.573333	0.343333	0
chr13|104975421|104975575|MIR:MIR:SINE|316|+	0	0	0	0	0	0	0	0	0	0	0	0.193333	0	0.146667	0.553333	0	0.463333	0.42	1.20333	0.636667	0.566667	1.19667	0	0.453333	0.26	0.416667	0
chr13|110154140|110154373|Pre0_SS:tRNA:SINE|209|-	1.26667	1.88333	2.10333	2.3	1.6	2.09667	1.83667	1.92667	1.68	1.45	0.893333	1.88667	1.52	1.41333	1.46333	0.666667	0.77	0.8	0.953333	0.663333	0.333333	0.793333	0.683333	0	0.466667	0.616667	0.506667
chr13|110468813|110469055|PRE1c:tRNA:SINE|158|-	0.186667	0.743333	0.613333	0.49	1.42	1.03667	0.906667	0.786667	1.23	0.92	0.71	0.826667	0.363333	0.313333	0.36	0	0	0	0	0	0	0	0	0	0	0	0
chr13|110552364|110552943|L1MEj:L1:LINE|316|-	0.393333	1.08	1.23333	0.84	2.13333	1.46	1.94667	2.01333	2.33	3.5	2.54	2.77	1.59	1.35667	1.02333	0.323333	0.553333	0	0	0	0	0	0	0	0	0	0
chr13|110929603|110929838|MIR1_Amn:MIR:SINE|276|+	11.8467	18.4367	20.4767	16.4567	14.27	15.03	17.3333	15.2767	14.2533	16.18	12.6833	18.0467	19.2767	15.87	11.2767	10.8233	7.94333	6.88667	4.87333	5.29	4.78	5.37333	7.19333	4.40333	5.13	6.06333	4.97
chr13|112897496|112897735|MER102b:hAT-Charlie:DNA|325|+	0.493333	0.386667	0.32	0.613333	0.74	0.89	0.823333	1.09	1.36	1.52667	0.766667	1.75	1.64333	1.67	0.9	0.613333	0.396667	0.543333	0.353333	0.213333	0.243333	0	0	0.176667	0	0	0
chr13|112900871|112902167|L1MB7:L1:LINE|214|+	0.296667	0.353333	0.45	0.383333	0.713333	0.62	0.813333	0.683333	0.926667	1.18	0.656667	1.69667	1.27333	1.17	0.8	0.416667	0.276667	0.27	0.196667	0.206667	0.173333	0.133333	0.23	0.133333	0.16	0.176667	0.106667
chr13|113135383|113135895|MLT1D:ERVL-MaLR:LTR|231|+	0.666667	0.73	0.39	0.37	0.56	0.616667	0.56	0.903333	0.683333	0.813333	0.573333	1.1	1.15667	0.77	0.73	0.41	0.246667	0.306667	0.316667	0.246667	0.206667	0.486667	0.31	0.18	0.2	0.176667	0.216667
chr13|113176452|113176555|L2d2:L2:LINE|299|+	0.633333	0.466667	0.51	0.516667	0.213333	0.313333	0.75	0.45	0	0.643333	0.423333	1.11667	1.13333	0.586667	0.466667	0.396667	0.286667	0.233333	0.183333	0	0	0	0	0	0.553333	0.243333	0
chr13|113178265|113178456|LTR101_Mam:ERVL:LTR|331|+	0.486667	0.63	0.45	0	0.496667	0.4	0.686667	0.496667	0.703333	0.573333	0.506667	1.06333	1.31	0.95	0.706667	0.416667	0.3	0.723333	0.426667	0.216667	0	0	0	0	0	0	0.23
chr13|115311974|115312069|UCON39:TcMar-Tigger:DNA|226|-	0.976667	0.693333	0.816667	0.533333	0.626667	0	0.86	0.52	0.48	0.676667	0.61	0.8	0.533333	0.536667	0.963333	1.52333	0.383333	0.403333	0.776667	0.733333	0.193333	1.15333	1.18333	1.09333	1.36667	1.39667	1.32667
chr13|115954096|115954380|L2d:L2:LINE|313|-	0	0	0	0	0	0	0	0	0	0	0	0.19	0.446667	0.943333	1.08	0.73	0	0	1.10333	0	0	0	0	0	0	0	0
chr13|11641415|11641679|Pre0_SS:tRNA:SINE|39|+	0	0.153333	0	0	0	0	0	0	0.216667	0.26	0	0	0	0.356667	0	2.57667	1.60333	0	0	0	0	0	0	0	4.92	6.39	0
chr13|117115787|117115987|PRE1i:tRNA:SINE|220|-	1.97333	1.85	2.36667	1.25333	1.55667	2.23	2.94333	2.72667	2.15333	2.80333	1.97333	1.82	2.27667	2.31333	1.87	2.55667	1.94	1.66	0.95	1.76667	1.36667	1.61667	1.58333	1.15333	1.36333	2.27	1.52667
chr13|117828207|117828357|MIRb:MIR:SINE|287|+	0.33	0.28	0.353333	0	0.376667	0.266667	0.38	0.466667	1.38667	0.51	0.37	0.52	0.93	0.9	0.766667	0.966667	1.34333	0.91	0.87	0.706667	0.773333	0.71	1.29667	0.483333	0.543333	1.11667	0.783333
chr13|118162924|118164071|LTR4_SS:ERVK:LTR|40|+	0	0	0	0	0	0	0	0.123333	0	0	0	0	0	0	0.196667	0	0	0.89	0	0.563333	1.11667	0	1.98	0	1.32	1.12	0
chr13|118902426|118902505|MADE2:TcMar-Mariner:DNA|253|+	0.303333	0.4	0.213333	0.38	0.443333	0.416667	0.373333	0.32	0.396667	0.48	0.45	0.356667	0.686667	0.516667	0.43	0.586667	0.806667	0.286667	0.676667	0.303333	0.303333	0.75	1.04	1.45667	0.38	0.773333	0.783333
chr13|119737503|119737743|Pre0_SS:tRNA:SINE|16|-	0	0	0	0	0	0	0	0	0	0	0	0	0	0	0.356667	0.23	0	0	1.23	0	0	0	0	0	0	0	0
chr13|121379686|121379784|LFSINE_Vert:tRNA:SINE|300|+	1.29667	0.49	0.61	0.566667	1.08333	0.683333	0.5	0.743333	0.926667	0.893333	0.3	0.766667	0.563333	0.67	0.363333	0	0	0.306667	0	0	0	0	0	0	0	0	0
chr13|121380016|121380118|MIR3:MIR:SINE|268|+	1.06333	0.593333	0.896667	0.463333	1.19333	0.49	0.64	0.916667	0.96	0.83	0.373333	0.576667	0.46	0.53	0.433333	0	0.266667	0.27	0.14	0.226667	0	0	0.206667	0	0	0	0
chr13|121395592|121395860|Pre0_SS:tRNA:SINE|123|+	1.15667	0.54	0.58	0.59	0.356667	0.486667	0.49	0.753333	0.353333	0.29	0.44	0.43	0.826667	0.703333	0.813333	1.10333	1.12	1.95	1.67667	0.963333	0.47	0.693333	0.56	0.986667	0.663333	0.72	0.623333
chr13|121548948|121549473|MER74A:ERVL:LTR|219|-	0	0	0	0	0	0	0	0	0	0.246667	0	0	0	0.136667	0.196667	0.433333	1.68	1.82	0.983333	1.46333	1.2	0.713333	0.936667	1.26333	1.02667	0.913333	0.526667
chr13|121568235|121568356|SINE1D_SS:tRNA:SINE|231|+	0.56	0.43	0.353333	0.57	0.6	0.6	0.75	0.666667	0.703333	1.09333	0.573333	1.46	1.61333	2.00667	1.81333	2.05333	1.32	2.02667	1.72	1.10333	1.22333	1.16333	0.86	1.13667	0.853333	1.22333	1.23667
chr13|122951046|122951144|MIRb:MIR:SINE|275|+	0.893333	0.916667	0.9	0.746667	0.786667	1.16667	0.886667	1.33333	0.826667	0.823333	0.64	0.956667	0.926667	0.716667	0.586667	0	0.416667	0.283333	0	0.293333	0.336667	0.226667	0.476667	0.39	0.303333	0.426667	0
chr13|122951430|122951686|Pre0_SS:tRNA:SINE|194|+	1.22	1.39	1.30667	1.28333	1.44333	1.86	1.02667	1.57667	1.49	1.49667	0.63	1.43333	1.08667	1.37333	0.843333	0.343333	0.64	0.54	0.813333	0.49	0.506667	0.493333	0.56	0.526667	0.553333	0.616667	0.57
chr13|125406249|125406401|MIR3:MIR:SINE|342|+	0	0	0	0	0	0	0	0.256667	0	0.42	0	0	0.553333	0.663333	0.573333	1.98	0.39	0.496667	0.983333	0.5	0	0.95	0	0.486667	0.23	0	0
chr13|125407855|125408921|L1MC3:L1:LINE|198|+	0	0.103333	0	0	0.0866667	0.116667	0.0866667	0	0	0.146667	0	0.12	0.15	0.2	0.193333	1.09	0.17	0.293333	0.326667	0.163333	0	0.323333	0	0	0.13	0.246667	0
chr13|125579816|125579976|MER5A1:hAT-Charlie:DNA|201|-	0	0	0	0	0	0	0	0	0	0	0	0.223333	0.356667	0.423333	0.376667	1.21333	0.3	0.403333	0.313333	0.54	0.27	0	0	0	0	0	0
chr13|126471279|126471543|Pre0_SS:tRNA:SINE|229|+	7.55667	6.47	6.83667	5.26333	5.14	4.98667	4.91	4.54667	4.52667	4.97667	3.91333	6.94333	7.18333	6.68333	5.38333	4.63	3.80333	3.72333	3.18667	2.29	1.7	2.49333	3.23	1.60333	3.29667	2.97333	2.34
chr13|126896244|126896408|MIRc:MIR:SINE|320|-	0	0	0	0	0	0	0	0	0	0	0	0.27	0.333333	0.616667	1.1	0	0	0.28	0.753333	0	0.216667	0.353333	0	0	0	0	0
chr13|128063899|128064075|MIR3:MIR:SINE|353|+	0.756667	0.72	0.936667	0.546667	0.52	0.556667	0.41	0.48	0.56	0.33	0.2	0.67	0.533333	0	0.506667	1.62667	0.82	0.553333	0.723333	0.636667	0.513333	1.21	0.64	0.62	0.663333	0.856667	0.3
chr13|131577434|131577698|Pre0_SS:tRNA:SINE|112|-	1.80333	1.54	1.91	1.96667	1.36667	1.43667	1.29	1.31	1.20667	1.03667	0.41	0.72	0.483333	0.5	0.533333	0.273333	0.246667	0.133333	0.223333	0.28	0	0	0	0	0	0.23	0
chr13|133621078|133621321|Pre0_SS:tRNA:SINE|212|+	0	0	0.12	0.173333	0.233333	0.316667	0.313333	0.456667	0.473333	0.726667	0.72	0.816667	1.37333	2.42667	1.36667	3.62	4.70333	5.40333	2.79	4.36333	5.96667	4.61	4.39667	2.31	7.10667	4.55	2.02333
chr13|133621322|133621582|Pre0_SS:tRNA:SINE|123|+	0	0	0.166667	0.133333	0.26	0.226667	0.47	0.36	0.486667	0.42	0.686667	0.546667	0.8	2	0.876667	3.19333	3.66333	3.67	1.84333	3.73333	4.16667	3.84	4.50667	2.41	5.98	4.14667	2.29
chr13|133621920|133622006|L1ME4b:L1:LINE|262|+	0	0	0	0	0	0	0	0	0	0.296667	0.366667	0.293333	0.313333	0.723333	0.956667	1.4	1.30333	3.02667	1.74333	2.34667	1.86	2.52333	1.82333	1.10333	2.84	1.68333	0.82
chr13|133749436|133749536|SINE1B_SS:tRNA:SINE|180|+	1.56	1.70667	2.52333	1.33667	1.35	1.80333	1.13667	1.62667	1.62667	2.15	0.776667	1.71	1.72	1.62667	0.996667	1.32	1.06667	1.1	0.973333	0.896667	0.77	1.03	0.583333	0.656667	1.01667	1.12333	0.98
chr13|133750781|133750892|CHR-1:tRNA:SINE|200|+	1.76	2.01	2.53	2.04667	1.03333	0.916667	1.41667	1.52	1.99667	1.65	0.606667	2.68	1.48333	1.74	1.27667	1.25	0.846667	1.32333	0.876667	0.866667	0.906667	1.05667	1.06667	0.74	0.793333	0.84	0.733333
chr13|133969665|133969748|L1-3_SSc:L1:LINE|239|-	2.92667	4.25	4.79	3.33333	5.9	5.58333	6.89333	7.84333	8.03	8.95	6.2	9.92	11.27	10.04	9.79333	7.73333	10.98	10.2767	7.96333	9.68	12.0667	7.90667	14.5933	10.9167	7.82333	9.02333	9.73
chr13|133969748|133969982|Pre0_SS:tRNA:SINE|137|-	7.17333	8.52333	9.33	9.03333	14.9267	12.9133	15.5633	19.13	19.7967	18.16	17.1467	19.6533	23.06	22.2967	23.2667	14.8267	27.5933	24.7433	20.1933	20.2067	24.4367	16.32	27.6067	17.7533	18.6133	17.8833	18.3833
chr13|134592504|134592659|PRE1g:tRNA:SINE|159|+	1.01	0.656667	0.783333	0.73	0.463333	0.463333	0.296667	0.42	0.533333	0	0.276667	0.45	0.266667	0.326667	0.31	0.816667	0.603333	0.24	0	0	0	0	0.286667	0	0	0	0.376667
chr13|137637801|137638075|Pre0_SS:tRNA:SINE|35|-	0.613333	0.45	0	0	0.236667	0.473333	0.413333	0.263333	0.41	0.476667	0.18	0.583333	0	0.513333	0.366667	1.08333	1.27333	0.676667	1.23333	0.326667	0.98	0.473333	0.56	0.403333	0.32	0.28	0.7
chr13|137638799|137639044|Pre0_SS:tRNA:SINE|231|-	0.523333	0.296667	0.233333	0.533333	0.256667	0.586667	0.473333	0.29	0.463333	0.456667	0	0.44	0.5	0.483333	0.693333	1.54667	0.853333	0.64	1.12333	0.67	1.02333	0.683333	0.83	0.723333	0.59	0.67	1.27
chr13|137639189|137639435|PRE1f:tRNA:SINE|138|-	0.543333	0.43	0.413333	0.596667	0.363333	0.43	0.463333	0.253333	0	0.55	0.136667	0.423333	0.453333	0.826667	0.486667	1.67333	0.84	0.89	1.14667	0.713333	1.05333	0.8	0.786667	1.09	0.566667	0.436667	0.62
chr13|138632885|138633065|MIR:MIR:SINE|291|-	1.24667	0.753333	0.59	0.316667	0.396667	0.373333	0.34	0.366667	0.186667	0.226667	0	0	0	0	0	0	0	0	0	0	0	0	0	0	0	0	0
chr13|138647352|138647597|Pre0_SS:tRNA:SINE|249|-	1.04333	0.886667	0.64	0.606667	0.44	0.546667	0.336667	0.413333	0.213333	0.3	0.136667	0.256667	0	0	0	0	0	0	0	0	0	0.356667	0	0	0	0	0
chr13|138754095|138754356|Pre0_SS:tRNA:SINE|35|-	0.36	0.626667	0.343333	0.43	0.13	0.526667	0.45	0.64	0.546667	0.99	0.696667	0.316667	0.453333	1.97667	1.06	2.12	0.303333	1.1	0.476667	0.52	0.7	0.266667	0	0.403333	0	0.32	0.23
chr13|139754320|139754579|Pre0_SS:tRNA:SINE|19|+	0	0	0	0	0	0.286667	0	0	0.683333	1.19	0	0	0	0.556667	1.45333	0.913333	0	0	0	0	0	0	0	0	0	0	0
chr13|140667198|140667442|LTR16B:ERVL:LTR|292|-	0.88	0.83	0.986667	0.99	1.06667	0.926667	0.866667	0.893333	0.943333	1.19333	0.773333	1.34667	1.49667	1.63333	0.936667	1.41333	0.843333	0.563333	0.783333	0.59	0.423333	0.536667	0.38	0.293333	0.59	0.143333	0.37
chr13|140667586|140667739|MER5A:hAT-Charlie:DNA|299|-	0.896667	1.14667	1.49333	1.89	0.99	1.00667	1.07667	0.866667	0.74	1.29333	0.62	1.57	1.57667	1.23667	0.846667	1.36	1.08333	0.723333	1.20667	0.726667	0.646667	0.643333	0.603333	0	0.46	0.393333	0.506667
chr13|140668624|140668753|SINE1D_SS:tRNA:SINE|205|-	0.63	0.663333	0.78	1.17	0.81	0.566667	0.92	0.593333	0.743333	1.14667	0.743333	1.18667	0.783333	1.44333	0.85	1.53333	0.693333	0.413333	0.936667	0.606667	0.61	0.596667	0.476667	0.32	0.496667	0.7	0
chr13|140670714|140670875|L2:L2:LINE|248|-	1.89	1.88667	2.84333	1.93667	1.53333	2.29667	2.32667	2.48667	1.70667	2.06667	1.72667	3.03667	2.44	3.36	2.85667	3.95667	1.92667	1.84333	2.20333	1.52	0.863333	1.06667	1.17	0.273333	0.656667	0.67	0.96
chr13|140729179|140729409|Pre0_SS:tRNA:SINE|209|-	1.84333	1.48667	1.4	1.21	0.783333	1.47	0.976667	1.18667	1.04667	1.09667	0.54	1.5	1.31	1.30333	1.01667	1.93667	1.29667	0.843333	0.746667	0.873333	0.906667	1.28333	0.556667	0.496667	0.94	0.543333	0.82
chr13|140729693|140729815|SINE1D_SS:tRNA:SINE|287|-	1.14667	1.15	1.36333	0.946667	1.06	1.26667	0.55	0.936667	0.896667	1.01667	0.463333	0.836667	1.14667	1.07667	0.92	1.56333	0.956667	0.99	0.556667	0.87	0.686667	0.57	0.853333	0.533333	0.526667	0.523333	0.773333
chr13|140763536|140763806|L2c:L2:LINE|360|-	3.26333	2.87333	3.35333	2.38	2.37667	2.46	1.99667	1.86	2.13333	2.13667	1.29	1.96333	1.54333	1.85	1.46333	1.22667	1.00667	1.23667	0.933333	0.65	0.78	0.806667	1.19	0.646667	0.786667	0.93	0.96
chr13|144306479|144306645|MIR3:MIR:SINE|261|+	1.6	0.466667	0.516667	0.28	0.276667	0	0	0	0	0	0	0	0.263333	0	0	0	0	0	0	0	0	0	0	0	0	0	0
chr13|144857011|144857132|AmnSINE1:5S-Deu-L2:SINE|395|+	1.02	0.563333	1.32667	0.89	1.15333	0.866667	1.08	1.14333	1.02	1.07667	0.493333	1.59333	1.54667	1.54	0.986667	1.04333	0.473333	0.666667	0.593333	0.646667	0.44	0.666667	0.253333	0.653333	0.456667	0.65	0
chr13|144863273|144863536|Pre0_SS:tRNA:SINE|85|+	0.24	0.3	0.23	0.173333	0.296667	0	0.226667	0.316667	0	0.356667	0.256667	0.626667	0.683333	1.18333	0.553333	1.25333	0.463333	0.466667	0.94	0.283333	0.256667	0.416667	0.34	0.336667	0.833333	0	0.41
chr13|144866471|144866731|Pre0_SS:tRNA:SINE|250|+	0.306667	0.27	0.356667	0.273333	0.373333	0.276667	0.226667	0.453333	0.36	0.273333	0.32	0.853333	0.923333	1.08333	0.72	1.03333	0.636667	0.58	0.626667	0.336667	0.256667	0.306667	0.316667	0.29	0.583333	0.29	0.25
chr13|144868203|144870033|L1ME3G:L1:LINE|279|+	0.263333	0.28	0.236667	0.193333	0.303333	0.22	0.25	0.266667	0.313333	0.496667	0.276667	0.696667	0.72	0.936667	0.766667	1.33667	0.573333	0.513333	0.456667	0.35	0.24	0.543333	0.413333	0.37	0.486667	0.41	0.44
chr13|144871006|144871548|L1MB7:L1:LINE|179|+	0.333333	0.203333	0	0.266667	0.266667	0.28	0.506667	0.19	0.393333	0.546667	0.403333	0.686667	0.65	0.743333	0.77	1.18667	0.523333	0.36	0.563333	0.27	0.246667	0.483333	0.376667	0.503333	0.45	0.313333	0.493333
chr13|144871727|144871855|SINE1_SS:tRNA:SINE|188|+	0.506667	0.486667	0.24	0.273333	0.413333	0.4	0.743333	0.226667	0.62	0.64	0.296667	0.88	0.986667	1.32	0.926667	1.38	0.643333	0.923333	0.576667	0.27	0.536667	0.43	0.373333	0.323333	0.963333	0.45	0
chr13|144872794|144873038|L1ME3G:L1:LINE|292|+	0.343333	0.286667	0.32	0.42	0.203333	0.236667	0.226667	0.226667	0.326667	0.51	0.34	0.82	0.843333	0.966667	0.78	1.13333	0.42	0.576667	0.36	0.236667	0.38	0.353333	0.513333	0.593333	0.733333	0.343333	0.533333
chr13|144873443|144874065|L1ME3G:L1:LINE|329|+	0.43	0.343333	0.23	0.313333	0.526667	0.253333	0.33	0.393333	0.523333	0.536667	0.543333	1	0.943333	1.22	0.763333	1.41333	0.64	0.546667	0.513333	0.44	0.34	0.59	0.683333	0.363333	0.673333	0.41	0.59
chr13|144906629|144906835|Eulor1:DNA:DNA|204|+	0.5	0.536667	0.44	0	0.366667	0.426667	0.81	0.466667	0.893333	0.856667	0.796667	1.44	1.44	1.78333	1.56	2.00333	1.05333	0.786667	0.936667	0.783333	0.333333	0.703333	0.55	0.706667	0.73	0.533333	0.8
chr13|144910713|144910830|MIR3:MIR:SINE|273|+	0.56	0.463333	0.333333	0.163333	0.293333	0.42	0.46	0.44	0.57	0.626667	0.546667	1	1.09333	1.61667	0.72	1.19333	0.553333	0.503333	0.68	0.506667	0.42	0.623333	0.4	0.246667	0.56	0.693333	0.686667
chr13|144912033|144912243|L2c:L2:LINE|337|+	0.383333	0.77	0.503333	0.513333	0.503333	0.723333	0.59	0.683333	0.58	0.946667	1.05333	1.71667	1.44	1.91667	1.22333	1.84333	0.846667	1.1	0.79	0.663333	0.396667	0.746667	0.896667	0.596667	1.07333	0.39	0.826667
chr13|144912461|144912602|MIR3:MIR:SINE|362|+	0.516667	0.463333	0.443333	0.543333	0.223333	0.433333	0.566667	0.443333	0.676667	0.796667	0.876667	1.59333	1.39333	1.81	0.756667	1.74	0.823333	0.84	0.636667	0.74	0.39	0.573333	0.78	0.65	1.12333	0.776667	0.856667
chr13|144913076|144913261|MIRc:MIR:SINE|274|+	0.46	0.45	0.393333	0.51	0.566667	0.51	0.586667	0.453333	0.746667	0.923333	0.663333	1.53	1.27	1.78	1.52	2.09333	0.876667	0.87	0.783333	0.383333	0.45	0.806667	0.873333	0.323333	1.02	0.49	1.05
chr13|144918351|144919185|L1B_SS:L1:LINE|95|+	0.443333	0.333333	0.3	0.226667	0.316667	0.236667	0.323333	0.34	0.38	0.543333	0.406667	1.03667	0.783333	1.13	0.67	1.16333	0.503333	0.556667	0.396667	0.316667	0.253333	0.396667	0.483333	0.31	0.51	0.36	0.65
chr13|144923399|144923658|Pre0_SS:tRNA:SINE|127|+	0.596667	0.686667	0.186667	0.41	0.306667	0.333333	0.356667	0.716667	0.616667	0.696667	0.596667	1.3	1.08333	1.64	1.05333	1.37667	0.616667	0.61	0.446667	0.326667	0.36	0.42	0.46	0.34	0.85	0.433333	0.77
chr13|144930808|144931059|Pre0_SS:tRNA:SINE|104|+	0.606667	0.523333	0.366667	0.46	0.256667	0.206667	0.63	0.54	0.56	0.62	0.326667	0.716667	1.06333	1.23667	0.986667	1.04667	0.786667	0.486667	0.456667	0.326667	0.343333	0.46	0.586667	0.393333	0.423333	0.336667	0.656667
chr13|144931680|144931943|Pre0_SS:tRNA:SINE|221|+	0.44	0.386667	0.123333	0.3	0.273333	0.25	0.343333	0.426667	0.33	0.546667	0.353333	1.03667	0.813333	0.896667	0.68	0.806667	0.54	0.373333	0.466667	0.35	0.216667	0.283333	0.34	0.256667	0.376667	0	0.316667
chr13|144933405|144933564|L2c:L2:LINE|290|+	0.52	0.483333	0.31	0.73	0.276667	0.293333	0.543333	0.396667	0.406667	0.546667	0.3	0.89	0.99	0.976667	0.863333	1.09333	0.56	0.596667	0.406667	0.52	0.426667	0.29	0	0	0.463333	0.406667	0
chr13|144935982|144936089|SINE1B_SS:tRNA:SINE|175|+	0.586667	0.396667	0.35	0	0.33	0.4	0.663333	0.636667	0.373333	0.503333	0.473333	1.51	0.976667	1.22	0.913333	0.97	0.366667	0.65	0	0.463333	0.426667	0.703333	0.276667	0.366667	0.463333	0.326667	0
chr13|144938198|144938683|Tigger13a:TcMar-Tigger:DNA|240|+	0.463333	0.443333	0.326667	0.246667	0.25	0.246667	0.433333	0.376667	0.416667	0.59	0.566667	0.92	1.16333	1.22667	0.83	1.1	0.473333	0.513333	0.533333	0.303333	0.35	0.59	0.323333	0.286667	0.713333	0.28	0.643333
chr13|144938715|144938869|MIR:MIR:SINE|261|+	0.413333	0.463333	0	0.206667	0.14	0.373333	0.283333	0.27	0.403333	0.47	0.566667	0.983333	0.93	1.07	0.546667	0.603333	0.336667	0.36	0	0.42	0.203333	0.39	0.533333	0.52	0.443333	0.416667	0.696667
chr13|144948709|144949314|HAL1:L1:LINE|286|+	0.38	0.4	0.343333	0.32	0.386667	0.493333	0.323333	0.343333	0.576667	0.553333	0.583333	0.883333	1.19	1.23667	0.756667	1.04	0.61	0.656667	0.603333	0.383333	0.25	0.45	0.543333	0.256667	0.646667	0.363333	0.62
chr13|144951216|144951349|L3:CR1:LINE|341|+	0.346667	0	0.273333	0.263333	0	0.21	0.396667	0.296667	0.443333	0	0.503333	1.04	0.686667	0.686667	0.833333	1.09	0.273333	0.313333	0.35	0.3	0.26	0.293333	0.52	0.38	0.963333	0.346667	0.413333
chr13|144951737|144951972|Pre0_SS:tRNA:SINE|209|+	0.366667	0	0.213333	0.276667	0.196667	0.373333	0.416667	0.236667	0.44	0.37	0.543333	0.836667	0.79	0.973333	1.07333	0.726667	0.486667	0.513333	0.693333	0.18	0.233333	0.33	0.613333	0.276667	0.39	0.446667	0.513333
chr13|144952232|144952403|CR1-3_Croc:CR1:LINE|339|+	0.45	0	0.313333	0	0.233333	0.226667	0.22	0.36	0.3	0.413333	0.333333	0.706667	0.7	1.10333	0.613333	0.713333	0.236667	0.23	0.413333	0	0.183333	0.563333	0.243333	0.243333	0.47	0	0.693333
chr13|144953495|144953669|L1MEc:L1:LINE|345|+	0.4	0.51	0.49	0.636667	0.386667	0.343333	0.45	0.36	0.636667	0.673333	0.37	0.906667	1.21	0.95	1.14333	0.78	0.67	0.723333	0.67	0.48	0.433333	0.56	0.69	0.37	0.593333	0.883333	0.63
chr13|144953813|144954667|L1MEc:L1:LINE|296|+	0.546667	0.343333	0.226667	0.303333	0.426667	0.32	0.48	0.47	0.58	0.65	0.38	1.04	1.28667	1.27333	0.973333	1.16333	0.656667	0.54	0.466667	0.313333	0.32	0.496667	0.603333	0.293333	0.64	0.53	0.61
chr13|145046283|145046503|PRE1e:tRNA:SINE|179|+	0.98	1.02667	0.62	0.66	0.52	0.86	0.64	0.966667	1.04333	0.66	0.636667	1.68	2.38333	2.53	1.71333	2.39333	1.42	1.05	0.556667	0.603333	0.43	0.876667	0.896667	0.62	1.03	0.733333	0.75
chr13|145048718|145048914|PRE1h:tRNA:SINE|264|+	0.303333	0.47	0.52	0.32	0.583333	0.563333	0.74	0.69	0.71	0.873333	0.353333	1.22667	1.28333	1.43333	1.31333	1.56	0.63	0.626667	0.776667	0.46	0.393333	0.67	0.473333	0.446667	0.483333	0.58	0.696667
chr13|145049426|145049667|Pre0_SS:tRNA:SINE|216|+	0.563333	0.8	0.516667	0.573333	0.603333	0.686667	0.693333	0.62	0.906667	0.94	0.656667	1.85	1.75333	1.33667	1.59	1.30667	0.823333	0.62	0.623333	0.53	0.676667	0.716667	0.696667	0.46	0.84	0.483333	0.48
chr13|145053680|145053761|L2d2:L2:LINE|329|+	0.323333	0.256667	0.21	0.313333	0	0.406667	0.283333	0.46	0	0.77	0.51	0.456667	0.716667	1.32333	0.893333	0.9	0.793333	0.25	0.436667	0	0	0.386667	0.433333	0.28	0.33	0	0.433333
chr13|145054871|145055043|L2:L2:LINE|386|+	0.64	0.456667	0.24	0	0.393333	0.393333	0.45	0.52	0.543333	0.57	0.256667	1.42	1.32667	1.35667	0.733333	1.17667	0.473333	0.533333	0.546667	0.266667	0.396667	0.6	0.763333	0.32	0.526667	0.323333	0.406667
chr13|145060687|145060873|L2c:L2:LINE|346|+	0.456667	0.356667	0.3	0	0.243333	0	0.323333	0.526667	0.436667	0.68	0.31	1.04667	1.19667	1.42667	0.636667	0.966667	0.9	0.53	0.586667	0.303333	0.19	0.533333	0.4	0.213333	0.626667	0.346667	0
chr13|145108125|145108361|Pre0_SS:tRNA:SINE|216|+	0.526667	0	0.383333	0.513333	0.39	0.366667	0.506667	0.48	0.76	0.603333	0.443333	0.863333	1.1	1.58333	0.823333	0.886667	0.956667	0.563333	0.953333	0.316667	0.323333	0.486667	0.556667	0.443333	0.593333	0.32	0
chr13|145109603|145109787|Arthur2:hAT-Tip100:DNA|235|+	0	0.253333	0	0.243333	0.19	0.44	0	0.146667	0.183333	0.206667	0	0.78	0.75	1.14	0.71	0.676667	0.516667	0.513333	0.463333	0.313333	0.393333	0.566667	0	0.186667	0.563333	0.38	0.46
chr13|145127815|145127910|AmnSINE2:tRNA-Deu:SINE|281|+	0.3	0.32	0.216667	0	0	0.59	0.326667	0.283333	0.476667	0.556667	0.303333	1.06667	0.85	0.793333	0.81	0.423333	0.553333	0.723333	0.386667	0.206667	0.2	0.243333	0	0	0.546667	0	0
chr13|145133952|145134198|Pre0_SS:tRNA:SINE|197|+	0.526667	0.45	0.236667	0.486667	0.28	0.583333	0.386667	0.433333	0.403333	0.46	0.263333	0.823333	0.993333	1.32667	0.936667	0.523333	0.646667	0.303333	0.436667	0.313333	0.243333	0.243333	0.45	0.16	0.366667	0.23	0.463333
chr13|145159304|145159404|MER131:DNA?:DNA?|404|+	0	0	0	0	0.29	0	0.293333	0.21	0	0.176667	0	0.373333	0.596667	1.04333	0.41	0	0.246667	0	0.36	0.25	0.283333	0	0	0	0	0	0
chr13|145236519|145236637|L3b:CR1:LINE|248|+	0.246667	0.223333	0	0.296667	0.363333	0.136667	0	0.236667	0.34	0.52	0.376667	0.88	0.71	1.01333	0.703333	0.45	0.456667	0.486667	0	0.743333	0.21	0	0.54	0.246667	0.54	0	0.416667
chr13|145309720|145310179|LTR16E1:ERVL:LTR|299|+	0.52	0.353333	0.26	0.39	0.24	0.323333	0.35	0.286667	0.35	0.426667	0.416667	0.71	1.09667	0.953333	0.603333	0.626667	0.41	0.506667	0.65	0.516667	0.283333	0.436667	0.366667	0.25	0.603333	0.286667	0.38
chr13|145312085|145312245|Charlie17:hAT-Charlie:DNA|211|+	0.54	0.5	0.293333	0.313333	0.31	0.44	0.296667	0.346667	0.486667	0.66	0.413333	0.603333	0.93	1.13667	0.936667	0.643333	0.77	0.48	0.93	0.523333	0.293333	0.433333	0.323333	0.3	0.66	0.466667	0.546667
chr13|145312826|145313010|MIR:MIR:SINE|317|+	0.396667	0.21	0	0.34	0	0.21	0	0.143333	0.256667	0.506667	0.256667	0.83	0.836667	1.1	0.87	0.89	0.333333	0.53	0.38	0.43	0.42	0.416667	0.453333	0.293333	0.523333	0.556667	0.476667
chr13|145317561|145317821|MIR:MIR:SINE|267|+	0.486667	0	0.193333	0.296667	0.323333	0.336667	0.443333	0.326667	0.366667	0.303333	0.243333	0.736667	1.07667	1.05333	0.603333	0.603333	0.453333	0.45	0.403333	0.276667	0.383333	0.573333	0.623333	0.326667	0.556667	0.45	0.433333
chr13|145322523|145322657|X5a_DNA:TcMar:DNA|230|+	0.386667	0	0	0.303333	0	0.263333	0.393333	0.32	0.256667	0.46	0	0.73	1.12333	1.43333	0.916667	0.653333	0.67	0.436667	0	0.343333	0.363333	0.67	0.61	0.423333	0.606667	0.436667	0
chr13|145322774|145322935|L2d2:L2:LINE|294|+	0.603333	0.253333	0.23	0.14	0	0.343333	0.34	0.296667	0.3	0.56	0.42	0.906667	1.21667	1.27	1.12333	0.906667	0.7	0.74	0.656667	0.6	0.413333	0.63	0.553333	0.393333	0.63	0.273333	0.466667
chr13|145329369|145329445|ERV1-1_SSc-I:ERV1:LTR|171|+	0.66	0.333333	0.22	0	0.263333	0.19	0.203333	0.346667	0.493333	0.473333	0.166667	1.04333	0.996667	0.74	0.643333	0.696667	0.443333	0.706667	0	0.416667	0.246667	0	0.296667	0.2	0.506667	0.613333	0.616667
chr13|145332835|145332969|L2d:L2:LINE|349|+	0.733333	0.496667	0.296667	0.343333	0.41	0.406667	0.51	0.596667	0.893333	0.563333	0.426667	0.98	1.99333	1.94	1.61667	1.11333	0.926667	0.876667	0.67	0.77	0	0.61	0.613333	0.356667	0.896667	0	0.686667
chr13|145333311|145335544|L1ME2:L1:LINE|274|+	0.373333	0.286667	0.206667	0.283333	0.213333	0.253333	0.333333	0.253333	0.496667	0.48	0.47	0.956667	0.96	0.946667	0.903333	1.01333	0.543333	0.436667	0.53	0.433333	0.336667	0.616667	0.506667	0.406667	0.663333	0.61	0.576667
chr13|145335709|145337406|L1ME2:L1:LINE|257|+	0.466667	0.266667	0.22	0.23	0.246667	0.336667	0.383333	0.273333	0.44	0.61	0.416667	1.14333	1.16	1.15667	0.95	0.926667	0.72	0.576667	0.603333	0.386667	0.31	0.546667	0.726667	0.31	0.786667	0.586667	0.533333
chr13|145337404|145337576|L1ME2:L1:LINE|205|+	0.49	0.53	0.18	0	0.29	0.313333	0.49	0.34	0.463333	0.72	0.446667	0.676667	0.723333	1.05333	0.796667	0.57	0.926667	0.48	0.27	0.54	0.293333	0.353333	0.89	0.61	0.66	0.53	0.373333
chr13|145354042|145354137|L2c:L2:LINE|326|+	0.43	0.423333	0.306667	0	0	0.203333	0.346667	0.38	0.453333	0.78	0.603333	1.12	1.18	1.13	0.936667	0.94	0.916667	0.55	0.62	0.473333	0.396667	0.403333	0.56	0.236667	0.433333	0.386667	0.783333
chr13|145359235|145359987|LTR41:ERVL:LTR|236|+	0.546667	0.346667	0.203333	0.253333	0.276667	0.296667	0.403333	0.4	0.46	0.576667	0.476667	1.04333	0.983333	1.18667	0.763333	0.603333	0.706667	0.466667	0.66	0.383333	0.303333	0.57	0.266667	0.206667	0.383333	0.423333	0.23
chr13|145368538|145368952|L1-3_SSc:L1:LINE|309|+	0.52	0.32	0.186667	0.266667	0.42	0.29	0.35	0.296667	0.656667	0.626667	0.45	0.976667	1.02667	1.48333	1.18333	2.23	1.13333	1.22667	1.63	1.16	0.656667	1.52	0.756667	1.21667	1.59667	0.913333	0.896667
chr13|145369479|145369680|L2d2:L2:LINE|323|+	0.35	0.23	0	0	0	0	0.266667	0.246667	0.356667	0.506667	0.463333	0.906667	0.706667	1.24333	0.72	1.08667	0.733333	0.866667	1.18333	0.676667	0.693333	0.75	0.68	0.896667	0.893333	0.553333	0.99
chr13|145370514|145370768|Pre0_SS:tRNA:SINE|181|+	0.443333	0.22	0.263333	0.41	0.396667	0.306667	0.406667	0.433333	0.34	0.58	0.483333	0.97	1.19	1.78667	1.47667	1.8	1.51333	1.22667	1.83	0.966667	0.906667	1.23667	0.813333	1.10667	1.4	1.1	0.816667
chr13|145380237|145380733|L1-3_SSc:L1:LINE|226|+	0.396667	0.283333	0.17	0.256667	0.2	0.35	0.376667	0.31	0.336667	0.506667	0.53	0.673333	0.873333	1.13667	1.05333	1.63667	0.976667	1.08667	0.91	0.65	0.526667	1.13667	0.883333	0.8	1.01333	1.23333	0.93
chr13|145380803|145380973|MER5A:hAT-Charlie:DNA|327|+	0.54	0.246667	0	0.303333	0.226667	0.216667	0.336667	0.256667	0	0.476667	0.5	0.893333	0.666667	0.86	0.923333	1.67667	0.993333	0.626667	1.04667	0.626667	0.383333	0.903333	0.936667	0.886667	1.07	0.866667	0.633333
chr13|145381213|145381349|MIR3:MIR:SINE|360|+	0.776667	0.373333	0.166667	0.493333	0.23	0.33	0.23	0	0.416667	0.566667	0.356667	1.01	1.24333	1.87	1.28	1.63333	0.863333	0.76	1.88	0.703333	0.563333	1.48	1.07	0.68	1.28	0.943333	0.77
chr13|145382640|145383003|L2c:L2:LINE|319|+	0.606667	0.406667	0.31	0	0.253333	0.413333	0.46	0.476667	0.506667	0.693333	0.526667	1.54667	1.44667	1.77333	1.18333	2.08	1.46333	1.07333	1.48667	0.83	0.883333	1.14667	0.866667	0.846667	1.09667	0.816667	0.826667
chr13|145385357|145385615|Pre0_SS:tRNA:SINE|256|+	0.49	0.406667	0.226667	0.236667	0.226667	0.433333	0.386667	0.4	0.426667	0.62	0.596667	0.643333	1.40667	1.37333	1.01333	1.65333	1.42333	1.32	1.39	0.713333	0.703333	0.946667	0.893333	0.85	1.46	0.96	0.88
chr13|145388983|145389197|MIRb:MIR:SINE|340|+	0.456667	0.163333	0	0	0.213333	0.126667	0.333333	0.336667	0.283333	0.206667	0.64	0.633333	0.906667	0.95	0.61	1.66333	0.94	0.9	0.963333	0.506667	0.386667	0.786667	1.04667	1.1	0.933333	0.513333	0.97
chr13|145396990|145397228|PRE1f:tRNA:SINE|186|+	0	0	0.17	0.166667	0	0	0.19	0	0	0	0.18	0.306667	0.323333	0.716667	0.86	0.926667	0.543333	0.56	1.23	0.476667	0.363333	0.336667	0.426667	0.566667	0.87	0.903333	0.546667
chr13|145400216|145400473|L3b:CR1:LINE|378|+	0.303333	0	0	0.36	0.173333	0.166667	0.406667	0.26	0.416667	0.37	0.323333	0.66	0.686667	1.03667	0.766667	1.33	0.83	0.853333	1.11	0.69	0.48	0.68	0.783333	0.906667	0.673333	0.796667	0.626667
chr13|145401244|145401357|MER94:hAT-Blackjack:DNA|205|+	0.53	0	0.303333	0	0.303333	0.326667	0.56	0.25	0.343333	0	0.78	1.06	1.20333	1.50333	1.23	1.42667	1.45333	1.00667	1.19667	0.95	0.506667	1.22	0.553333	1.01333	1.01667	1.33667	0.476667
chr13|145402821|145403028|MIR:MIR:SINE|283|+	0.143333	0.366667	0	0	0	0.256667	0.34	0.443333	0.346667	0.45	0.636667	1.08667	1.01667	1.13667	0.68	1.73667	1.02	0.736667	1.34333	0.896667	0.506667	1.15333	0.453333	0.663333	1.28667	0.91	0.923333
chr13|145415835|145415997|MIR3:MIR:SINE|269|+	0	0.316667	0	0	0.22	0.23	0.15	0.28	0	0.276667	0	0.41	0.463333	0.6	0.39	0.63	0.613333	0.43	0.65	0.533333	0	1.03	0.376667	0.426667	0.383333	0.263333	0.34
chr13|145418856|145419051|MIRb:MIR:SINE|297|+	0.413333	0	0	0.21	0	0.243333	0.31	0.183333	0.233333	0.306667	0.396667	0.556667	0.86	0.86	0.53	0.806667	0.813333	0.836667	1.05333	0.513333	0.48	0.583333	0.843333	0.473333	0.916667	0.576667	0.353333
chr13|145420436|145420633|MIRb:MIR:SINE|287|+	0	0	0.28	0.186667	0	0	0.256667	0.186667	0.213333	0.31	0.31	0.516667	0.686667	0.706667	0.666667	1.01333	0.483333	0.566667	0.43	0.773333	0.573333	0.476667	0.63	0.176667	0.623333	0	0.406667
chr13|145426269|145426528|Pre0_SS:tRNA:SINE|97|+	0.346667	0.296667	0.123333	0.18	0.2	0.306667	0.3	0.376667	0.393333	0.27	0	0.443333	0.573333	0.56	0.706667	1.13667	0.773333	0.586667	0.753333	0.443333	0.396667	0.636667	0.666667	0.52	0.723333	0.53	0.643333
chr13|145485231|145485570|OldhAT1:hAT-Ac:DNA|300|+	0.516667	0.343333	0.426667	0.416667	0.313333	0.273333	0.37	0.556667	0.656667	0.593333	0.543333	1.15333	1.39	1.81	1.25333	2.91333	1.47667	1.23	1.54	0.653333	0.606667	0.68	0.996667	0.606667	1.37333	0.87	1.12667
chr13|145488439|145489097|L1MD2:L1:LINE|211|+	0.233333	0.173333	0.21	0.23	0.216667	0.18	0.186667	0.176667	0.296667	0.296667	0.216667	0.536667	0.646667	0.616667	0.493333	1.21	0.563333	0.603333	0.42	0.436667	0.42	0.436667	0.36	0.493333	0.42	0.42	0.58
chr13|145492043|145492250|PRE1h:tRNA:SINE|217|+	0.7	0.246667	0.196667	0.28	0	0.2	0.32	0.423333	0.216667	0.576667	0.336667	0.75	0.786667	1.15333	0.72	1.10333	0.703333	0.923333	0.943333	0.466667	0.46	0.543333	0.8	0.666667	0.893333	0.69	0.36
chr13|145494017|145494324|OldhAT1:hAT-Ac:DNA|247|+	0.383333	0.263333	0.23	0.303333	0	0.24	0.25	0.16	0.25	0.373333	0.31	0.816667	0.886667	1.00333	0.686667	1.42	0.92	0.873333	0.76	0.556667	0.376667	0.293333	0.49	0.65	0.726667	0.496667	0.603333
chr13|145498339|145498482|LTR2_SS:ERVK:LTR|250|+	0.356667	0.326667	0.206667	0	0	0.356667	0.386667	0.573333	0.336667	0.46	0.376667	0.633333	1.05333	1.35667	0.743333	2.09	1.12667	0.82	1.08667	0.89	0.616667	0.513333	0.866667	0.52	1.08	0.466667	0.77
chr13|145499644|145499881|PRE1d:tRNA:SINE|115|+	0.266667	0	0.15	0	0.176667	0.346667	0	0.316667	0.286667	0.37	0.29	0.57	0.65	0.713333	0.406667	1.02333	0.713333	0.713333	0.79	0.58	0.606667	0.36	0.483333	0.466667	0.673333	0.616667	0.696667
chr13|145510853|145511014|MER131:DNA?:DNA?|352|+	0.286667	0.163333	0.243333	0.25	0.18	0.2	0.306667	0	0.363333	0.476667	0.46	0.963333	0.98	1.42667	0.916667	1.37667	0.986667	0.793333	1.75333	0.89	0.363333	0.59	1.01667	0.636667	0.983333	0.756667	0.806667
chr13|145511442|145511786|MER102b:hAT-Charlie:DNA|309|+	0.4	0.193333	0.133333	0.136667	0	0.24	0.2	0.233333	0.25	0.233333	0.213333	0.806667	0.786667	0.58	0.466667	1.07667	0.623333	0.676667	0.773333	0.51	0.396667	0.253333	0.486667	0.43	0.71	0.426667	0.67
chr13|145514450|145514607|MIRb:MIR:SINE|293|+	0.32	0	0.173333	0.363333	0.286667	0.333333	0.163333	0.406667	0	0.43	0	0.743333	0.76	0.923333	0.743333	1.09667	0.57	0.623333	0.59	0.403333	0.283333	0.606667	0.46	0.383333	0.863333	0.566667	0.373333
chr13|145517494|145517636|MamRTE1:RTE-BovB:LINE|348|+	0.27	0	0.223333	0.21	0	0.44	0	0.18	0	0.42	0.29	0.893333	0.67	0.95	0.743333	1.13	0.776667	0.83	0.716667	0.7	0.35	0.396667	0.71	0	0.583333	0	0.716667
chr13|145517962|145518281|MamRTE1:RTE-BovB:LINE|382|+	0.34	0.273333	0.223333	0	0.203333	0.203333	0.206667	0.366667	0.36	0.306667	0.48	0.596667	0.93	1.15	0.666667	1.06333	0.873333	0.72	0.673333	0.456667	0.426667	0.553333	0.78	0.506667	0.81	0.743333	0.836667
chr13|145518921|145519106|L3:CR1:LINE|316|+	0.416667	0.233333	0.18	0.173333	0	0.243333	0.21	0.21	0.376667	0.283333	0.31	0.573333	0.956667	0.866667	0.823333	1.12	0.773333	0.64	0.796667	0.556667	0.48	0.586667	0.446667	0.43	0.686667	0.57	0.496667
chr13|145520060|145520318|Pre0_SS:tRNA:SINE|83|+	0.3	0.223333	0	0	0	0.243333	0.31	0	0.263333	0.293333	0.283333	0.483333	0.563333	1.13667	0.656667	1.03	0.6	0.543333	0.866667	0.463333	0.34	0.653333	0.57	0.41	0.83	0.526667	0.733333
chr13|145522422|145522676|MIR:MIR:SINE|321|+	0.253333	0.31	0.14	0.26	0.276667	0.206667	0.136667	0.316667	0.223333	0.216667	0.34	0.6	0.76	0.783333	0.643333	1.09667	0.69	0.703333	0.66	0.536667	0.353333	0.323333	0.503333	0.45	0.723333	0.343333	0.573333
chr13|145524322|145524498|MIR3:MIR:SINE|284|+	0.19	0	0	0	0	0.216667	0.2	0.326667	0.256667	0.196667	0.376667	0.483333	0.683333	0.95	0.49	1.06333	0.696667	0.623333	0.803333	0.456667	0.393333	0.36	0.53	0.416667	0.83	0.57	0.226667
chr13|145531156|145531283|MER131:DNA?:DNA?|320|+	0.46	0.47	0	0.26	0.406667	0	0.343333	0.393333	0.323333	0.383333	0.32	0.68	1.09	0.886667	0.87	1.13333	0.773333	0.593333	1.23667	0.463333	0.543333	0.376667	0.633333	0.41	1.12333	0.58	0.706667
chr13|145532748|145532906|AmnSINE1:5S-Deu-L2:SINE|308|+	0.47	0.38	0	0.456667	0.206667	0.46	0.496667	0.376667	0.673333	0.6	0.703333	1.41	1.34667	1.49	1.41333	1.40667	1.21	1.02333	1.17333	0.78	0.596667	0.7	0.856667	0.56	0.926667	0.75	1.35667
chr13|145535135|145535251|X6B_LINE:CR1:LINE|323|+	0.48	0	0.183333	0	0	0.38	0.213333	0.383333	0.176667	0.66	0.413333	0.75	1.17667	1.05	0.756667	0.58	0.64	0.546667	0.55	0.27	0.553333	0.25	0.45	0.37	1.00333	0.616667	0.483333
chr13|145535948|145536206|Pre0_SS:tRNA:SINE|226|+	0.366667	0.453333	0.126667	0.326667	0.273333	0.3	0.203333	0.293333	0.333333	0.4	0.32	0.75	0.906667	0.953333	1.01667	1.52333	0.78	0.933333	0.98	0.503333	0.476667	0.54	0.85	0.57	0.946667	0.513333	0.683333
chr13|145536856|145537015|MIRb:MIR:SINE|289|+	0.383333	0.266667	0	0	0	0.206667	0.196667	0.276667	0	0.256667	0.386667	0.93	0.68	1.15333	0.73	1.37333	0.853333	0.753333	0.7	0.403333	0.48	0.363333	0.863333	0.276667	0.643333	0.456667	0.346667
chr13|145540421|145540560|MIRc:MIR:SINE|355|+	0.48	0.376667	0	0	0.173333	0.236667	0.3	0.21	0	0.423333	0.35	0.46	0.93	0.906667	0.663333	1.26667	0.556667	0.44	0.536667	0.566667	0	0.473333	0.503333	0	0.896667	0.396667	0.81
chr13|145541961|145542145|MER45A:hAT-Tip100:DNA|208|+	0.41	0	0	0	0.26	0.37	0.32	0.466667	0.376667	0.37	0.243333	1.06667	1.08333	1.26667	0.836667	1.26	0.9	0.573333	0.463333	0.54	0.423333	0.246667	0.88	0	0.843333	0.446667	0.293333
chr13|145545148|145545342|MIRb:MIR:SINE|314|+	0.31	0	0	0	0.183333	0.16	0	0.366667	0.19	0.48	0.306667	0.56	0.516667	0.796667	0.383333	1.1	0.52	0.5	0.796667	0.716667	0.486667	0.186667	0.42	0	0.443333	0.626667	0.33
chr13|145553264|145553395|SINE1_SS:tRNA:SINE|194|+	0.226667	0.286667	0	0.153333	0	0	0.273333	0.29	0	0.263333	0.483333	0.74	0.876667	0.98	0.806667	1.00667	0.64	0.56	0.663333	0.773333	0.646667	0	0.61	0.42	0.856667	0.726667	1.19333
chr13|145554604|145554864|Pre0_SS:tRNA:SINE|214|+	0.453333	0.23	0.2	0	0.226667	0.37	0.346667	0.463333	0.63	0.51	0.46	0.666667	1.01667	1.56333	1.27333	1.21	1.31	0.886667	0.99	0.67	0.68	0.49	0.853333	0.483333	0.783333	0.69	1.02333
chr13|145646698|145646786|MamRTE1:RTE-BovB:LINE|282|+	0.723333	0.38	0.733333	0.763333	0.56	0.696667	0.526667	1.04667	1.02333	2.11	1.31	4.23667	3.65	2.93	3.47667	4.08	3.45667	3.71	3.25667	3.69333	2.78	3.17333	5.16667	2.50667	6.16667	4.57667	3.79667
chr13|145655300|145655414|SINE1B_SS:tRNA:SINE|148|+	0.52	0.483333	0.506667	0.706667	0.733333	0.703333	0.976667	1.12	1.76667	2.40667	1.76	3.82	4.74	4.59667	4.12	4.76667	4.44333	4.51333	3.90667	5.14667	2.65667	3.23	5.49	2.27	4.72	5.24	3.94333
chr13|146222577|146222832|L1ME1:L1:LINE|246|+	0.323333	0.38	0.39	0.456667	0.383333	0.346667	0.566667	0.476667	0.393333	0.526667	0.513333	0.816667	0.543333	0.66	0.496667	0.786667	0.43	0.633333	0.453333	0.62	0.43	0.436667	0.66	0.803333	0.826667	1.11333	1.25
chr13|146222912|146223160|Pre0_SS:tRNA:SINE|242|+	0.4	0.563333	0.59	0.43	0.596667	0.56	0.51	0.93	0.743333	0.73	0.59	0.713333	0.863333	0.863333	0.78	0.91	0.64	0.59	0.44	0.47	0.686667	0.786667	0.76	1.04	1.06333	1.09667	1.3
chr13|146223160|146223601|L1MD:L1:LINE|246|+	0.273333	0.423333	0.52	0.373333	0.45	0.35	0.406667	0.666667	0.476667	0.436667	0.41	0.696667	0.69	0.85	0.71	0.706667	0.533333	0.616667	0.36	0.523333	0.536667	0.533333	0.443333	1.07	0.826667	0.85	1.16667
chr13|146298012|146298272|MER31_BT:ERV1:LTR|223|+	0.26	0.753333	1.14667	1.30667	2.10333	2.14	1.99	2.56333	1.49333	0.716667	0.863333	0.716667	0.973333	0.616667	0.61	0	0	0	0	0	0	0	0	0	0	0	0
chr13|146626019|146626244|Tigger19b:TcMar-Tigger:DNA|371|-	1.50333	0.67	0.583333	0.526667	0.456667	0.17	0.4	0.473333	0.476667	0.373333	0.216667	0.39	0.42	0.62	0.496667	0.52	0.25	0.286667	0.233333	0	0	0	0	0	0	0	0
chr13|146750531|146751335|ERV1-2_SSc-LTR:ERV1:LTR|41|-	1.55667	1.50667	1.64333	1.23667	1.30667	1.12667	0.75	1.23333	0.956667	0.81	0.66	0.77	0.886667	1.21	0.366667	0.393333	0.336667	0.246667	0.19	0.113333	0.146667	0	0	0	0	0	0
chr13|146751335|146752478|ERV1-2_SSc-I:ERV1:LTR|114|-	1.48333	1.69667	1.68667	1.07667	1.29333	1.24333	0.92	1.29667	1.1	0.683333	0.646667	0.586667	0.84	1.15	0.506667	0.316667	0.303333	0.196667	0.253333	0.173333	0.156667	0	0.183333	0.1	0	0.07	0
chr13|146758858|146759521|ERV1-2_SSc-LTR:ERV1:LTR|69|-	0.636667	1.34	0.6	0.68	0.63	0.5	0.316667	0.64	0.696667	0.37	0.183333	0.163333	0.463333	0.466667	0.243333	0.0933333	0	0	0.13	0	0.0933333	0	0	0	0	0	0
chr13|146759521|146760120|ERV1-2B_SSc-LTR:ERV1:LTR|113|-	1.30667	2.54	1.39667	0.86	1.11	1.31333	1.40667	1.34	1.26	1.44333	0.463333	0.836667	0.923333	1.22667	0.363333	0.256667	0.2	0.24	0.303333	0.28	0.106667	0	0	0	0	0	0
chr13|146760120|146760243|ERV1-2_SSc-I:ERV1:LTR|107|-	0.983333	1.44	0.993333	0.88	0.476667	0.946667	0.806667	0.856667	0.566667	0.776667	0.38	0.25	0.45	0.5	0.31	0.356667	0.326667	0	0	0.19	0	0	0.14	0	0	0	0
chr13|146760240|146762036|ERV1-2_SSc-I:ERV1:LTR|45|-	2.80667	3.33	2.08	1.74333	1.41667	2.29333	1.81	1.93667	1.41667	1.49333	1.10333	0.783333	1.61667	1.7	0.696667	0.4	0.52	0.606667	0.343333	0.35	0.226667	0.136667	0.196667	0.14	0	0.0566667	0.0566667
chr13|146762033|146764389|ERV1-2_SSc-I:ERV1:LTR|69|-	4.17	4.37667	3.11333	3.35	1.63667	3.77333	2.43	2.26667	2.59667	1.71	1.15333	0.893333	2.10667	2.20333	0.41	0.906667	0.743333	0.53	0.436667	0.35	0.31	0.233333	0.203333	0.0366667	0.0466667	0	0.0566667
chr13|146764391|146764990|ERV1-2B_SSc-LTR:ERV1:LTR|111|-	1.03	1.42333	0.753333	0.983333	0	1.10333	0	0	0	0.303333	0.39	0	0.77	0	0	0.326667	0	0	0	0	0	0	0	0	0.0666667	0.0633333	0
chr13|146765110|146766906|ERV1-2_SSc-I:ERV1:LTR|45|-	1.34667	2.38667	2.35333	2.36667	1.17	2.60667	1.09333	1.24333	1.94	0.856667	0.543333	0.976667	1.19	1.59	0.26	0.806667	0.523333	0.0666667	0.476667	0.0966667	0.153333	0.103333	0.113333	0.04	0	0.0566667	0.05
chr13|147253306|147253928|Kanga1a:TcMar-Tc2:DNA|252|-	1.59	1.41333	2.17667	1.50333	2.06667	1.85	1.77	1.49667	1.49667	1.74333	1.20667	1.81333	1.48333	1.31	1.52	1.13	0.996667	1.10333	0.876667	1	1.07333	1.22333	1.19667	0.753333	1.32	1.23	0.663333
chr13|147255936|147256198|L3:CR1:LINE|290|-	4.72667	4.77	5.07333	3	4.82	4.70333	3.94333	3.11667	4.22333	4.83667	2.56667	3.74	3.99	3.77333	2.91333	1.97	2.18667	2.6	1.63333	1.76667	1.75333	1.58	1.90667	1.36	1.41667	1.15667	0.92
chr13|147256359|147256495|Tigger2a_Art:TcMar-Tigger:DNA|237|-	2.02333	2.27	2.73	1.51667	2.11667	2.16333	2.09	1.46	2.14667	2.41667	1.08333	1.59667	1.93333	1.73333	1.54333	1.09667	0.823333	1.24333	0.986667	1.06667	1.00333	1.19667	1.16667	1.12667	0.926667	0.853333	0.7
chr13|147778052|147778298|Pre0_SS:tRNA:SINE|211|-	2.35667	1.86	1.45	1.44333	0.816667	1.26667	0.846667	0.923333	0.766667	0.813333	0.406667	0.676667	0.93	0.9	0.536667	0.393333	0.533333	0.64	0.223333	0.35	0.49	0.35	0.27	0.34	0.273333	0.476667	0.303333
chr13|148449035|148449237|MIRc:MIR:SINE|215|-	2.44	2.36	3.02333	2.38	2.07	2.16	1.66	1.65333	1.72	1.78	1.2	1.95667	1.84667	1.35	1.09	0.776667	0.97	1.09667	0.743333	0.633333	0.366667	0.6	0.796667	0.213333	0.41	0.596667	0.6
chr13|152281993|152282251|Pre0_SS:tRNA:SINE|179|-	1.11667	0.856667	0.71	0.396667	0.723333	0.586667	0.54	0.483333	0.323333	0.506667	0	0.25	0.343333	0	0	0	0	0	0	0	0	0	0	0	0	0	0
chr13|152282825|152283252|LTR16A:ERVL:LTR|284|-	1.51667	0.796667	0.773333	0.733333	1.01667	0.93	0.8	0.906667	0.48	0.79	0.323333	0.486667	0.493333	0.396667	0.48	0.106667	0.19	0.106667	0.23	0	0.14	0	0	0	0.18	0	0
chr13|152283744|152283921|MamGypLTR2b:Gypsy:LTR|325|-	1.77	0.756667	0.55	0.693333	0.636667	0.896667	0.683333	0.706667	0.65	0.72	0.296667	0.76	0.2	0.433333	0.22	0	0.17	0.276667	0.22	0.173333	0	0.146667	0	0	0	0	0
chr13|152284564|152285580|L1MEf:L1:LINE|232|-	1.01	0.76	0.65	0.55	0.706667	0.643333	0.633333	0.576667	0.53	0.466667	0.253333	0.443333	0.316667	0.193333	0.206667	0.0833333	0.133333	0.123333	0.17	0.176667	0.06	0	0	0.133333	0.14	0	0.223333
chr13|152289196|152289356|L1MEc:L1:LINE|319|-	1.41	0.763333	0.803333	1.11333	0.773333	1.03667	0.62	0.723333	0.806667	0.47	0.306667	0.51	0.446667	0.723333	0.34	0	0	0	0.26	0	0	0	0	0	0	0	0
chr13|152289460|152289864|L1MEf:L1:LINE|208|-	1.36667	0.863333	0.613333	0.706667	0.9	0.636667	0.916667	0.73	0.706667	0.44	0.386667	0.47	0.41	0.396667	0.253333	0.21	0.163333	0.17	0.35	0.28	0	0.303333	0.253333	0.18	0	0	0
chr13|152291713|152292134|L2a:L2:LINE|333|-	1.17	1.04667	0.84	0.79	1.07667	0.816667	0.7	0.683333	0.476667	0.606667	0.33	0.403333	0.3	0.276667	0.203333	0.166667	0.103333	0.0766667	0.116667	0	0	0	0	0	0	0	0
chr13|154171171|154171414|Pre0_SS:tRNA:SINE|8|-	0	0	0	0	0	1.25333	0	0	3.49	0	3.64333	0	3.57667	2.73333	7.37333	5.33	0.773333	1.12	1.04667	0.673333	0	0	0	0.773333	0	0	0.45
chr13|157410096|157410306|PRE1c:tRNA:SINE|139|-	1.03	0.656667	0.38	0.526667	0.576667	0.91	0.496667	0.636667	0.63	0.763333	0.306667	0.896667	0.72	0.616667	0.58	0.423333	0.513333	0.396667	0.196667	0.236667	0.396667	0.5	0.196667	0.46	0	0	0
chr13|157420041|157420294|Pre0_SS:tRNA:SINE|202|+	0.68	0.673333	0.503333	0.56	0.763333	0.576667	0.36	0.43	0.263333	0.52	0.25	0.37	0.51	0.573333	0.43	1.07	0.596667	0.58	0.456667	0	0.29	0.4	0.38	0.45	0.396667	0.426667	0.38
chr13|157469500|157469624|PRE1k:tRNA:SINE|258|-	0.7	0.726667	1.03333	0.763333	0.896667	0.84	0.713333	0.65	0.736667	1.02	0.49	0.93	0.623333	1.01	0.573333	0.82	0.526667	0.713333	0.713333	0.646667	0.376667	0.59	0.673333	0.433333	0.476667	0.483333	0.74
chr13|165441471|165441854|LTR18_SSc:ERV1:LTR|287|-	0	0.146667	0.17	0	0.303333	0.27	0.17	0	0.176667	0	0	0.156667	0	0	0	0	0.736667	0.686667	1.03667	0.503333	0.463333	0.483333	0.22	0.203333	0	0	0
chr13|165621502|165621764|Pre0_SS:tRNA:SINE|69|-	0	0	0	0	0	0	0	0	0	0	0	0	0.24	0.38	1.09	0.23	0	0.0833333	0	0	0	0	0	0	0	0	0
chr13|166393291|166393547|Pre0_SS:tRNA:SINE|16|-	0	0	0.473333	0	1.47	0	0.68	0	0	0	0	0	0	0	0	0	0	0	0	4.83667	0	3.59333	0	0	0	0	0
chr13|166547293|166547518|PRE1c:tRNA:SINE|147|-	0	0	0	0	0.366667	0	0.24	0.43	0.43	1.15667	0.75	1.02667	1.19667	1.47	2.94333	2.24667	1.22333	2.76333	4.08333	3.58333	3.10667	1.93667	2.32667	3.63	0.88	2.17667	1.89
chr13|168644677|168644993|LTR11_SS:ERV1:LTR|163|+	0.443333	0.53	1.15333	0.796667	1.46667	1.39	1.93333	1.11	0.773333	1.44667	0.92	0.823333	0.85	1.1	0.983333	0.696667	1.70333	1.57667	0.753333	0.66	0.726667	0.78	1.48333	0.633333	1.15	0	0.383333
chr13|168837438|168837688|MIRb:MIR:SINE|330|+	28.1933	13.8	11.5567	7.35667	7.98	11.39	7.45	6.23333	6.33667	5.38667	3.36667	5.93333	4.57333	3.62	3.62333	2.23333	2.94667	2.99	1.96333	1.56667	1.99	2.21667	3.10667	2.56667	2.90667	2.73667	2.75333
chr13|170097041|170097213|L2c:L2:LINE|342|-	0.373333	0	0	0	0.393333	0.59	0.356667	0.696667	0.653333	0.593333	0.426667	0.973333	1.04333	0.666667	0.453333	0	0	0.17	0.236667	0	0.286667	0	0	0	0	0	0
chr13|170112876|170113132|Pre0_SS:tRNA:SINE|133|-	0.42	0.236667	0	0.623333	0.523333	0.396667	0.406667	0.516667	0.613333	0.673333	0.496667	0.743333	1.02	1.09667	0.59	0.286667	0.233333	0	0.17	0.22	0.183333	0	0	0	0.266667	0	0
chr13|170148241|170148499|Pre0_SS:tRNA:SINE|50|-	0	0.543333	0	0	0.333333	0.253333	0.593333	0.323333	0.456667	0.47	0.413333	0.4	0.483333	0.723333	0.586667	0	0.26	0	0.78	1.36667	0.226667	0	0.27	0	0	0	0.496667
chr13|170149122|170149345|MamTip2:hAT-Tip100:DNA|345|-	0.2	0	0.303333	0	0.36	0.703333	0.306667	0.433333	0.576667	0.743333	0.34	0.75	1.08333	0.776667	0.623333	0.153333	0.243333	0	0	0	0	0	0	0	0	0	0
chr13|170151813|170152034|MIRb:MIR:SINE|291|-	0.34	0.32	0.276667	0.356667	0.533333	0.516667	0.726667	0.526667	0.656667	0.93	0.62	1.22	1.53	1.09667	0.836667	0	0.253333	0.246667	0.28	0	0.163333	0.373333	0	0.206667	0.126667	0	0
chr13|170164142|170164301|MIRc:MIR:SINE|359|-	0.296667	0	0.313333	0	0.446667	0.636667	0.523333	0.32	0.203333	0.56	0.45	1.32	1.28333	0.996667	0.38	0	0.346667	0	0.243333	0	0.22	0	0	0	0	0	0
chr13|170173200|170173320|SINE1B_SS:tRNA:SINE|239|-	0	0.196667	0	0.243333	0.443333	0.326667	0.733333	0.426667	0.85	0.77	0.416667	1.08667	1.22	0.876667	0.633333	0.313333	0.256667	0	0	0	0	0.263333	0	0	0	0	0
chr13|170174656|170174900|Pre0_SS:tRNA:SINE|209|-	0.34	0.423333	0	0	0.423333	0.65	0.803333	0.356667	0.67	0.57	0.533333	0.996667	1.34	1.06333	0.833333	0.186667	0.23	0	0	0	0	0	0	0	0	0	0
chr13|170190254|170190438|MIR3:MIR:SINE|356|-	0.256667	0	0.133333	0	0.696667	0.586667	0.533333	0.22	0.353333	0.563333	0.446667	1.13333	0.993333	1.08667	0.346667	0	0.103333	0.19	0.24	0	0	0.336667	0	0	0	0	0
chr13|170398265|170399656|L1MC4:L1:LINE|253|-	0.293333	0.323333	0.193333	0.29	0.44	0.45	0.523333	0.55	0.593333	0.783333	0.473333	1.15333	1.13	1.05667	0.666667	0.29	0.183333	0.27	0.13	0.163333	0.143333	0.18	0.153333	0.0733333	0.19	0.116667	0.226667
chr13|170400172|170400419|Pre0_SS:tRNA:SINE|105|-	0	0.396667	0.186667	0	0.516667	0.556667	0.666667	0.413333	0.763333	0.74	0.643333	0.846667	1.29	1.01667	0.673333	0.16	0.23	0.193333	0.16	0	0	0	0	0	0	0.243333	0
chr13|170423105|170423910|MER21C:ERVL:LTR|265|-	0.286667	0.193333	0.263333	0.22	0.37	0.386667	0.483333	0.36	0.57	0.486667	0.476667	0.743333	1.09667	0.906667	0.566667	0.3	0.18	0.166667	0.16	0	0.13	0	0.16	0.09	0.156667	0	0
chr13|170426391|170426606|MER20:hAT-Charlie:DNA|220|-	0.3	0.313333	0.31	0.326667	0.556667	0.513333	0.46	0.423333	0.496667	0.653333	0.64	1.07667	1.05	0.986667	0.506667	0.35	0	0	0.343333	0	0	0	0	0.263333	0	0	0
chr13|170427356|170427710|L1MEd:L1:LINE|275|-	0.13	0.213333	0.32	0.33	0.456667	0.453333	0.446667	0.333333	0.493333	0.663333	0.52	1.04	0.913333	0.71	0.586667	0.336667	0	0.216667	0.173333	0	0.27	0.243333	0	0	0.22	0	0.193333
chr13|170446189|170446444|Pre0_SS:tRNA:SINE|244|-	0.233333	0.246667	0.366667	0.313333	0.636667	0.553333	0.25	0.403333	0.506667	0.723333	0.486667	0.626667	0.883333	1.00333	0.603333	0.313333	0.183333	0	0	0.133333	0.243333	0	0	0	0	0	0
chr13|170446981|170447109|SINE1A_SS:tRNA:SINE|190|-	0.283333	0.346667	0	0.23	0.54	0.816667	0.606667	0.656667	0.686667	1.31	0.52	1.53	1.42333	1.28667	0.983333	0.41	0.253333	0	0	0	0	0	0	0	0.41	0	0
chr13|170449559|170449685|SINE1D_SS:tRNA:SINE|205|-	0.236667	0	0	0	0.346667	0.456667	0.463333	0.463333	0.513333	0.83	0.35	1.06333	0.833333	0.796667	0.563333	0.173333	0	0	0	0	0	0	0	0	0	0	0
chr13|170450518|170450852|L2d2:L2:LINE|300|-	0.286667	0	0.273333	0.326667	0.38	0.443333	0.686667	0.35	0.586667	0.82	0.38	1.26	1.13333	1.01333	0.566667	0.286667	0.376667	0.186667	0	0.276667	0.28	0	0	0	0.203333	0	0
chr13|170454169|170454332|MIRb:MIR:SINE|321|-	0.306667	0.4	0.306667	0.556667	0.733333	0.58	1.04	0.436667	0.816667	1.05333	0.92	1.41333	1.45	1.29	1.00333	0.39	0.216667	0.293333	0.206667	0	0.16	0	0.253333	0	0.296667	0.23	0
chr13|170460600|170460728|HAL1ME:L1:LINE|246|-	0	0	0	0.166667	0.446667	0.223333	0.45	0	0.356667	0.68	0.48	1.11667	0.836667	0.786667	0.49	0.453333	0.253333	0.236667	0	0.213333	0.31	0	0	0	0	0	0
chr13|170466016|170466280|Pre0_SS:tRNA:SINE|185|-	0.573333	0	0.423333	0.62	0.57	0.893333	0.853333	0.796667	0.77	1.08333	1.06667	1.67	2.00667	1.54333	1.19	0.383333	0.503333	0.276667	0	0.27	0.293333	0.226667	0	0	0.153333	0.176667	0.423333
chr13|170475403|170475765|L2a:L2:LINE|294|-	0.156667	0.353333	0.196667	0.293333	0.346667	0.486667	0.556667	0.45	0.69	0.743333	0.656667	1.23667	1.1	1.12667	0.706667	0.346667	0.24	0.196667	0.243333	0.16	0	0	0	0.146667	0.226667	0.243333	0
chr13|170480795|170481048|Pre0_SS:tRNA:SINE|200|-	0.28	0.336667	0.31	0.446667	0.566667	0.546667	0.883333	0.53	0.7	0.686667	0.796667	0.556667	0.813333	1.28667	0.71	0.376667	0.443333	0	0.23	0.266667	0.203333	0.32	0.16	0	0.283333	0.35	0
chr13|170573217|170573480|MIR:MIR:SINE|283|-	0	0.22	0.253333	0	0.186667	0.41	0.59	0.44	0.316667	0.546667	0.43	0.803333	1.01667	0.543333	0.71	0	0.376667	0	0	0	0	0	0.25	0	0	0	0.32
chr13|170597524|170597757|PRE1e:tRNA:SINE|167|-	0.183333	0.223333	0.21	0.21	0.31	0.38	0.233333	0.42	0.53	0.416667	0.173333	0.553333	1.17333	0.79	0.426667	0	0.256667	0	0.233333	0.17	0	0.18	0	0	0	0	0
chr13|17060569|17060769|LTR16A2:ERVL:LTR|225|+	0.486667	1.28333	1.94333	1.65	1.54	1.49	1.82	1.94667	1.80333	2.12	1.60667	2.8	1.46333	0.746667	0.333333	0	0.63	0	0	0	0.263333	0	0	0	0	0	0
chr13|170628866|170629212|MLT1A0:ERVL-MaLR:LTR|212|-	0.416667	0.213333	0.36	0.5	0.536667	0.486667	0.523333	0.616667	0.523333	0.656667	0.506667	0.853333	1.33	0.986667	0.73	0.33	0.593333	0.293333	0.256667	0.243333	0.143333	0.216667	0.11	0	0.293333	0.21	0
chr13|170629377|170629491|MIRc:MIR:SINE|318|-	0.32	0	0	0	0.38	0.416667	0.28	0.393333	0.27	0.466667	0.483333	0.606667	1.08	0.723333	0.36	0.126667	0.203333	0.26	0	0.363333	0.216667	0	0	0	0	0.296667	0.25
chr13|170636798|170637055|Pre0_SS:tRNA:SINE|93|-	0	0.32	0.39	0.236667	0.366667	0.31	0.43	0.326667	0.62	0.513333	0.523333	0.913333	1.11667	0.816667	0.716667	0.14	0.46	0.393333	0.21	0.22	0.0966667	0	0	0	0	0	0
chr13|170641425|170641749|L1-3_SSc:L1:LINE|204|-	0	0	0.17	0.143333	0.626667	0.516667	0.366667	0.22	0.406667	0.67	0.613333	0.95	1.02667	0.88	0.656667	0.41	0.296667	0.403333	0	0	0	0.123333	0	0	0	0	0.256667
chr13|170643734|170643949|X7C_LINE:CR1:LINE|340|-	0.133333	0	0.343333	0.29	0.446667	0.353333	0.406667	0.4	0.583333	1.03333	0.446667	1.35	1.12333	1.15	0.633333	0.643333	0.296667	0.19	0.263333	0.3	0.176667	0	0	0.223333	0.256667	0.256667	0.35
chr13|170651219|170652297|L1-3_SSc:L1:LINE|144|-	0.286667	0.233333	0.206667	0.323333	0.443333	0.463333	0.55	0.45	0.706667	0.716667	0.483333	0.993333	1.07	0.883333	0.64	0.333333	0.283333	0.293333	0.183333	0.183333	0.183333	0.0966667	0	0.14	0.133333	0.186667	0.13
chr13|170654051|170654291|Tigger2a_Art:TcMar-Tigger:DNA|262|-	0.346667	0.383333	0.58	0.356667	0.433333	0.403333	0.56	0.623333	0.923333	1.07667	0.683333	1.35333	1.41	0.77	0.816667	0.426667	0.42	0.42	0.223333	0.24	0.236667	0.386667	0.18	0.17	0.413333	0.256667	0.273333
chr13|170654448|170654748|L1M5:L1:LINE|290|-	0.24	0.246667	0.363333	0.236667	0.343333	0.346667	0.503333	0.423333	0.526667	0.653333	0.633333	0.883333	1.07333	0.663333	0.703333	0.406667	0.276667	0.226667	0.26	0.266667	0.233333	0.106667	0.293333	0.166667	0	0	0
chr13|170655219|170655473|Pre0_SS:tRNA:SINE|189|-	0.306667	0.27	0.33	0.23	0.396667	0.413333	0.51	0.576667	0.696667	0.85	0.64	1.06667	1.40667	1.23333	0.75	0.45	0.406667	0.253333	0.173333	0.206667	0.19	0.166667	0.38	0	0.263333	0	0.22
chr13|170658685|170658866|MIRc:MIR:SINE|335|-	0.403333	0.336667	0	0.456667	0.333333	0	0.496667	0.333333	0.453333	1.1	0.28	0.95	1.18667	0.776667	0.78	0.433333	0.326667	0.323333	0.27	0.18	0	0.213333	0	0	0	0	0
chr13|170659196|170659362|MER5A1:hAT-Charlie:DNA|268|-	0	0.45	0.246667	0	0.32	0.343333	0.61	0.62	0.613333	0.846667	0.696667	1.43333	1.42	1.07	0.636667	0.57	0.383333	0.393333	0.44	0	0.286667	0	0	0	0.21	0	0.373333
chr13|170660505|170660746|PRE1g:tRNA:SINE|181|-	0.766667	0.406667	0	0.39	0.9	0.83	0.88	0.66	1.10667	0.976667	0.806667	1.77	2.2	1.49667	1.36667	0.396667	0.486667	0.523333	0.41	0	0.346667	0.21	0.213333	0.206667	0.233333	0.263333	0
chr13|170661836|170662099|Pre0_SS:tRNA:SINE|143|-	0.363333	0.256667	0.27	0.296667	0.346667	0.313333	0.573333	0.54	0.68	0.733333	0.556667	0.736667	0.973333	1.03333	0.806667	0.496667	0.416667	0.293333	0.286667	0.17	0.283333	0.223333	0.11	0	0.126667	0	0
chr13|170663811|170664041|Pre0_SS:tRNA:SINE|240|-	0.366667	0.243333	0.363333	0.273333	0.26	0.49	0.78	0.46	0.616667	0.703333	0.593333	0.9	1.13667	1.10333	0.653333	0.36	0.376667	0.293333	0.376667	0.22	0.366667	0	0	0	0	0.306667	0.216667
chr13|170675710|170675884|MIR:MIR:SINE|321|-	0.636667	0	0.446667	0.313333	0.36	0.19	0.473333	0.47	0.496667	0.65	0.633333	1.36	1.14333	0.926667	0.696667	0.27	0.276667	0	0.306667	0.306667	0	0	0	0	0.32	0.413333	0.193333
chr13|170683273|170683519|Pre0_SS:tRNA:SINE|234|-	0.19	0.186667	0.3	0.333333	0.41	0.31	0.556667	0.603333	0.533333	0.603333	0	1.08333	1.06667	0.603333	0.55	0.49	0.266667	0.23	0	0.25	0.226667	0.29	0	0	0.29	0.186667	0.233333
chr13|170686820|170687070|Pre0_SS:tRNA:SINE|236|-	0.276667	0.346667	0.243333	0.406667	0.433333	0.66	0.526667	0.44	0.596667	0.513333	0.53	0.486667	1.02333	1.34667	0.65	0.3	0.403333	0.413333	0.39	0	0.323333	0	0	0	0.32	0.163333	0.32
chr13|170687820|170688037|PRE1d2:tRNA:SINE|117|-	0	0.353333	0.13	0.31	0.486667	0.456667	0.676667	0.396667	0.823333	1.09	0.59	0.82	1.01	0.703333	0.786667	0.373333	0.296667	0.38	0.286667	0.196667	0	0.24	0	0.193333	0.303333	0	0
chr13|170688191|170688395|PRE1k:tRNA:SINE|230|-	0.28	0.363333	0.28	0.256667	0.456667	0.426667	0.896667	0.57	0.83	0.626667	0.57	0.766667	0.83	1.06	0.846667	0.34	0.633333	0	0.28	0.193333	0	0.253333	0.246667	0	0	0	0.15
chr13|170690420|170690612|L2c:L2:LINE|330|-	0.303333	0.226667	0.376667	0	0.62	0.44	0.503333	0.47	0.82	0.883333	0.573333	1.43333	1.14	1.3	1.02	0.506667	0.483333	0.506667	0	0.32	0.24	0	0.323333	0	0.286667	0.32	0
chr13|170695127|170695423|L1B_SS:L1:LINE|40|-	0.356667	0.216667	0.163333	0.116667	0.506667	0.356667	0.456667	0.38	0.446667	0.75	0.556667	1.32	1.32333	0.943333	0.49	0.283333	0.423333	0.35	0.283333	0.31	0	0.176667	0	0	0.136667	0	0.41
chr13|170702643|170702929|MamRTE1:RTE-BovB:LINE|339|-	0.25	0.323333	0.556667	0.493333	0.626667	0.52	0.646667	0.686667	0.743333	0.766667	0.563333	0.966667	1.22667	1.01667	0.993333	0.513333	0.553333	0.5	0.22	0.21	0.353333	0.193333	0	0.346667	0.486667	0.326667	0
chr13|170705631|170705783|MIRc:MIR:SINE|331|-	0.586667	0.32	0.356667	0	0.443333	0.363333	0.43	0.616667	0.756667	0.793333	0.543333	1.01333	0.883333	1.07333	0.713333	0.346667	0.59	0.28	0.223333	0.326667	0	0	0	0.366667	0	0.256667	0
chr13|170714306|170714439|SINE1C_SS:tRNA:SINE|128|-	0.353333	0.29	0.29	0	0.593333	0.313333	0.393333	0.41	1.05333	0.46	0.373333	0.823333	1.3	0.91	0.433333	0.336667	0.353333	0.486667	0.26	0.213333	0.263333	0	0.336667	0	0	0.156667	0.35
chr13|170731199|170731367|MIR3:MIR:SINE|315|-	0.406667	0	0.306667	0.27	0.396667	0.846667	0.953333	0.32	0.583333	1.1	0.546667	1.26333	1.33333	1.18667	0.66	0.48	0.846667	0.826667	0.37	0.376667	0.3	0	0.15	0.37	0	0	0
chr13|170733755|170733989|PRE1d:tRNA:SINE|128|-	0.406667	0.346667	0.19	0.476667	0.556667	0.483333	0.626667	0.31	0.82	0.72	0.43	0.363333	0.98	1.16	0.756667	0.323333	0.533333	0.45	0.456667	0.436667	0.436667	0.366667	0.196667	0.183333	0.323333	0.296667	0.496667
chr13|170739399|170739529|MIR3:MIR:SINE|307|-	0.65	0.603333	0.526667	0.716667	0.986667	0.843333	1.18	0.82	1.43	1.61	1.4	1.79333	3.03	2.58667	1.38	0.813333	0.97	0.846667	0.493333	0	0.783333	0.383333	0.546667	0.413333	1.04667	0.493333	0.81
chr13|170742373|170742502|L2c:L2:LINE|251|-	0.353333	0.466667	0.496667	0	0.44	0.363333	0.606667	0.226667	0.576667	1.01667	0.876667	0.97	1.02333	0.996667	0.706667	0.603333	0.44	0.386667	0.483333	0.36	0.463333	0.243333	0.286667	0.47	0.55	0.273333	0.533333
chr13|170747151|170747255|L2c:L2:LINE|376|-	0.41	0	0	0	0.213333	0	0.366667	0.23	0.49	0.336667	1.09667	0.913333	0.59	0.673333	0.41	0	0	0.286667	0.226667	0	0	0	0	0	0.27	0	0.243333
chr13|180713378|180713617|MIR:MIR:SINE|291|+	0.386667	0.573333	0.753333	0.823333	0.633333	0.426667	0.653333	0.796667	0.553333	0.496667	0.196667	1.1	0.833333	0.793333	1.11333	1.01333	1.84	2.06333	1.32667	1.57333	1.03	2.38	1.5	1.48	1.47333	1.99667	2.24
chr13|180713799|180713998|L2:L2:LINE|318|+	0.716667	0.68	0.67	0.45	0.463333	0.57	0.643333	0.576667	0.61	1.04	0.563333	1.1	0.733333	1.01	0.63	1.09333	1.59333	1.78333	1.51667	1.46667	1.47667	2.06	1.39667	1.61333	1.62667	1.54333	1.96333
chr13|180809090|180809892|MLT1J1-int:ERVL-MaLR:LTR|304|+	0.663333	0.61	0.973333	1.17333	0.426667	0.4	0.416667	0.473333	0.43	0.966667	0.266667	0.226667	0.44	0.133333	0.12	0	0	0.33	0.386667	0.276667	0.383333	0.343333	0.293333	0.346667	0.433333	0.283333	0.41
chr13|181011077|181011282|PRE1d2:tRNA:SINE|129|+	1.13667	0.48	0.38	0.4	0.23	0.313333	0.61	0.383333	0.403333	0.513333	0.45	0.533333	0.486667	0.643333	0.4	0.236667	0.26	0.42	0.166667	0.203333	0	0.143333	0.2	0	0	0.23	0
chr13|181025252|181025354|HAL1_SS:L1:LINE|219|+	1.45	0.566667	0.306667	0.27	0	0.356667	0.49	0.386667	0.55	0.543333	0.303333	0.623333	0.553333	0.643333	0.42	0	0.27	0	0	0	0.28	0	0.356667	0	0	0	0
chr13|181031007|181031254|Pre0_SS:tRNA:SINE|156|+	1.04333	0.566667	0.453333	0.413333	0.263333	0.35	0.463333	0.493333	0.663333	0.466667	0.303333	0.516667	0.593333	0.503333	0.343333	0.29	0	0.21	0.203333	0.22	0.24	0	0	0	0.133333	0.21	0.213333
chr13|181063117|181063284|MIRc:MIR:SINE|347|+	1.19333	0.47	0.47	0.383333	0	0.39	0.49	0.303333	0.333333	0.363333	0	0.313333	0.673333	0.53	0.393333	0	0	0.363333	0.22	0	0.25	0	0.16	0	0.246667	0.353333	0
chr13|181100838|181101088|Pre0_SS:tRNA:SINE|266|+	1.06333	0.513333	0.303333	0.64	0.33	0.363333	0.446667	0.4	0.506667	0.583333	0.156667	0.46	0.676667	0.426667	0.456667	0.196667	0.503333	0.323333	0.313333	0.186667	0	0	0.283333	0	0.27	0	0
chr13|181105359|181105613|Pre0_SS:tRNA:SINE|217|+	1.44	0.806667	0.43	0.413333	0.39	0.683333	0.453333	0.443333	0.57	0.516667	0.41	0.646667	0.786667	0.666667	0.356667	0.156667	0.253333	0.213333	0.246667	0.243333	0	0	0	0	0.276667	0	0
chr13|181110470|181111006|L1MB3:L1:LINE|182|+	1.13667	0.556667	0.503333	0.253333	0.42	0.4	0.516667	0.476667	0.563333	0.396667	0.403333	0.766667	0.616667	0.663333	0.34	0.173333	0.32	0.363333	0.233333	0.153333	0.26	0	0.28	0.26	0.25	0.313333	0.183333
chr13|181114976|181115223|Pre0_SS:tRNA:SINE|213|+	1.33667	0.52	0.46	0.47	0.426667	0.32	0.513333	0.64	0.443333	0.456667	0.25	0.613333	0.78	0.776667	0.63	0	0.36	0.303333	0.323333	0	0.236667	0.176667	0.16	0	0.316667	0	0
chr13|181130379|181130634|Pre0_SS:tRNA:SINE|254|+	1.11667	0.96	0.376667	0.35	0.26	0.466667	0.226667	0.246667	0.206667	0.286667	0.176667	0.486667	0.39	0.54	0.36	0	0.27	0.183333	0.193333	0	0.156667	0.14	0	0.136667	0	0.223333	0
chr13|181199690|181200089|L1B_SS:L1:LINE|256|+	1.51333	1.00333	0.653333	0.5	0.6	0.693333	0.74	0.48	0.576667	0.793333	0.623333	1.11333	1.25667	1.00333	0.64	0.42	0.42	0.693333	0.33	0.25	0.356667	0.21	0.41	0.23	0.453333	0.283333	0.463333
chr13|181203259|181203399|L1B_SS:L1:LINE|221|+	0.663333	0.5	0.446667	0.253333	0.383333	0.306667	0.426667	0.256667	0.483333	0.583333	0.49	1.14	0.506667	0.613333	0.7	0.346667	0.41	0.253333	0.266667	0.33	0	0.403333	0	0.223333	0.28	0.32	0
chr13|181203479|181203724|Pre0_SS:tRNA:SINE|184|+	1.97667	1.27	0.8	0.73	0.733333	0.956667	1.02333	0.763333	0.9	0.913333	0.866667	1.43667	1.37667	1.10333	1.11333	0.746667	0.833333	0.626667	0.506667	0.313333	0.22	0	0.41	0.513333	0.506667	0.336667	0
chr13|181205230|181205490|Pre0_SS:tRNA:SINE|211|+	2.08667	0.97	0.74	0.833333	0.733333	0.923333	0.923333	0.803333	0.673333	1.07	0.513333	1.10667	1.2	1.32	1.36	0.8	0.456667	0.653333	0.603333	0.313333	0.413333	0.15	0.356667	0.393333	0.363333	0.366667	0.363333
chr13|181207230|181207382|MIR:MIR:SINE|279|+	1.60333	1.03333	0.663333	0.576667	0.62	0.736667	0.64	0.603333	0.723333	0.84	0.673333	0.793333	1.18	0.97	0.853333	0.366667	0.433333	0.69	0.27	0.213333	0.503333	0	0.276667	0.19	0.423333	0.313333	0.456667
chr13|181207384|181207600|PRE1e:tRNA:SINE|158|+	1.47667	0.833333	0.583333	0.65	0.636667	0.736667	0.723333	0.553333	0.5	0.693333	0.53	0.68	0.913333	1.14667	0.823333	0.42	0.483333	0.71	0	0.37	0.37	0.126667	0.33	0.19	0	0.303333	0.163333
chr13|181211978|181212319|L2c:L2:LINE|359|+	2.68667	1.39	1.01	1	1.09	1.19	1.06	0.926667	1.33667	1.33	0.826667	1.8	1.99333	1.57333	1.31333	0.446667	0.63	1.01	0.496667	0.42	0.266667	0.303333	0.463333	0.626667	0.573333	0.266667	0.83
chr13|181216354|181216436|SINE1B_SS:tRNA:SINE|110|+	0.84	0.623333	0.55	0.573333	0.526667	0.636667	0.66	0.546667	0.826667	0.526667	0.686667	1.02667	0.843333	0.626667	0.986667	0.376667	0.296667	0.57	0	0.303333	0.25	0.376667	0.403333	0	0.603333	0.32	0
chr13|181229097|181229347|Pre0_SS:tRNA:SINE|164|+	1.13667	0.553333	0.463333	0.23	0.41	0.233333	0.37	0.3	0.443333	0.443333	0.316667	0.556667	0.826667	0.566667	0.326667	0.253333	0.213333	0.47	0.25	0	0.25	0	0	0	0.196667	0.476667	0.186667
chr13|181229897|181230015|MIRc:MIR:SINE|385|+	1.23667	0.623333	0.4	0	0.273333	0.71	0.446667	0.413333	0.466667	0.48	0.503333	0.826667	0.643333	0.636667	0.633333	0.546667	0.333333	0.253333	0	0	0	0	0.446667	0	0	0	0.346667
chr13|181246146|181246260|MIR3:MIR:SINE|268|+	1.20667	0.47	0.283333	0.613333	0.313333	0.403333	0.45	0.43	0.45	0	0.44	0.626667	0.886667	0.46	0.493333	0.266667	0.413333	0.33	0	0	0	0.18	0	0	0	0	0
chr13|181252313|181252660|MLT1A:ERVL-MaLR:LTR|206|+	2.43333	1.33667	1.09333	0.806667	0.94	0.976667	1.12333	1.01667	1.15	0.846667	0.853333	1.25	1.69667	1.51	0.98	0.53	0.75	0.75	0.55	0.293333	0.273333	0.203333	0.646667	0.36	0.363333	0.26	0.67
chr13|181256653|181256899|Pre0_SS:tRNA:SINE|89|+	2.12667	0.99	0.803333	0.623333	0.413333	0.683333	0.533333	0.736667	0.696667	0.71	0.593333	0.81	1.06667	0.853333	0.433333	0.253333	0.616667	0.466667	0.203333	0.233333	0.193333	0	0	0.306667	0.2	0	0.19
chr13|181266495|181266743|Pre0_SS:tRNA:SINE|220|+	2.16667	0.996667	0.726667	0.753333	0.81	0.733333	0.73	0.723333	0.74	0.86	0.606667	0.873333	1.11667	0.706667	0.736667	0.386667	0.5	0.373333	0.313333	0.326667	0.16	0	0.46	0	0.423333	0.306667	0.333333
chr13|181277720|181277965|Pre0_SS:tRNA:SINE|241|+	1.75333	0.903333	0.526667	0.63	0.703333	0.84	0.73	0.52	0.84	0.59	0.64	1.05	0.76	0.926667	0.803333	0.416667	0.593333	0.533333	0.443333	0.496667	0.236667	0.276667	0	0.223333	0.203333	0.306667	0.176667
chr13|181280278|181280537|Pre0_SS:tRNA:SINE|120|+	1.57	0.536667	0.34	0.436667	0.583333	0.543333	0.446667	0.366667	0.443333	0.64	0.396667	0.63	0.6	0.573333	0.65	0.28	0.37	0.316667	0.336667	0.26	0	0.146667	0.32	0.14	0	0.446667	0.483333
chr13|181281268|181281518|Pre0_SS:tRNA:SINE|168|+	1.65667	0.863333	0.663333	0.66	0.493333	0.936667	0.713333	0.566667	0.453333	0.67	0.483333	0.686667	1.14333	0.703333	0.48	0.396667	0.406667	0.51	0.446667	0.38	0.293333	0	0.293333	0.256667	0.366667	0.24	0.193333
chr13|181286169|181286411|PRE1e:tRNA:SINE|190|+	2.2	1.13	0.723333	0.416667	0.346667	0.776667	0.65	0.69	0.42	0.583333	0.926667	1.03	1.1	0.733333	0.643333	0.346667	0.363333	0.53	0.296667	0	0.256667	0.273333	0.25	0.166667	0.32	0.176667	0
chr13|181286704|181286950|Pre0_SS:tRNA:SINE|249|+	1.08667	0.726667	0.46	0.416667	0.493333	0.476667	0	0.416667	0.356667	0.41	0.306667	0.6	0.396667	0.48	0.356667	0.27	0.446667	0.233333	0.17	0.233333	0	0	0.34	0	0.316667	0.19	0
chr13|181288546|181288862|MER58B:hAT-Charlie:DNA|238|+	2.04667	0.826667	0.873333	0.586667	0.603333	0.723333	0.58	0.666667	0.556667	0.693333	0.636667	1.54667	0.793333	0.99	0.973333	0.296667	0.293333	0.416667	0.37	0.406667	0.283333	0	0.373333	0	0.2	0.34	0
chr13|181295840|181296073|Pre0_SS:tRNA:SINE|210|+	1.66333	0.653333	0.636667	0.593333	0.6	0.816667	0.736667	0.63	0.72	0.556667	0.46	0.89	1.01	0.793333	0.56	0.246667	0.363333	0.25	0.27	0.213333	0.19	0.353333	0	0.213333	0.433333	0	0.186667
chr13|181296269|181296355|L2a:L2:LINE|250|+	1.09333	0.576667	0.553333	0.51	0.53	0.41	0.696667	0.383333	0	0.556667	0.413333	0.453333	0.62	0.463333	0.433333	0.316667	0.276667	0.373333	0	0	0	0.146667	0	0	0	0	0
chr13|181296488|181296626|MamTip1b:hAT-Tip100:DNA|168|+	1.19	1.14667	0.733333	0.68	0.473333	0.646667	0.803333	0.496667	0.576667	0.52	0.4	0.67	0.806667	0.596667	0.733333	0	0.366667	0.22	0.183333	0	0.136667	0	0.39	0.14	0	0.363333	0.29
chr13|181302865|181302954|OldhAT1:hAT-Ac:DNA|299|+	9.28667	8.33667	13.1733	7.18667	11.0233	12.33	12.38	11.5533	10.6067	14.46	9.76	18.47	11.9067	10.8833	10.7333	2.81333	4.06333	4.23667	2.41667	2.72667	2.51333	2.11667	3.29	2.47	2.21667	2.02333	2
chr13|181303686|181303834|L2c:L2:LINE|266|+	6.24333	4.28333	4.36667	3.90333	3.97	3.94667	4.8	4.36333	3.45	5.44333	4.17667	7.92	5.13	4.84	4.58333	1.30333	2.10333	2.21333	1.07	0.8	0.916667	1.16	1.45	0.856667	1.04333	0.636667	0
chr13|181305199|181305515|Tigger10:TcMar-Tigger:DNA|306|+	4.47333	4.06	4.15333	2.78667	3.64667	4.03667	3.54333	3.47	3.59	4.60667	3.05667	5.78333	4.57	4.59667	3.16	1.37333	1.86667	1.56333	0.826667	0.766667	0.773333	0.76	1.01667	0.8	0.856667	0.873333	0.846667
chr13|181309709|181309896|MER3:hAT-Charlie:DNA|203|+	1.18667	0.986667	0.846667	0.996667	0.836667	0.786667	0.973333	0.686667	1.17333	1.30333	1.69333	1.35667	1.25333	0.996667	1.37	0.44	0.523333	0.643333	0.586667	0.386667	0.456667	0.34	0.81	0.333333	0.89	0.4	0.58
chr13|181310361|181310455|Charlie24:hAT-Charlie:DNA|239|+	1.13333	1.03333	0	0.616667	0.583333	0.89	0.92	0.756667	1.09667	1.64	1.08667	1.04	0.89	0.913333	0.716667	0.32	0.513333	0.26	0.236667	0.266667	0.306667	0.363333	0.6	0.333333	0	0.423333	0.153333
chr13|181310899|181311135|Tigger13a:TcMar-Tigger:DNA|264|+	1.51	1.09667	1.2	0.833333	1.13	0.823333	1.34333	1.03333	1.37	1.66	1.30667	1.68667	1.47	1.3	0.943333	0.826667	0.71	0.626667	0.546667	0.503333	0.503333	0.333333	0.546667	0.306667	0.733333	0.23	0.293333
chr13|181313173|181313418|Pre0_SS:tRNA:SINE|223|+	2.24	1.36667	1.25333	1.00333	1.13	0.98	1.28667	1.26	1.20333	1.45333	0.696667	1.74667	1.95	1.87	0.863333	0.623333	0.806667	0.586667	0.396667	0.553333	0.456667	0.273333	0.426667	0.316667	0.436667	0.306667	0.346667
chr13|181315125|181315221|MER53:hAT:DNA|180|+	1.06333	0.92	0.673333	0.503333	0	0.686667	0.446667	0.66	0.676667	0.756667	0.43	1.08	1.02333	0.823333	0.473333	0.573333	0.226667	0.36	0.27	0.176667	0	0.166667	0	0	0.31	0	0.313333
chr13|181318180|181318361|MIRb:MIR:SINE|311|+	1.42	0.713333	0.806667	0.666667	0.516667	0.926667	0.866667	0.746667	0.663333	0.76	0.703333	1.19333	1.26333	1.16	0.65	0.483333	0.453333	0.39	0.293333	0.346667	0.283333	0.403333	0	0.24	0.3	0.276667	0.34
chr13|181318377|181318583|PRE1g:tRNA:SINE|141|+	1.54667	1.39667	0.703333	0.966667	0.796667	1.07	1.01	0.976667	1.09	1.17	1.12333	1.11667	1.34667	1.67	0.816667	0.533333	0.666667	0.53	0.53	0.346667	0.45	0.29	0.236667	0.216667	0.366667	0.403333	0.383333
chr13|181318988|181319114|L2c:L2:LINE|378|+	1.84667	1.22333	0.783333	0.8	0.74	0.836667	0.843333	0.93	0.81	1.14333	1.15333	1.74333	1.32667	1.55333	0.663333	0.66	0.633333	0.52	0.356667	0.376667	0.41	0.4	0.373333	0	0.39	0.666667	0.373333
chr13|181320093|181320255|MIR:MIR:SINE|290|+	2.4	1.22	1.21	0.77	1.17	1.00333	1.02667	0.736667	1.3	1.15667	0.98	2.09	1.88	1.72333	1.03	0.56	0.69	0.593333	0.623333	0.236667	0.24	0	0.573333	0.33	0.533333	0	0.683333
chr13|181322594|181322901|L2c:L2:LINE|308|+	2.34333	1.23	1.19	1.05333	0.88	1.03667	1.24667	0.926667	0.846667	1.29667	1.14	1.99333	1.62667	1.68667	1.31	0.49	0.8	0.853333	0.48	0.36	0.346667	0.516667	0.3	0.226667	0.496667	0	0.366667
chr13|181323955|181324211|Pre0_SS:tRNA:SINE|238|+	2	1.44333	1.12333	0.753333	1.00333	1.1	1.14667	0.77	0.88	1.26333	0.976667	1.80667	1.44667	1.93333	1.07333	0.67	0.796667	0.69	0.8	0.423333	0.333333	0.443333	0.443333	0.223333	0.566667	0.296667	0
chr13|181325387|181325628|Pre0_SS:tRNA:SINE|151|+	2.43667	1.22667	1.16	0.78	0.883333	0.993333	0.73	1.05667	1.11333	1.34	0.806667	1.46	1.76	1.32333	0.966667	0.653333	0.453333	0.54	0.623333	0.69	0.333333	0.19	0.416667	0	0.366667	0.413333	0
chr13|181326230|181326463|PRE1d:tRNA:SINE|103|+	2.48667	1.49333	0.77	0.74	0.886667	0.906667	0.79	1.04667	1.34	1.17333	0.873333	1.74667	0.873333	1.16667	0.953333	0.516667	0.67	0.553333	0.39	0.65	0.346667	0.403333	0.51	0.166667	0.26	0.526667	0
chr13|181327444|181327657|PRE1f2:tRNA:SINE|166|+	2.10333	1.38333	0.723333	1.13	0.846667	1.06333	1.11	1.12	0.993333	1.18333	0.686667	1.95	1.66667	1.64667	0.876667	0.686667	0.53	0.56	0.403333	0.27	0.386667	0.286667	0.42	0.283333	0.44	0.193333	0.453333
chr13|181331845|181331968|SINE1D_SS:tRNA:SINE|115|+	2.33667	0.803333	1.34667	1.1	0.9	0.816667	1.07	0.65	0.946667	1.31333	0.856667	2.11667	1.36	1.06667	0.79	0.426667	0.77	0.72	0.433333	0.32	0.386667	0	0.706667	0.373333	0.426667	0.403333	0
chr13|181333754|181333870|L1M5:L1:LINE|281|+	2.82667	1.22333	0.853333	0.73	0.99	1.09667	0.983333	0.933333	1.01333	1.58667	0.936667	1.56333	1.59667	1.86667	1.16667	0.51	0.743333	0.626667	0.87	0.556667	0.393333	0	0.696667	0.313333	0.926667	0.446667	0
chr13|181334125|181334319|MIR:MIR:SINE|373|+	2.75	1.29333	0.973333	0.826667	0.986667	1.06	0.946667	0.856667	1.22667	1.03667	0.636667	1.94	1.5	1.59333	1.24	0.33	0.82	0.593333	0.553333	0.416667	0.22	0.333333	0.82	0.403333	0.506667	0.25	0.39
chr13|181334666|181334918|L2c:L2:LINE|320|+	2.61667	1.37	0.993333	1.09333	0.746667	1.16	1.39667	0.94	1.05667	1.65667	0.996667	2.21333	1.84	1.49667	1.19	0.496667	0.746667	0.78	0.336667	0.35	0.286667	0.173333	0.523333	0.39	0	0.436667	0.34
chr13|181336101|181336335|PRE1e:tRNA:SINE|159|+	2.45667	0.99	0.63	0.903333	0.816667	1.12667	0.986667	1.23	0.916667	0.853333	0.956667	1.10667	1.41	1.48333	0.68	0.456667	0.61	0.466667	0.513333	0.57	0.296667	0	0	0.263333	0.386667	0.44	0
chr13|181336833|181336959|SINE1D_SS:tRNA:SINE|222|+	1.67333	1.03667	1.03333	1.01333	0.766667	0.66	1.04	0.503333	0.896667	0.996667	0.94	1.13	1.24333	1.13	0.826667	0.476667	0.446667	0.603333	0.663333	0.393333	0.326667	0.356667	0.326667	0	0.293333	0.213333	0.47
chr13|181337589|181337846|Pre0_SS:tRNA:SINE|167|+	1.28333	0.993333	0.843333	0.976667	0.733333	0.49	0.993333	0.563333	0.743333	1.1	0.783333	1.27667	1.14667	1.13667	0.82	0.363333	0.38	0.47	0.386667	0.266667	0.37	0.323333	0	0.283333	0.416667	0.32	0.553333
chr13|181341875|181342123|Pre0_SS:tRNA:SINE|206|+	2.05333	1.03	0.8	0.936667	0.863333	0.98	0.85	0.906667	0.893333	1.19	1.1	1.69667	1.47667	1.49667	0.81	0.29	0.51	0.633333	0.406667	0.533333	0.41	0.37	0.336667	0.306667	0.316667	0.353333	0.343333
chr13|181345139|181345290|MER3:hAT-Charlie:DNA|258|+	1.64667	1.04333	1.18667	0.993333	0.846667	0.76	0.76	0.85	0.8	1.33667	0.676667	1.80667	1.63667	1.64	0.943333	0.713333	0.623333	0.583333	0.21	0.383333	0	0.246667	0.373333	0	0.43	0	0
chr13|181356086|181356165|MIRb:MIR:SINE|279|+	1.31	1.05	1.36667	1.46667	0.996667	1.35333	1.71333	1.02	1.20333	1.92667	1.17	3.39333	1.48667	1.81	1.56667	0	0.68	0.473333	0	0.42	0.316667	0.32	0.633333	0.363333	0.366667	0	0
chr13|181361197|181361315|Charlie4z:hAT-Charlie:DNA|286|+	2.10333	1.41	1.31	1.03667	1.05333	1.57667	1.02333	1.13667	0.863333	1.67333	1.02667	2.58333	1.33333	1.44667	0.986667	0.536667	0.636667	0.333333	0.63	0.423333	0.36	0	0.533333	0	0.516667	0.403333	0
chr13|181361969|181362208|Pre0_SS:tRNA:SINE|230|+	1.94	1.00667	1.08667	0.986667	0.89	1.01667	1.08333	0.973333	0.88	1.34	0.833333	1.63	1.06333	1.37333	0.986667	0.5	0.4	0.35	0.356667	0.253333	0.353333	0.343333	0.266667	0.206667	0.316667	0.376667	0.363333
chr13|181368759|181369396|L2a:L2:LINE|307|+	1.13	0.646667	0.59	0.45	0.693333	0.646667	0.58	0.54	0.716667	0.886667	0.476667	1.06667	0.823333	0.683333	0.5	0.333333	0.33	0.32	0.223333	0.24	0.143333	0.266667	0.283333	0.193333	0	0.146667	0.26
chr13|1815718|1816024|L1MB7:L1:LINE|222|-	0.29	1.44333	1.37667	1.65	1.91	1.14667	1.77333	1.80333	1.88667	2.27333	1.63333	1.57667	1.61	1.28333	0.703333	0	0.803333	0.7	0.43	0.293333	0.283333	0.36	0.58	0	0.386667	0.343333	0.58
chr13|187941527|187941733|SUSINE2:tRNA:SINE|10|-	0.323333	0.386667	1.11	0.733333	0.796667	0.336667	1.02667	0.296667	0.47	0.946667	1.19333	0.386667	0.25	0	0.733333	0.583333	0	0.26	0.343333	0.49	0.793333	0	0.916667	0	0.593333	0.8	0.376667
chr13|188559792|188560056|Pre0_SS:tRNA:SINE|39|-	0	0.333333	1.24667	0.58	0	0	0.67	0	0	0.876667	0.123333	0.31	0	0	0	0	0.21	0.22	0	0.186667	0	0	0.136667	0	0	0	0
chr13|19036144|19036399|Pre0_SS:tRNA:SINE|192|+	1.36	2.30667	2.72	2.08	2.20667	1.54667	1.99667	1.76	1.59	1.55667	1.27	1.15667	1.02667	1.19333	1.08667	0.623333	0.376667	0.756667	0.65	0.413333	0.333333	0.55	0.533333	0.336667	0.526667	0.443333	0.653333
chr13|19036557|19036889|L2a:L2:LINE|255|+	1.38	1.91333	2.38333	1.86333	2.03333	1.57	1.38	1.59333	1.25667	1.44333	1.18333	1.39	0.716667	1.05	0.866667	0.543333	0.443333	0.513333	0.38	0.223333	0.366667	0.256667	0.436667	0.433333	0.433333	0.383333	0.386667
chr13|19038840|19039031|LTR33:ERVL:LTR|253|+	1.52	2.04667	2.87333	3.03333	1.92667	2.52667	2.43667	2.82333	2.74333	1.96667	1.15	1.73	1.31	1.76333	1.77333	0.99	0.52	1.01667	0.826667	0.403333	0.333333	0.35	0.73	0.39	0.653333	0.553333	0.783333
chr13|19039799|19040043|Pre0_SS:tRNA:SINE|160|+	1.38333	2.12	3.05333	2.46	2.67667	1.82333	1.65333	1.63	1.34	2.06333	1.11333	1.15333	0.94	1.58667	1.55333	0.75	0	0.79	0.756667	0.37	0.296667	0	0.353333	0.503333	0.336667	0.366667	0
chr13|190418482|190419067|L1-3_SSc:L1:LINE|252|+	1.47333	0.476667	0.433333	0.21	0.14	0.196667	0.17	0.163333	0.203333	0.35	0.236667	0.243333	0.253333	0.213333	0.203333	0.126667	0.176667	0.09	0.116667	0	0.203333	0.146667	0	0	0	0.186667	0
chr13|192363508|192363760|Pre0_SS:tRNA:SINE|201|-	0.703333	0.903333	0.953333	0.946667	0.99	0.86	0.986667	0.906667	0.953333	0.82	0.593333	0.74	0.593333	0.56	0.483333	0.843333	1.25667	0.66	0.62	0.6	0.633333	0.896667	0.77	0.543333	0.71	0.906667	0.53
chr13|192376444|192376705|Pre0_SS:tRNA:SINE|31|-	0.23	0.676667	0.773333	0.92	1.19667	0.923333	1.29333	1.41333	1.03333	1.13	1.94667	1.42667	1.32667	0.9	0	4.93333	0.726667	1.11667	1.68667	1.64333	0.78	0.333333	0.956667	0	0.67	1.06333	0.696667
chr13|195665335|195665440|PRE1k:tRNA:SINE|170|+	2.95	1.74	1.31667	1.91	1.93667	2.49333	2.25667	2.82667	2.71667	2.35	1.05333	2.19667	2.74667	1.39333	1.29333	0.88	0.763333	0.386667	0	0	0.24	0	0.506667	0	0	0	0
chr13|195906803|195907055|Pre0_SS:tRNA:SINE|28|+	0	0	0	0	0	0.57	0	0	1.97	0	1.75667	0	1.8	1.03333	1.71	0	0	0	1.20333	0.33	0	0	0	0	0	0.103333	0
chr13|197559626|197559884|Pre0_SS:tRNA:SINE|108|-	1.92667	1.93667	1.36667	1.55667	0.99	0.453333	0.4	0.496667	0.36	0.27	0.26	0.513333	0.296667	0	0.16	0.15	0	0	0	0	0	0	0	0	0	0	0
chr13|197692584|197692841|Pre0_SS:tRNA:SINE|157|+	1.47333	0.89	0.64	0.756667	0.596667	0.503333	0.516667	0.466667	0.626667	0.406667	0.456667	0.373333	0.616667	0.356667	0.27	0.456667	0.376667	0.356667	0.206667	0.33	0.103333	0.333333	0.306667	0.47	0.596667	0.566667	0.23
chr13|197693528|197693757|PRE1h:tRNA:SINE|162|+	3.26333	1.4	1.49	1.17	1.1	1.08667	0.803333	0.45	0.93	0.603333	0.393333	0.81	0.983333	0.7	0.703333	0	0.823333	0.593333	0.363333	0.33	0.38	0.466667	0	0.53	0.6	0.443333	0.206667
chr13|197694835|197694974|MER58B:hAT-Charlie:DNA|226|+	2.22333	1.27333	0.733333	0.62	0.81	0.736667	0.38	0.686667	0.51	0.416667	0.206667	0.75	0.646667	0.57	0.483333	0.296667	0.42	0.153333	0.143333	0	0.2	0.363333	0	0.67	0.25	0	0.386667
chr13|197696440|197696790|Tigger13a:TcMar-Tigger:DNA|270|+	2.09333	1.1	0.79	0.593333	0.763333	1.07333	0.55	0.693333	0.62	0.806667	0.243333	0.666667	0.896667	0.74	0.496667	0.373333	0.53	0.42	0.33	0.18	0.19	0.44	0.23	0.253333	0.33	0.193333	0.29
chr13|197697049|197697332|Tigger13a:TcMar-Tigger:DNA|249|+	1.28333	0.5	0.63	0.436667	0.39	0.456667	0.36	0.333333	0.316667	0.45	0.266667	0.59	0.503333	0.503333	0.27	0.243333	0.306667	0.163333	0.213333	0.226667	0.176667	0.24	0.14	0.276667	0.196667	0.156667	0
chr13|197697403|197697584|MIRb:MIR:SINE|252|+	2.03333	1.13	1.03667	0.63	1.07	0.96	0.52	0.63	0.826667	0.676667	0.413333	0.806667	0.963333	0.923333	0.543333	0.56	0.53	0.706667	0.43	0.41	0	0.52	0.47	0.563333	0.48	0.726667	0.65
chr13|197700717|197700834|SINE1B_SS:tRNA:SINE|188|+	1.9	1.21	0.726667	0.683333	0.756667	0.67	0.496667	0.54	0.72	0.68	0.32	0.53	0.82	0.596667	0.416667	0.443333	0.443333	0.506667	0.486667	0.33	0.183333	0.343333	0.216667	0.246667	0.33	0.536667	0.393333
chr13|197706799|197707010|MIR:MIR:SINE|335|+	2.18333	0.966667	0.673333	0.693333	0.59	0.816667	0.676667	0.71	0.61	0.46	0.416667	0.963333	1.03333	0.636667	0.646667	0.653333	0.36	0	0.376667	0.226667	0	0.686667	0.533333	0.423333	0.296667	0	0
chr13|197794100|197794201|MER5A:hAT-Charlie:DNA|208|+	0.173333	0	0	0	0.35	0.336667	0.51	0.316667	0.643333	0.846667	0.696667	0.526667	1.08	0.66	1.12667	0	0.53	0.436667	0.256667	0	0.453333	0	0	0	0.39	0	0
chr13|198731086|198731581|L1MD2:L1:LINE|261|+	0	0	0	0	0	0	0.126667	0	0	0	0	0.346667	0.206667	0.243333	0.15	1.12333	0.326667	0.12	0.17	0.163333	0	0	0	0	0	0.29	0
chr13|200126559|200126820|Pre0_SS:tRNA:SINE|42|+	0	0	0	0.146667	0.133333	0	0	0	0	0	0	0	0	0	0	0.16	0	0.883333	1.74667	0	0.23	0.233333	0	0	0	0	0
chr13|200703677|200703908|MER113A:hAT-Charlie:DNA|257|+	1.56667	0.863333	0.993333	0.983333	1.02333	0.65	0.686667	0.71	0.55	1.23333	0.47	0.83	1.27667	0.9	0.716667	0.87	0.616667	0.34	0.346667	0.413333	0.266667	0.633333	0.3	0.3	0.64	0.536667	0.363333
chr13|200704805|200704929|MER113A:hAT-Charlie:DNA|252|+	1.07667	0.82	0.84	0.506667	0.906667	0.56	0.303333	0.496667	0.543333	0.736667	0.27	1.01667	1.24333	0.96	0.566667	0.403333	0.436667	0.46	0.2	0.356667	0.156667	0.48	0.336667	0.38	0.293333	0	0
chr13|200704931|200705043|MER113A:hAT-Charlie:DNA|264|+	0.853333	0.646667	0.863333	0.53	0.853333	1.02667	0.406667	0.826667	0.6	0.783333	0.296667	1.34667	1.12667	1.02	0.576667	0.756667	0.59	0.353333	0.34	0.603333	0.583333	0.973333	0.523333	0.936667	0.686667	1.03667	1.29667
chr13|200706544|200706726|MIRb:MIR:SINE|246|+	2.27667	1.55667	1.09333	1.09333	1.32667	1.09	0.556667	0.74	0.89	1.28	0.63	1.31667	1.52	1.14667	0.803333	0.543333	0.876667	0.49	0.2	0.27	0.203333	0.423333	0	0.306667	0.55	0	0
chr13|200812695|200812793|SINE1B_SS:tRNA:SINE|184|+	1.18667	0.29	0.25	0.393333	0.363333	0	0.576667	0.24	0.253333	0.336667	0.376667	0.343333	0.473333	0.326667	0.463333	0.193333	0	0.203333	0	0	0	0	0	0	0	0.196667	0
chr13|200818834|200819086|Pre0_SS:tRNA:SINE|167|+	1.06333	0.54	0.443333	0.556667	0.513333	0.283333	0.473333	0.566667	0.303333	0.55	0	0.363333	0.363333	0.413333	0.296667	0.233333	0.333333	0	0	0	0.16	0	0	0	0	0	0
chr13|20401714|20402341|L1_SS:L1:LINE|19|-	0	0	2.17	0	0	0	0	0	0	0	0	0	0	0	0	0	0	0	0	0	0	0	0	0	0	0	0
chr13|205242620|205242725|SINE1B_SS:tRNA:SINE|218|+	1.1	1.1	0.65	0.65	0.596667	0.393333	0.436667	0.566667	0.46	0.676667	0.14	0.603333	0.47	0.476667	0.336667	0.316667	0.286667	0.27	0	0	0	0.203333	0	0	0	0	0.283333
chr13|205244257|205244410|L1MC4:L1:LINE|268|+	1.18333	0.726667	0.783333	0.573333	1.02333	0.596667	0.376667	0.606667	0.523333	0.623333	0.29	0.48	0.753333	0.613333	0.633333	0.553333	0.323333	0.38	0	0	0	0	0	0.17	0	0	0
chr13|205363754|205363939|Tigger15a:TcMar-Tigger:DNA|253|-	0.396667	0.5	0.716667	0.556667	1.05333	0.473333	0.643333	0.64	0.353333	0.33	0.256667	0.576667	0.86	0.666667	0.593333	0.743333	0.583333	0.59	0.69	0.793333	0.643333	0.78	0.663333	0.523333	0.793333	0.6	0.51
chr13|206074200|206074376|Cheshire:hAT-Charlie:DNA|209|-	1.52333	1.24	1.06333	1.07	1.26667	1.12333	0.776667	0.956667	0.943333	0.46	0.366667	0.566667	0.653333	0.886667	0.473333	1.52	0.56	0.406667	0	0.263333	0.463333	0.52	0.356667	0	0.336667	0	0
chr13|206156007|206156207|PRE1g:tRNA:SINE|119|+	1.01	0.836667	0.746667	0.953333	0.833333	1.21333	0.69	0.94	0.88	0.68	0.293333	0.583333	0.686667	0.643333	0.246667	0.62	0.363333	0.44	0	0.42	0	0.4	0	0	0.436667	0.406667	0.253333
chr13|206157534|206157650|SINE1B_SS:tRNA:SINE|216|+	2.25333	2.14	1.78333	1.88667	2.22333	1.98667	1.39333	2.01667	1.04333	1.23	0.423333	0.743333	1.43	1.30333	0.906667	1.15	0.766667	0.77	0.66	0.353333	0.393333	0.406667	0	0.376667	0	0.323333	0.443333
chr13|206158083|206158216|L1M5:L1:LINE|316|+	2.01	1.91	1.89667	1.53667	2.07667	2.05	1.22333	1.54333	1.10333	1.54667	0.303333	1.03667	1.28667	1.45667	0.69	0.726667	0.72	0.53	0.586667	0.526667	0.356667	0	0.326667	0.423333	0.533333	0	0.493333
chr13|206160022|206160533|L1MC5a:L1:LINE|288|+	0.77	0.693333	0.886667	0.94	0.88	1.05	0.43	0.78	0.53	0.686667	0.253333	0.386667	0.553333	0.46	0.32	0.396667	0.28	0.28	0.216667	0.243333	0.186667	0.306667	0.24	0.2	0.29	0.23	0.286667
chr13|206160717|206160984|L1MC5a:L1:LINE|320|+	1.27667	0.896667	1.05	1.36333	0.96	1.1	1.00667	0.98	0.743333	0.746667	0.203333	0.576667	0.583333	0.736667	0.446667	0.596667	0.243333	0.333333	0.393333	0.253333	0.146667	0.31	0	0.3	0.27	0.16	0.426667
chr13|206537980|206538240|Pre0_SS:tRNA:SINE|135|+	0.17	0	0	0.163333	0	0	0	0	0	0	0	0	0	0	0.146667	1.19333	0.123333	0	0	0	0	0	0	0	0	0	0
chr13|207036645|207036845|PRE1i:tRNA:SINE|190|-	1.65667	1.55333	1.34333	1.44	1.22333	1.32333	1.28333	1.80333	1.41667	1.37	0.713333	1.32667	1.99667	2.01333	1.10333	1.04333	0.89	0.73	0.603333	0.466667	0.47	0.49	0.286667	0.356667	0.263333	0.45	0.416667
chr13|207040273|207040531|Pre0_SS:tRNA:SINE|163|-	1.18	1.43	1.28667	1.03667	1.01	1.09667	1.11333	1.51667	1.13	1.03	0.653333	0.713333	1.25333	1.33333	1.11667	0.743333	0.743333	0.63	0.516667	0.483333	0.35	0.466667	0.39	0.296667	0.503333	0.493333	0
chr13|207503562|207503673|CHR-1:tRNA:SINE|266|-	0.936667	0.863333	0.79	0.84	0.826667	0.96	1.13	1.00667	0.88	1.28667	0.58	1.29333	1.48333	1.64667	0.966667	0.676667	0.916667	0.59	0.46	0.4	0.346667	0.39	0.4	0.326667	0.443333	0.396667	0.4
chr13|207672293|207672586|L1M5:L1:LINE|322|-	2.85	3.06667	3.00667	2.66	2.71333	2.83333	2.83	3.27667	2.47	2.41667	1.62667	3.48667	3.84	4.37333	3.99333	1.63333	5.58	5.54333	4.24667	4.13333	5.02333	2.09	3.93	2.26333	3.08333	3.27667	2.87667
chr13|207848276|207848352|MLT1F1:ERVL-MaLR:LTR|250|-	0.133333	1.08	0.833333	0.39	0.403333	0	0	0.32	0	0	0	0	0	0	0	0	0	0	0	0	0	0	0	0	0	0	0
chr13|21302501|21302649|MLT1I:ERVL-MaLR:LTR|357|+	1.00333	0.423333	0.173333	0.206667	0	0.313333	0	0.276667	0.273333	0.38	0	0.336667	0.396667	0.283333	0	0	0.346667	0.543333	0.846667	0	0	0.333333	0.296667	0.246667	0.293333	0	0
chr13|21303906|21304256|MLT1A0:ERVL-MaLR:LTR|239|+	1.01	0.456667	0.246667	0.22	0.203333	0.323333	0	0.556667	0.393333	0.523333	0.25	0.34	0.396667	0.466667	0.2	0	0.336667	0.593333	1.17	0.353333	0.25	0.323333	0.216667	0.336667	0.223333	0	0
chr13|21332743|21333000|Pre0_SS:tRNA:SINE|201|+	0.713333	0.413333	0.246667	0.27	0.18	0.306667	0	0.34	0.22	0.38	0	0.35	0.4	0.323333	0.24	0	0.346667	0.626667	1.06667	0.226667	0.193333	0.393333	0	0.323333	0.226667	0	0
chr13|21333605|21333707|LTR107_Mam:LTR:LTR|277|+	1.15	0.333333	0.13	0	0.453333	0.51	0.2	0.456667	0.38	0.303333	0.33	0.503333	0.286667	0.313333	0.14	0	0.323333	0.633333	1.33333	0	0.196667	0.14	0	0.28	0	0	0
chr13|21333716|21334036|L2c:L2:LINE|361|+	1.25667	0.303333	0	0.173333	0.473333	0.37	0.276667	0.366667	0.2	0.333333	0.273333	0.523333	0.446667	0.493333	0.313333	0	0.386667	0.616667	1.37667	0.433333	0.413333	0.383333	0.21	0	0	0	0
chr13|21334662|21334765|MIRb:MIR:SINE|293|+	0.796667	0.296667	0	0.31	0	0.306667	0.226667	0.176667	0.426667	0.336667	0	0.17	0.273333	0.3	0	0	0.396667	0.463333	1.22	0.353333	0	0.68	0.333333	0	0	0	0
chr13|21336128|21336387|Pre0_SS:tRNA:SINE|137|+	0.646667	0.42	0.156667	0.21	0.266667	0.35	0	0.31	0.316667	0.313333	0.226667	0.373333	0.22	0.343333	0.193333	0	0.326667	0.466667	1.06	0.46	0	0.413333	0	0.173333	0	0	0
chr13|21348243|21348663|LTR16A2:ERVL:LTR|287|+	0.763333	0.233333	0.203333	0.24	0.236667	0.326667	0.29	0.236667	0.223333	0.473333	0.233333	0.356667	0.446667	0.43	0.263333	0	0.306667	0.526667	1.03667	0.33	0.146667	0.306667	0	0	0.38	0	0
chr13|21353564|21353811|Pre0_SS:tRNA:SINE|198|+	0.88	0.536667	0.316667	0	0.256667	0.32	0.216667	0.196667	0	0.723333	0.383333	0.243333	0.29	0.376667	0.22	0	0.4	0.92	1.67667	0.466667	0.233333	0.586667	0.203333	0.4	0	0	0
chr13|21356821|21357115|LTR79:ERVL:LTR|306|+	0.666667	0.313333	0.176667	0	0.203333	0.283333	0.213333	0.266667	0	0.383333	0	0.336667	0.4	0.336667	0.213333	0	0.27	0.473333	1.00667	0.566667	0.313333	0.586667	0	0.156667	0	0	0
chr13|21368561|21368654|L2d2:L2:LINE|344|+	0.473333	0	0	0	0	0	0.136667	0.29	0	0	0	0	0	0	0	0	0.203333	0	1.10333	0	0	0.196667	0	0.24	0	0	0
chr13|21369182|21369447|MamRep605:LTR?:LTR?|279|+	0.793333	0.323333	0	0	0	0.173333	0	0.34	0.24	0.17	0.273333	0.41	0.346667	0.193333	0.2	0	0.19	0.63	1.02667	0.363333	0.16	0.36	0	0.336667	0.376667	0	0
chr13|21370508|21370662|L1ME4b:L1:LINE|247|+	0.816667	0.316667	0.213333	0	0	0.22	0	0.276667	0.216667	0	0	0.223333	0	0.223333	0.256667	0	0.273333	0.333333	1.02333	0.676667	0.15	0.366667	0	0.18	0	0	0
chr13|21375110|21375231|L2c:L2:LINE|333|+	1.69	0.263333	0	0.223333	0.286667	0.326667	0	0.493333	0.27	0.433333	0	0.423333	0.276667	0.6	0.193333	0	0.726667	0.806667	1.85667	0.373333	0	0.71	0	0	0.21	0	0
chr13|21385277|21385499|LTR33C:ERVL:LTR|282|+	1.42	0.446667	0	0.303333	0.296667	0.276667	0	0.393333	0.326667	0.296667	0	0.37	0.363333	0.42	0.296667	0	0.56	0.53	1.37	0.396667	0.19	0.433333	0	0.16	0	0	0
chr13|21409684|21409808|MIRc:MIR:SINE|328|+	0.83	0.45	0	0	0	0.266667	0.346667	0	0.363333	0.366667	0	0	0.343333	0.24	0.27	0	0.236667	0.59	1.37333	0	0.36	0.41	0	0	0.253333	0	0
chr13|21589787|21590629|L1-3_SSc:L1:LINE|162|-	1.68667	1.35333	1.67	1.39667	1.26	1.15667	1.07	0.966667	1.08667	1.03667	0.473333	1.39333	0.936667	0.546667	0.446667	0	0.29	0.163333	0	0.196667	0.24	0.136667	0.246667	0.313333	0.11	0.133333	0.173333
chr13|21592956|21593114|MIRc:MIR:SINE|261|-	1.61333	0.93	1.10333	0	1.06333	0.693333	0.636667	0.413333	0.64	0.753333	0.316667	1.03667	0.793333	0.326667	0	0	0.42	0	0	0	0	0	0	0	0	0	0
chr13|21669057|21669311|Pre0_SS:tRNA:SINE|215|-	1.44	1.31333	1.44333	1.32333	1.37333	1.53667	1.29	1.27667	1.1	1.45667	0.786667	1.33	1.55333	1.35	1.63333	0.993333	0.49	0.63	0.636667	0.43	0.366667	0.603333	0.326667	0.5	0.456667	0.373333	0.49
chr13|21881717|21881976|Pre0_SS:tRNA:SINE|46|+	3.49333	2.88	2.47	2.36667	2.05	2.92333	2.13667	2.22	2.42667	2.20667	1.12667	2.58	2.55667	2.24333	1.31667	1.63333	2.01667	1.09667	1.02333	1.01333	0.763333	0.753333	0.946667	0.676667	0.936667	0.866667	0.566667
chr13|21882712|21882814|SINE1B_SS:tRNA:SINE|147|+	2.40667	2.09	2.38	1.92667	2.00667	2.15	1.25667	2.19333	1.69667	1.91333	0.636667	2.89	1.85667	2.20667	0.993333	1.04333	1.01667	0.763333	0.73	0.62	0.76	0.473333	0.446667	0	0.4	0.503333	0.28
chr13|21883106|21883419|L2b:L2:LINE|275|+	2.39	2.39	3.04667	2.32333	2.17333	1.96333	1.8	1.69667	1.87333	1.85	0.803333	2.51667	1.70333	1.54	0.866667	0.906667	0.84	0.826667	0.426667	0.976667	0.54	0.83	0.32	0.553333	0	0.42	0.383333
chr13|21883616|21883873|L2b:L2:LINE|285|+	2.06667	1.63667	2.97333	2.60667	2.19	1.68	1.9	1.48667	1.19667	2.38667	0.763333	1.82333	1.64667	1.66	0.953333	1.18667	1.38	0.913333	0.73	0.666667	0.433333	0.58	0.583333	0.633333	0.526667	0.41	0.48
chr13|21885296|21885505|MER58A:hAT-Charlie:DNA|211|+	2.09	1.21333	1.55667	1.45333	1.57667	1.76667	1.34333	1.31	1.23333	1.51333	1.05	2.25667	1.56	1.6	1.50333	1.17	1.02	0.823333	0.6	0.726667	0.63	0.736667	0.663333	0.453333	0.786667	0.696667	0.286667
chr13|22826128|22826220|MamRTE1:RTE-BovB:LINE|235|+	2.88667	3.28667	2.99667	2.62667	2.44667	2.92	1.93	2.61333	1.91	1.71333	1.28	2.15667	2.50333	2.17333	1.53	1.64667	1.66	1.68	1.79333	1.55667	1.23	1.40667	0.883333	1.34333	1.62	0.626667	0.893333
chr13|23271023|23271154|SINE1_SS:tRNA:SINE|206|+	2.13	2.99333	3.44333	2.87333	4.81667	4.14	3.14	4.84333	4.27333	5.56667	1.77333	4.55333	5.01667	6.05333	2.79333	4.77333	3.68333	2.07667	2.35333	3.14667	1.73667	2.4	1.98667	1.27667	1.17	1.91	2.28333
chr13|23307656|23307908|Pre0_SS:tRNA:SINE|179|+	1.01667	0.866667	0.74	1.22	0.88	1.00333	0.593333	0.676667	0.85	0.926667	0.303333	1	0.8	0.746667	0.733333	1.03667	0.54	0.353333	0.473333	0.41	0.43	0.966667	0.366667	0.283333	0.566667	0.423333	0.763333
chr13|23874365|23874625|Pre0_SS:tRNA:SINE|46|-	0	0.136667	0.166667	0	0.636667	0.66	0.43	0.406667	0.543333	0.38	0.17	0.37	0.51	2.11667	3.01333	2.48	2.99	0.7	4.77667	1.16	1.03333	7.62667	1.13	6.17667	1.46667	12.2767	2.46667
chr13|23875676|23875795|MIR3:MIR:SINE|268|-	0	0	0	0.416667	0.506667	1.17667	0.616667	0.746667	0.62	0.5	0	0.673333	0.703333	3.08	5.24667	3.89	4.16333	1.11667	8.94667	2.58	1.29667	10.6	1.27	8.51333	2.40333	14.8567	3.44333
chr13|24745099|24745237|SINE1C_SS:tRNA:SINE|179|+	1.56	1.2	1.48333	1.10667	0.796667	1.13	0.773333	1.21333	1.18	0.796667	0.603333	0.78	0.683333	0.906667	0.5	0.293333	0	0.3	0.143333	0.266667	0.14	0.27	0.243333	0	0	0	0
chr13|24747110|24747421|HAL1:L1:LINE|255|+	1.14333	0.896667	0.886667	0.893333	0.793333	0.843333	0.676667	0.61	0.55	0.46	0.436667	0.67	0.62	0.573333	0.35	0.496667	0.263333	0.23	0.223333	0.233333	0.13	0.286667	0	0	0.126667	0	0.22
chr13|27813860|27814268|LTR73:ERV1:LTR|274|-	1.28	0.88	0.683333	0.916667	0.516667	0.52	0.536667	0.286667	0.3	0.58	0.226667	0.926667	0.596667	0.47	0.526667	0.33	0.406667	0.2	0	0.27	0.246667	0.296667	0	0	0	0	0
chr13|27817138|27817396|Pre0_SS:tRNA:SINE|187|-	0.73	1.01333	0.866667	1.24333	0.843333	0.766667	0.54	0.48	0.586667	0.676667	0.296667	0.623333	0.786667	0.633333	0.606667	0.463333	0.57	0.36	0.193333	0.406667	0.396667	0.27	0	0	0.246667	0	0
chr13|27818721|27818849|SINE1D_SS:tRNA:SINE|213|-	0.953333	1.23667	1.33	1.02667	0.546667	0.416667	0.546667	0.606667	0.493333	0.52	0.43	1.33667	1.02	0.586667	0.59	0.423333	0.46	0.27	0	0.43	0	0.28	0	0	0	0	0
chr13|27868844|27869012|L1ME4a:L1:LINE|175|+	1.28	0.883333	1.24667	0.873333	1.12333	0.726667	0.91	0.843333	0.673333	0.676667	0.32	0.276667	0.296667	0.526667	0.266667	0.39	0.193333	0.1	0.126667	0.226667	0.136667	0	0.21	0.166667	0	0	0
chr13|27869777|27869953|MIRb:MIR:SINE|234|+	2.01667	1.77333	2	1.5	1.45667	1.41	1.10667	1.16	1.12667	1.17333	0.76	0.816667	0.7	0.713333	0.606667	0.323333	0.323333	0.226667	0.196667	0.14	0.41	0.163333	0.153333	0	0	0	0
chr13|27871598|27871856|Pre0_SS:tRNA:SINE|172|+	1.77667	2.04333	1.90667	1.76333	1.55333	1.13	1.08	1.11667	0.993333	1.03667	0.713333	1.09667	0.623333	0.533333	0.37	0.323333	0.273333	0.24	0.4	0.206667	0	0.19	0	0	0	0	0
chr13|27871867|27872120|Pre0_SS:tRNA:SINE|47|+	1.03333	0.47	0	0	0.833333	0.903333	0.656667	1.16	0	0.576667	0.68	0	0	0.35	0	0.186667	0	0	0	0	0	0	0	0.143333	0	0	0
chr13|27872170|27872378|PRE1f2:tRNA:SINE|150|+	2.00667	1.56	1.68	1.18667	1.25	1.57667	1.27333	1.46333	1.15	1.35333	0.98	0.833333	0.743333	0.893333	0.353333	0.376667	0.26	0.176667	0	0.213333	0.29	0	0	0.146667	0.183333	0.263333	0
chr13|27872507|27872610|SINE1A_SS:tRNA:SINE|155|+	1.77667	1.33333	2.12667	1.74	1.56333	1.51667	1.34	1.03333	1.34	1.13667	1.17333	0.893333	0.553333	0.72	0.45	0.6	0.313333	0.286667	0.26	0	0.126667	0	0	0	0	0	0.126667
chr13|27914736|27914995|Pre0_SS:tRNA:SINE|174|+	2.17333	2.37667	2.28667	2.44667	2.36333	1.72333	1.89	1.43333	1.71333	1.52667	0.766667	1.40667	1.32333	1.30333	1.31667	1.35333	0.94	0.856667	0.736667	0.886667	0.77	0.453333	0.616667	0.54	0.503333	0.73	0
chr13|27917678|27917796|SINE1D_SS:tRNA:SINE|195|+	2.34333	2.39333	1.97	2.00333	1.57	1.70333	0.95	1.32333	1.34333	1.75333	0.616667	1.70667	0.816667	0.873333	0.813333	0.856667	0.636667	0.7	0.4	0.326667	0.593333	0.736667	0.516667	0.43	0.326667	0.226667	0
chr13|27918048|27918291|Pre0_SS:tRNA:SINE|232|+	1.63	1.2	1.87667	1.28	1.27333	1.12667	1.07667	1.06667	1.02667	0.84	0.406667	0.793333	0.766667	1.01	0.63	0.88	0.566667	0.353333	0.556667	0.566667	0.313333	0.383333	0.296667	0.313333	0	0.413333	0.363333
chr13|27920444|27920631|L1ME4a:L1:LINE|264|+	1.29333	0.573333	0.9	0.663333	0.816667	0.836667	0.773333	0.583333	0.603333	0.65	0.236667	0.82	0.52	0.55	0.386667	0.273333	0.29	0.303333	0.266667	0.17	0.223333	0.276667	0.43	0.246667	0.326667	0.25	0
chr13|27920889|27921033|L1ME4a:L1:LINE|240|+	1.28667	0.57	0.88	0.596667	0.676667	0.866667	0.733333	0.496667	0.4	0.42	0.31	0.46	0.496667	0.513333	0.296667	0.233333	0.266667	0.443333	0.273333	0.23	0.32	0.153333	0.163333	0	0	0	0
chr13|27922049|27922178|SINE1_SS:tRNA:SINE|233|+	2.01333	1.67667	1.22	1.46333	0.796667	1.32333	1.00333	0.956667	0.996667	0.97	0.556667	0.62	0.973333	0.683333	0.573333	0.686667	0.643333	0.443333	0.316667	0	0.233333	0.383333	0.333333	0.22	0.453333	0.26	0.336667
chr13|28209511|28211518|L1MCa:L1:LINE|156|+	0.886667	1.19	0.833333	0.986667	1.05667	1.22333	0.983333	1.15	0.93	1.15	0.46	0.94	0.693333	0.786667	0.59	0.993333	0.653333	0.93	0.626667	0.44	0.42	0.353333	0.506667	0.45	0.546667	0.513333	0.82
chr13|28898685|28898902|Tigger22N1:TcMar-Tigger:DNA|280|+	0.72	0.68	0.48	0.773333	0.653333	0.563333	0.59	0.54	0.603333	0.51	0.236667	0.653333	1.02	0.543333	0.46	0.403333	0.343333	0.493333	0.396667	0.163333	0.393333	0.52	0	0.24	0.42	0.456667	0
chr13|29476894|29477306|L1MB2:L1:LINE|161|-	0	0	0	0	0	0	0	0	0	0	0	0.166667	0.166667	0.27	0.223333	1.48	0.373333	0.506667	0.706667	0.453333	0.31	0.373333	0.266667	0.833333	0.68	0.393333	0.923333
chr13|29784963|29785130|L1ME3B:L1:LINE|343|-	0.296667	0.5	0.756667	0.476667	0.49	1.02667	0.64	0.61	0.61	0.683333	0.223333	0.266667	0.43	0.35	0.426667	0.313333	0.48	0.316667	0.3	0.346667	0.293333	0.41	0.37	0.176667	0.496667	0	0.42
chr13|29997804|29997985|MIR:MIR:SINE|229|+	0.81	0.87	1.17	0.79	1.33	1.13333	0.84	1.17667	0.786667	0.826667	0.76	1.03333	0.97	0.606667	0.763333	0.856667	1.24333	1.09667	0.863333	0.946667	1.05	0.383333	0.553333	0.75	0.526667	0.7	0.39
chr13|30946288|30949230|L1-2_SSc:L1:LINE|70|-	0.606667	0.856667	0	1.03	0.343333	0	0.553333	0	0.276667	0.87	0	1.13	0	0.8	0.456667	1.13667	0.693333	0.49	0.77	0.376667	0	0	0.56	0.41	0.436667	0.356667	0.46
chr13|31108638|31111849|L1-2_SSc:L1:LINE|57|+	1.05	0.756667	1.13667	0.843333	0.99	0.94	0.53	0.79	0.556667	0.813333	0.453333	0.986667	0.743333	0.613333	0.41	0.403333	0.513333	0.453333	0.456667	0.473333	0.516667	0.42	0.363333	0.46	0.53	0.433333	0.326667
chr13|31667505|31667604|MER5A:hAT-Charlie:DNA|252|-	1.82333	1.18667	0.943333	0.833333	1.04667	1.36333	0.766667	0.893333	1.06333	1.26333	0.403333	1.32333	1.06333	1.13	0.76	0.603333	0.603333	0.463333	0.513333	0.22	0.423333	0.343333	0	0.193333	0.473333	0.586667	0.246667
chr13|31668520|31668771|Pre0_SS:tRNA:SINE|181|-	1.04	0.996667	0.73	0.683333	0.786667	0.813333	0.54	0.886667	1	0.606667	0.48	0.816667	0.953333	0.966667	0.716667	0.366667	0.703333	0.41	0.543333	0.203333	0.353333	0.286667	0.22	0.553333	0.38	0.306667	0.253333
chr13|31672070|31672268|PRE1j:tRNA:SINE|234|-	1.09	0.576667	0.66	0.696667	0.87	0.83	0.56	0.623333	0.863333	0.686667	0.413333	0.833333	0.923333	0.893333	0.626667	0.593333	0.423333	0.44	0.583333	0.356667	0.42	0.47	0.34	0.233333	0.35	0.32	0.186667
chr13|34112492|34112702|PRE1k:tRNA:SINE|244|+	1.12	0.916667	0.906667	0.883333	0.876667	0.743333	0.743333	0.936667	0.876667	0.853333	0.426667	0.726667	0.686667	0.85	0.63	0.503333	0.263333	0.363333	0.463333	0.213333	0.396667	0.226667	0.396667	0.24	0.493333	0.26	0
chr13|34112892|34113009|SINE1B_SS:tRNA:SINE|223|+	1.01333	0.76	0.933333	0.866667	0.97	1.13667	0.873333	0.916667	0.756667	0.633333	0.32	0.663333	0.663333	0.68	0.386667	0.25	0.433333	0.32	0.273333	0	0.223333	0.21	0	0	0	0	0
chr13|34442274|34442422|MIR3:MIR:SINE|299|-	1.16	0.89	0.573333	0.656667	0.433333	0.42	0.246667	0.333333	0.343333	0	0	0.213333	0	0	0	0	0	0	0	0	0	0	0	0	0	0	0
chr13|38685741|38685909|MIR:MIR:SINE|317|-	1.22	0.766667	0.39	0.283333	0.36	0.463333	0.413333	0.433333	0.48	0.196667	0.163333	0.363333	0.39	0.273333	0.28	0.0866667	0.19	0.233333	0.143333	0	0.183333	0.18	0	0.176667	0.26	0	0
chr13|38730591|38730718|MIR:MIR:SINE|202|-	1.12	0.503333	0.433333	0.263333	0	0.343333	0.393333	0.316667	0	0	0	0.376667	0.346667	0	0.23	0	0.24	0.143333	0.283333	0	0	0	0	0	0	0	0
chr13|38737575|38737660|MIR3:MIR:SINE|224|-	1.11	0.816667	0.57	0.466667	0	0.54	0.473333	0.64	0.426667	0.373333	0.51	0.63	0.736667	0.39	0.406667	0	0.283333	0.32	0	0	0	0	0.326667	0	0	0	0
chr13|38738053|38738154|MIRb:MIR:SINE|330|-	1.78667	1.52	0.6	0.893333	1.19333	1.09667	1.5	1.03	1.17667	1.09333	0.633333	0.99	0.923333	0.763333	0.83	0	0.51	0.383333	0.386667	0.19	0.176667	0	0	0.253333	0.216667	0	0.296667
chr13|3914347|3914563|MIR:MIR:SINE|249|-	0.686667	0.363333	1.05333	0	0.533333	1.39333	0.396667	0.866667	0.433333	1	0	0	0	0	0	0	0	0	0	0	0	0	0	0	0	0	0
chr13|3915252|3915500|L1-3_SSc:L1:LINE|129|-	0.616667	0.676667	0.46	0.43	1.44333	1.24333	1.68667	0.87	0.833333	0.7	0.243333	0.35	0.396667	0	0	0	0	0	0	0	0	0	0	0	0	0	0
chr13|3917569|3917765|MIR:MIR:SINE|321|-	0.473333	0.493333	0.62	0.33	0.76	0.813333	1.04333	1.01667	0.576667	0.576667	0.33	0.26	0.326667	0.16	0.19	0	0	0	0	0	0	0	0	0	0	0	0
chr13|39403610|39403887|Pre0_SS:tRNA:SINE|27|+	0.75	1.73333	1.60333	1.23333	1.26	0.713333	1.19667	0.75	1.01	0	0.596667	0.396667	0.363333	0	0	0	0	0	0	0.146667	0	0	0	0	0	0	0
chr13|39407995|39408159|PRE1i:tRNA:SINE|239|-	0.956667	0.623333	0.69	1.00333	0.59	0.74	0.596667	0.863333	0.786667	0.773333	0.383333	0.966667	0.77	0.496667	0.506667	0.663333	0.423333	0.313333	0.33	0.466667	0.24	0.523333	0.336667	0	0	0.56	0
chr13|39720424|39720632|MIRb:MIR:SINE|321|+	0.1	0	0.13	0.29	0.306667	0	0.203333	0	0	0.196667	0	0.156667	0.24	0.416667	0.446667	1.03	0.69	0.553333	0.61	0.473333	0.513333	0.373333	0	0.353333	0.503333	0.626667	0.38
chr13|39720718|39720970|Pre0_SS:tRNA:SINE|143|+	0.206667	0.243333	0	0	0.256667	0.236667	0.183333	0	0.196667	0.25	0	0.216667	0.206667	0.28	0.376667	1.35667	0.81	0.556667	1.19	0.536667	0.6	0.433333	0	0.503333	0.533333	0.696667	0.426667
chr13|39721126|39721324|MARNA:TcMar-Mariner:DNA|267|+	0.163333	0	0.266667	0.0733333	0.256667	0.193333	0.176667	0	0.156667	0.256667	0.12	0.39	0.353333	0.646667	0.503333	1.39	0.78	0.656667	0.796667	0.576667	0.556667	0.35	0.45	0.636667	0.29	0.6	0.443333
chr13|39721354|39721515|L1ME4b:L1:LINE|246|+	0	0.266667	0	0	0	0	0	0.203333	0	0.15	0	0.25	0.186667	0.36	0.37	1.13	0.416667	0.313333	0.393333	0.453333	0.39	0.353333	0.686667	0.506667	0.32	0.533333	0.256667
chr13|39721865|39721961|MARNA:TcMar-Mariner:DNA|344|+	0	0	0.126667	0	0	0.126667	0	0	0	0	0.116667	0	0.31	0.28	0.256667	1.05333	0.4	0.366667	0.293333	0	0.263333	0.223333	0	0.366667	0	1	0.35
chr13|40060950|40061210|Pre0_SS:tRNA:SINE|42|-	0	0	0	0	0	0	0	0	0	0	0	0	0	0	8.43333	0	0	0	0	0	0	0	0	0	0	0	0
chr13|43317541|43317722|MER58A:hAT-Charlie:DNA|240|+	1.69	1.40667	1.04667	0.903333	0.716667	0.866667	0.586667	0.86	0.553333	0.623333	0.426667	0.826667	0.886667	1.27667	0.983333	0.81	0.75	0.653333	0.6	0.413333	0.423333	0.616667	0.436667	0.54	0.656667	0	0.66
chr13|43320223|43320482|Pre0_SS:tRNA:SINE|89|+	1.1	0.646667	0.433333	0.606667	0.253333	0.31	0.546667	0.383333	0.5	0.463333	0.353333	0.27	0.606667	0.573333	0.423333	0.713333	0.506667	0	0.58	0.23	0.21	0.193333	0.306667	0.16	0.406667	0.2	0.226667
chr13|43322055|43322159|L1ME3G:L1:LINE|281|+	2.61667	1.22333	0.646667	0.51	0.34	0.5	0.496667	0.813333	0.756667	0.59	0	0.796667	1.05667	0.843333	0.396667	0.823333	0.853333	0.476667	0.486667	0.173333	0.503333	0.52	0.56	0.276667	0.623333	0.46	0.593333
chr13|43322360|43322616|Pre0_SS:tRNA:SINE|134|+	1.08333	0.496667	0.476667	0.523333	0.336667	0.346667	0.526667	0.376667	0.466667	0.383333	0.263333	0.32	0.48	0.59	0.68	0.6	0.326667	0.526667	0.363333	0.293333	0.48	0.35	0.353333	0.193333	0.53	0.226667	0.543333
chr13|43324401|43324709|MER113:hAT-Charlie:DNA|234|+	1.08667	0.336667	0.483333	0.54	0.356667	0.28	0.29	0.293333	0.28	0.29	0.5	0.503333	0.41	0.586667	0.37	0.566667	0.266667	0.346667	0.416667	0.246667	0.146667	0.29	0.49	0.326667	0.306667	0.393333	0
chr13|43324940|43325199|Pre0_SS:tRNA:SINE|188|+	1.34667	0.816667	0.426667	0.343333	0.23	0	0.31	0.45	0.293333	0	0.15	0.426667	0.32	0.523333	0.376667	0	0.633333	0.433333	0.323333	0.38	0.126667	0.27	0.23	0.34	0.323333	0	0
chr13|43326408|43326670|Pre0_SS:tRNA:SINE|35|+	1.03333	0.563333	0.42	0.33	0.186667	0.5	0.35	0.26	0.32	0.213333	0.32	0.326667	0.31	0.446667	0.523333	0.506667	0.183333	0.336667	0.213333	0.273333	0.213333	0.183333	0.336667	0	0	0.33	0.376667
chr13|43328456|43328557|MER20:hAT-Charlie:DNA|228|+	2.06333	0.81	0.563333	0.5	0.57	0.59	0.74	0.403333	0.683333	0.423333	0.436667	0.523333	0.676667	1.22333	0.466667	0.756667	0.456667	0.873333	1	0.236667	0.336667	0.546667	0	0.366667	0.363333	0.273333	0.28
chr13|43330480|43330724|Pre0_SS:tRNA:SINE|184|+	1.66667	0.99	0.533333	0.623333	0.453333	0.59	0.52	0.41	0.23	0.38	0.493333	0.75	0.766667	0.666667	0.633333	0.67	0.573333	0.633333	0.303333	0.36	0.306667	0.353333	0.403333	0	0.293333	0.276667	0
chr13|43331442|43331590|MER103C:hAT-Charlie:DNA|297|+	2.44333	1.04667	0.546667	0.593333	0.616667	0.586667	0.426667	0.546667	0.59	0.463333	0	0.973333	0.773333	1.11	0.776667	0.773333	0.63	0.726667	0.733333	0.483333	0.566667	0.516667	0.546667	0	0.63	0.34	0
chr13|43334206|43334464|Pre0_SS:tRNA:SINE|85|+	1.29	0.826667	0.506667	0.716667	0.453333	0.676667	0.44	0.546667	0.493333	0.43	0.346667	0.433333	0.666667	0.896667	0.57	0.733333	0.503333	0.563333	0.556667	0.34	0	0.346667	0.346667	0	0.436667	0	0
chr13|43336925|43337190|Pre0_SS:tRNA:SINE|190|+	1.42333	0.7	0.29	0.42	0	0.4	0.543333	0.256667	0.466667	0.46	0.22	0.34	0.62	0.473333	0.223333	0.58	0.453333	0.56	0.333333	0.426667	0	0.443333	0.303333	0	0.29	0.27	0.386667
chr13|43339001|43339203|L2d2:L2:LINE|308|+	1.02	0.706667	0.466667	0.596667	0.286667	0.533333	0.383333	0.4	0.223333	0.38	0.166667	0.473333	0.44	0.4	0.446667	0.53	0	0.2	0.45	0	0	0.343333	0	0.28	0.4	0.32	0
chr13|43339525|43339776|Pre0_SS:tRNA:SINE|249|+	1.74333	1.03	0.43	0.656667	0.296667	0.466667	0.413333	0.306667	0.29	0.503333	0.28	0.533333	0.693333	0.763333	0.34	0.553333	0.386667	0.43	0.413333	0.333333	0.393333	0.136667	0.286667	0.303333	0.346667	0	0
chr13|43343876|43344013|X6a_DNA:TcMar-Tigger:DNA|223|+	1.22667	0.83	0.28	0.313333	0.49	0.26	0.313333	0.283333	0.36	0.566667	0.303333	0.57	0.76	0.4	0.253333	0.476667	0.33	0.576667	0.256667	0.236667	0	0.37	0	0	0.4	0	0
chr13|43354326|43354599|Pre0_SS:tRNA:SINE|198|+	1.02	0.763333	0.35	0.293333	0.466667	0.333333	0.346667	0.346667	0.446667	0.21	0.293333	0.383333	0.746667	0.376667	0.463333	0.336667	0.45	0.606667	0.416667	0.253333	0.34	0	0.306667	0.153333	0.553333	0	0.35
chr13|43357974|43358115|MIR:MIR:SINE|265|+	1.09667	0.413333	0.223333	0.346667	0.196667	0.456667	0.346667	0.21	0.213333	0.426667	0.226667	0.456667	0	0.386667	0.323333	0.486667	0.196667	0.253333	0.31	0.253333	0.266667	0.37	0	0.176667	0.246667	0.17	0
chr13|43359593|43359686|Kanga1:TcMar-Tc2:DNA|194|+	1.37	0.896667	0.546667	0.48	0	0.39	0.22	0.446667	0.216667	0.8	0.29	0.863333	0.836667	0.82	0.503333	0.856667	0.566667	0.476667	0.34	0	0	0	0	0.216667	0	0	0
chr13|43361092|43361201|MER58A:hAT-Charlie:DNA|228|+	1.20333	0.693333	0.41	0.32	0.41	0.396667	0.363333	0.206667	0.283333	0.343333	0.273333	0.45	0.526667	0.38	0.23	0.56	0.383333	0	0.536667	0	0.35	0	0	0	0.296667	0	0
chr13|43363441|43363644|MER20:hAT-Charlie:DNA|241|+	2.64333	1.45333	0.88	0.783333	0.583333	0.613333	0.693333	0.396667	0.706667	0.576667	0.57	0.946667	1.62667	1.06	0.703333	0.893333	0.81	0.89	0.623333	0.48	0.4	0.43	0.556667	0.36	0.63	0	0.526667
chr13|43374339|43375044|L1M8:L1:LINE|263|+	1.26667	0.58	0.53	0.53	0.343333	0.456667	0.526667	0.45	0.486667	0.29	0.4	0.486667	0.466667	0.61	0.436667	0.493333	0.406667	0.45	0.27	0.23	0.313333	0.26	0.413333	0.186667	0.37	0.34	0.31
chr13|43375298|43376128|L1M8:L1:LINE|263|+	1.51	0.72	0.496667	0.383333	0.423333	0.443333	0.333333	0.333333	0.42	0.39	0.26	0.526667	0.476667	0.473333	0.4	0.516667	0.343333	0.35	0.273333	0.296667	0.323333	0.34	0.256667	0.166667	0.356667	0.233333	0.363333
chr13|43379914|43380263|ERV1N-1_SSc-LTR:ERV1:LTR|74|+	1.46667	1.14	0.593333	0.59	0.556667	0.43	0.333333	0.43	0.33	0.493333	0.236667	0.53	0.88	0.81	0.696667	0.703333	0.66	0.473333	0.4	0.21	0.253333	0.32	0.263333	0.22	0.32	0.196667	0.35
chr13|43381509|43381718|PRE1j:tRNA:SINE|179|+	1.51667	0.843333	0.74	0.653333	0.54	0.47	0.426667	0.596667	0.456667	0.473333	0.343333	0.543333	0.67	0.69	0.506667	0.376667	0.603333	0.456667	0.38	0.22	0	0.283333	0.483333	0.24	0.433333	0.226667	0
chr13|43382398|43382649|Pre0_SS:tRNA:SINE|239|+	2.14333	1.22333	0.663333	0.713333	0.643333	0.666667	0.743333	0.516667	0.533333	0.586667	0.566667	0.83	0.843333	0.956667	0.683333	0.893333	0.88	0.66	0.53	0.29	0.533333	0.633333	0.26	0.29	0.583333	0.226667	0
chr13|43383109|43383201|MIRb:MIR:SINE|271|+	1.79667	0.593333	0.743333	0.64	0	0	0.493333	0.23	0.586667	0.463333	0.536667	0.62	0.883333	0.456667	0.376667	0.386667	0	0.35	0.266667	0	0	0.396667	0	0	0	0	0
chr13|43383991|43384193|MLT1I:ERVL-MaLR:LTR|280|+	2.49667	1.19667	0.653333	0.996667	0.516667	0.503333	0.976667	0.57	0.56	0.5	0.563333	0.783333	0.853333	0.993333	0.86	0.963333	0.456667	0.766667	0.566667	0.36	0.253333	0.5	0.4	0.256667	0.526667	0.39	0.51
chr13|43387550|43387800|PRE1f:tRNA:SINE|122|+	1.62667	0.693333	0.67	0.546667	0.413333	0.453333	0.4	0.54	0.426667	0.293333	0.39	0.75	0.846667	0.57	0.453333	0.72	0.57	0.313333	0.43	0.323333	0.403333	0.463333	0.33	0.216667	0.446667	0	0.333333
chr13|43390841|43391088|Pre0_SS:tRNA:SINE|175|+	1.38667	0.723333	0.386667	0.48	0.53	0.626667	0.466667	0.38	0.433333	0.373333	0.316667	0.293333	0.543333	0.456667	0.473333	0.47	0.283333	0.576667	0.243333	0	0.32	0.263333	0	0.193333	0.426667	0.313333	0.236667
chr13|43394471|43394583|SINE1B_SS:tRNA:SINE|255|+	1.82667	1.07667	0.373333	0.563333	0.56	0.553333	0.55	0.743333	0.996667	0.443333	0.51	0.856667	1.02333	0.89	0.583333	0.596667	0.43	0.493333	0.333333	0.333333	0	0	0.546667	0.38	0	0.22	0.49
chr13|43397980|43398180|L1ME1:L1:LINE|206|+	1.46333	0.656667	0.29	0.446667	0.4	0.57	0.493333	0.5	0.276667	0.433333	0.16	0.616667	0.6	0.62	0.51	0.3	0.356667	0.29	0.236667	0.286667	0.273333	0.41	0.193333	0.213333	0.463333	0.41	0
chr13|43398205|43398540|L1ME1:L1:LINE|231|+	1.19333	0.676667	0.386667	0.663333	0.406667	0.376667	0.416667	0.29	0.366667	0.436667	0.266667	0.653333	0.546667	0.463333	0.5	0.32	0.453333	0.326667	0.49	0.29	0.176667	0.383333	0.423333	0.183333	0.353333	0.31	0.46
chr13|43402050|43402211|X17_LINE:CR1:LINE|329|+	2.35	1.19667	0.596667	0.606667	0.58	0.883333	0.536667	0.55	0.483333	0.483333	0.673333	0.703333	1.15667	1.05	0.84	0.843333	0.703333	0.606667	0.726667	0.53	0.36	0.436667	0.506667	0.473333	0.73	0.256667	0
chr13|43402600|43402818|MIRb:MIR:SINE|294|+	1.04	0.523333	0.406667	0.313333	0.186667	0.273333	0	0.316667	0.283333	0.376667	0.286667	0.48	0.386667	0.376667	0.323333	0.513333	0.28	0	0.366667	0	0.176667	0	0	0.28	0.296667	0.113333	0
chr13|43403516|43403966|MLT1C:ERVL-MaLR:LTR|204|+	1.23	0.38	0.476667	0.536667	0.306667	0.38	0.44	0.43	0.456667	0.34	0.34	0.43	0.496667	0.58	0.4	0.666667	0.293333	0.473333	0.376667	0.176667	0.18	0.236667	0.293333	0.113333	0.4	0.236667	0.243333
chr13|43407127|43407388|Pre0_SS:tRNA:SINE|184|+	1.34	0.723333	0.373333	0.433333	0.38	0.59	0.386667	0.33	0.47	0.453333	0.363333	0.326667	0.596667	0.386667	0.533333	0.5	0.343333	0.3	0.376667	0.353333	0.366667	0.246667	0	0	0.6	0.253333	0.233333
chr13|43408855|43408938|MLT1F2:ERVL-MaLR:LTR|241|+	1.02667	0.56	0.436667	0.403333	0.266667	0.46	0.246667	0.293333	0	0.47	0	0.323333	0.683333	0.49	0.273333	0.573333	0.21	0.28	0.35	0	0.21	0.403333	0	0	0	0	0
chr13|43419895|43420025|MIR3:MIR:SINE|364|+	1.84	1.00667	0.443333	0.553333	0.626667	0.536667	0.306667	0.43	0.57	0.346667	0.336667	0.433333	0.536667	0.773333	0.66	0.546667	0.466667	0.503333	0.53	0.28	0	0	0	0.276667	0.506667	0.21	0
chr13|43421782|43421968|MIR:MIR:SINE|328|+	1.33	0.673333	0.23	0.37	0.41	0.506667	0.35	0.36	0.293333	0.55	0.286667	0.666667	0.656667	0.483333	0.213333	0.52	0.453333	0.383333	0.53	0.37	0	0	0.323333	0.2	0.536667	0	0.303333
chr13|43431512|43431721|MIRb:MIR:SINE|302|+	1.63	0.936667	0.41	0.356667	0.313333	0.41	0.403333	0.35	0.386667	0.513333	0.376667	0.41	0.663333	0.71	0.546667	0.57	0.556667	0.443333	0.54	0	0.313333	0.333333	0.43	0.46	0.563333	0.483333	0.64
chr13|43432099|43432386|L1ME3Cz:L1:LINE|307|+	1.44333	0.686667	0.61	0.386667	0.4	0.546667	0.466667	0.383333	0.563333	0.393333	0.326667	0.816667	0.776667	0.69	0.47	0.383333	0.56	0.346667	0.26	0.303333	0	0.466667	0	0.19	0.476667	0.4	0
chr13|43434039|43434265|MER20:hAT-Charlie:DNA|174|+	1.24	0.566667	0.396667	0.243333	0.286667	0.496667	0.516667	0.416667	0	0.253333	0.413333	0.426667	0.853333	0.43	0.303333	0.546667	0.34	0.266667	0.276667	0.303333	0.183333	0	0.24	0.163333	0	0	0
chr13|43435501|43435914|L1MC4a:L1:LINE|193|+	1.06333	0.606667	0.263333	0.246667	0.31	0.283333	0.226667	0.313333	0	0.28	0.276667	0.4	0.403333	0.46	0.316667	0.516667	0.403333	0.41	0.163333	0.366667	0.23	0	0.333333	0.14	0.376667	0.27	0
chr13|43436613|43436838|PRE1g:tRNA:SINE|164|+	1.35667	0.653333	0.4	0.466667	0.253333	0.383333	0.536667	0.446667	0	0.346667	0.316667	0.51	0.44	0.44	0.3	0.49	0.35	0.453333	0	0	0	0.14	0	0.223333	0.336667	0.186667	0
chr13|43437381|43437641|Pre0_SS:tRNA:SINE|179|+	1.49	0.733333	0.37	0.523333	0.386667	0.546667	0.28	0.44	0.536667	0.453333	0.423333	0.47	0.57	0.65	0.36	0.45	0.466667	0.356667	0.35	0.176667	0.226667	0.323333	0.266667	0	0	0.166667	0.296667
chr13|43438721|43438813|L3:CR1:LINE|264|+	1.17	0.353333	0.373333	0.316667	0.21	0.363333	0.536667	0	0	0.456667	0.186667	0.573333	0.533333	0.59	0.476667	0.69	0.486667	0.246667	0.42	0.336667	0	0	0.52	0	0.36	0	0
chr13|43440565|43440693|MER102c:hAT-Charlie:DNA|273|+	1.22333	0.556667	0.253333	0.42	0.443333	0.543333	0.44	0.416667	0.326667	0	0	0.473333	0.54	0.443333	0.416667	0.693333	0.333333	0.386667	0	0	0	0.42	0	0	0	0	0
chr13|43448389|43448646|PRE1f:tRNA:SINE|165|+	1.03333	0.493333	0.276667	0.206667	0.156667	0.26	0.236667	0.246667	0.243333	0.336667	0.206667	0.423333	0.336667	0.313333	0.203333	0.27	0	0.296667	0.14	0.25	0.193333	0	0	0	0	0	0
chr13|43461688|43461855|MIRb:MIR:SINE|333|+	1.12667	0.376667	0.313333	0.453333	0.2	0.32	0	0.26	0.21	0.33	0.433333	0.493333	0.436667	0.68	0.41	0.41	0.213333	0.233333	0	0	0.263333	0	0.24	0	0	0	0
chr13|43490754|43491002|Pre0_SS:tRNA:SINE|210|+	1.01	0.466667	0.353333	0.413333	0.193333	0.473333	0.406667	0.38	0.206667	0.32	0.18	0.52	0.416667	0.39	0.396667	0.37	0.23	0.246667	0	0	0.256667	0.216667	0	0.183333	0	0	0
chr13|43500025|43500231|MIR:MIR:SINE|315|+	1.15667	0.55	0.296667	0.356667	0.453333	0.353333	0.363333	0.356667	0.306667	0.283333	0.256667	0.516667	0.596667	0.576667	0.356667	0.796667	0.35	0.463333	0	0	0.19	0	0	0.18	0.373333	0.283333	0
chr13|43515545|43515881|L2c:L2:LINE|341|+	1.16	0.523333	0	0.216667	0.436667	0.346667	0.27	0.293333	0.33	0.21	0.243333	0.533333	0.543333	0.36	0.476667	0.263333	0.243333	0.3	0.166667	0.133333	0.19	0.163333	0.37	0.316667	0	0	0
chr13|45392669|45392927|Pre0_SS:tRNA:SINE|213|+	1.09667	0.643333	0.556667	0.553333	0.523333	0.78	0.423333	0.316667	0.72	0.483333	0.203333	0.38	0.516667	0.5	0.64	0.526667	0.42	0.486667	0.373333	0.243333	0.373333	0.346667	0.32	0.116667	0	0.17	0
chr13|46208981|46209241|Pre0_SS:tRNA:SINE|166|+	0.196667	0.22	0.236667	0.286667	0.196667	0.253333	0.323333	0.15	0.233333	0.41	0.176667	0.44	0.35	0.686667	0.413333	1.13	0.323333	0.313333	0.833333	0.306667	0.223333	0.783333	0.323333	0.493333	0.443333	0.4	0
chr13|46219917|46220377|MLT2B4:ERVL:LTR|193|-	0	0.35	0.68	0.973333	1.40333	1.21667	0.556667	0.376667	0.27	0.33	0.143333	0.233333	0.153333	0	0	0	0	0	0	0	0	0	0	0	0	0	0
chr13|46223693|46223798|L2b:L2:LINE|305|+	0	0	0	0	0	0	0	0	0	0.153333	0	0.36	0.356667	0.356667	0.523333	1.31333	0.206667	0.263333	0.666667	0.26	0.163333	0.723333	0	0.306667	0.55	0.463333	0.703333
chr13|46223822|46224116|L1ME3A:L1:LINE|242|+	0.17	0	0.186667	0	0.123333	0	0.186667	0	0.163333	0.13	0	0.346667	0.39	0.496667	0.54	1.69667	0.183333	0.163333	0.73	0.34	0.203333	0.873333	0.326667	0.326667	0.406667	0.25	0.51
chr13|46227751|46228179|MLT1J:ERVL-MaLR:LTR|279|+	0	0	0	0	0	0.113333	0	0	0	0.176667	0	0.156667	0.296667	0.46	0.493333	1.00333	0.106667	0.186667	0.556667	0.2	0.0766667	0.61	0	0.19	0.293333	0.3	0.236667
chr13|4648319|4648478|L2:L2:LINE|338|-	1.10667	0.36	0	0.316667	0.443333	0.23	0.42	0.163333	0	0.37	0.313333	0.476667	0.543333	0.646667	0	0.343333	0.376667	0	0	0	0.18	0.44	0.356667	0	0.266667	0	0.196667
chr13|4661825|4662355|X2_LINE:CR1:LINE|211|-	1.95	0.816667	0.52	0.413333	0.5	0.683333	0.566667	0.426667	0.546667	0.803333	0.57	1.09	1.07	0.926667	0.796667	0.67	0.513333	0.396667	0.52	0.443333	0.39	0.606667	0.386667	0.25	0.566667	0.376667	0.35
chr13|4663764|4664003|Pre0_SS:tRNA:SINE|189|-	1.23	0.53	0.516667	0.396667	0.506667	0.403333	0.673333	0.506667	0.44	0.27	0	0.623333	0.76	0.66	0.466667	0.58	0.286667	0.383333	0	0.283333	0	0.396667	0	0	0.643333	0.35	0
chr13|4667581|4667843|Pre0_SS:tRNA:SINE|194|-	1.85667	1.10333	0.436667	0.646667	0.466667	0.803333	0.713333	0.756667	0.873333	0.406667	0.516667	1.15667	0.986667	1.17333	0.826667	0.693333	0.683333	0.626667	0.463333	0.53	0.386667	0.326667	0.523333	0	0.45	0.43	0
chr13|4675949|4676137|MER20B:hAT-Charlie:DNA|335|-	2.13	1.27667	0.983333	0.643333	0.78	1.18667	1.18	0.84	1.07	0.67	0.623333	1.35333	1.5	0.956667	1.33333	0.636667	0.83	0.893333	0.653333	0.696667	0.313333	0.61	0.646667	0.386667	0.97	0.38	0.34
chr13|54905447|54905707|Pre0_SS:tRNA:SINE|27|+	0.976667	0.553333	1.49333	1.81333	1.03	1.30667	1.02	1.90667	1.57667	1.38	2.25333	0.553333	1.02667	1.75	2.33667	2.59667	0.19	0.353333	1.43667	0.856667	0.566667	0.333333	0.35	0	0.22	0.766667	0.363333
chr13|61462108|61462300|MER58C:hAT-Charlie:DNA|251|-	0	0	0	0.196667	0	0	0	0	0.436667	0.506667	0.326667	0.146667	0.446667	0.583333	0.673333	0.2	0.293333	0.336667	0.91	0.76	0.633333	0.633333	0.423333	0.656667	1.25	0.536667	0.533333
chr13|64399862|64400115|Pre0_SS:tRNA:SINE|213|+	1.98333	2.93333	1.78333	0.673333	0.81	1.27667	0.58	0.396667	0.563333	0.75	0.636667	0.863333	0	0.38	0.54	0	0	0	0	0.226667	0	0	0	0	0	0	0
chr13|65132806|65133055|PRE1g:tRNA:SINE|210|+	0.213333	0.396667	0.47	0.396667	0.773333	0.676667	0.653333	0.773333	0.873333	0.903333	0.456667	1.49333	0.81	1.00333	0.906667	0.456667	0.43	0.33	0.43	0.456667	0.4	0.18	0.3	0.343333	0.253333	0.276667	0.313333
chr13|65748007|65748113|SINE1B_SS:tRNA:SINE|204|-	3.1	2.48667	2.94667	2.52	2.48	2.11	2.50333	1.34333	1.70333	2.09667	1.03	3.32333	4.01333	2.69333	1.81667	2.30333	1.89667	1.39667	1.01333	1.04333	1.04	1.15	0.623333	0.96	0.963333	0	1.14
chr13|65750365|65750602|Charlie1:hAT-Charlie:DNA|209|-	2.82333	2.32667	3.26667	3.29	2.83667	2.71333	3.01667	2.51333	1.86333	2.39	2	2.50667	2.54	2.9	1.98667	2.62	1.52333	1.65333	1.47333	1.28333	1.42667	2.19667	1.02	1.41667	1.30667	1.16667	0.973333
chr13|65750854|65751107|Pre0_SS:tRNA:SINE|119|-	1.87	1.99667	1.42667	2.47	0.9	1.53	1.53667	0.803333	1.42333	1.69333	1.27	0.95	1.81333	2.34	0.836667	2.41333	1.68	1.36667	1.61333	1.22333	0.946667	1.35	0.866667	1.07333	1.22333	0.77	0.843333
chr13|65751490|65751956|Charlie1:hAT-Charlie:DNA|238|-	2.32667	2.18333	2.64333	2.30333	2.29333	2.10667	1.68667	2.00667	1.75667	2.27	1.17	2.61	2.10333	2.15333	1.33333	2.04667	1.17	1.04667	1.02667	0.98	0.986667	1.14	0.61	0.716667	0.886667	1.07	0.643333
chr13|65751956|65752168|Pre0_SS:tRNA:SINE|95|-	2.36333	1.96667	1.61	1.94333	1.49	2.28333	1.4	1.86333	1.82	2.13667	1.4	1.89	1.81333	1.89667	1.35	1.39	1.47667	1.12333	1.34667	1.02	0.976667	0.886667	0.46	0.663333	0.71	0.673333	0.736667
chr13|65752168|65752353|Charlie1:hAT-Charlie:DNA|238|-	2.05333	1.75	1.60333	1.76333	1.59	1.78333	1.54667	1.58333	1.33333	1.92667	0.916667	1.99	1.71333	1.96	1.40333	1.40333	1.23	1.08333	1.07667	0.936667	0.72	0.993333	0.493333	0.546667	0.596667	0.543333	0.623333
chr13|65752398|65752702|Charlie1:hAT-Charlie:DNA|255|-	2.27667	1.91	2.02333	1.38	2.11333	1.78	1.69333	1.61	1.27667	2.23667	0.963333	2.55333	1.82667	2	1.33	1.84	1.57667	1.27667	1.17667	1.12333	0.816667	1.51333	0.683333	0.703333	0.8	0.736667	0.843333
chr13|65755142|65755366|PRE1c:tRNA:SINE|129|-	2.65667	2.55667	2.62667	2.15	2.34667	2.27333	1.68667	1.95	1.68333	2.82333	1.53333	2.48667	2.87333	2.28667	1.33333	2.18	1.56667	0.87	1.35	1.04333	0.81	1.15333	0.76	1.01	1.2	0.656667	0.83
chr13|65757001|65757144|MER3:hAT-Charlie:DNA|220|-	2.11667	1.91333	1.77667	1.30333	2.12667	1.91	1.30333	1.51333	1.14333	1.61333	1.05333	1.67667	1.71333	1.87333	1.44667	1.34333	0.91	1.02333	1.45667	0.593333	0.616667	1.1	0.796667	0.84	1.25333	1.03333	0.696667
chr13|65757221|65757427|L2c:L2:LINE|264|-	2.34333	2.08333	2.96333	2.40333	2.31333	2.65333	2.11333	1.95667	1.59333	2.88	1.17667	2.54667	2.73667	1.78333	2.09667	2.31333	1.57667	1.47	1.68333	1.27667	0.906667	1.41333	0.56	1.16	1.27333	0.683333	0.856667
chr13|65850797|65850978|X12_DNA:TcMar-Tigger:DNA|298|+	11.6	10.3367	10.6933	9.5	8.60667	9.64667	8.19333	7.97	6.93667	8.64333	5.15333	8.94	9.64333	8.42667	6.50333	5.28667	4.69667	3.98	3.53667	2.73	2.35333	2.79	2.95333	2.02333	3.67667	4.12	2.46333
chr13|66185664|66185816|MIRb:MIR:SINE|205|+	0.253333	1.01667	0.903333	1.53333	1.55	2.9	3.05333	2.58	2.5	2.57	0.966667	2.46	1.76333	2.34667	1.83	2.42	2.71333	1.12	1.43667	0.816667	0.656667	1.14667	1.27667	0.623333	0.366667	0	0.58
chr13|71627072|71627261|PRE1k:tRNA:SINE|201|-	0.193333	0.376667	0.596667	0.26	0.22	0	0.223333	0.283333	0.223333	0.336667	0.293333	0.24	0.31	0.433333	0.56	0.706667	0.686667	1.03333	0.746667	0.563333	0.723333	0.283333	0.496667	0.33	0.453333	0.406667	0.533333
chr13|71916610|71916905|ERV1N-1A2_SSc-I:ERV1:LTR|155|-	1.02667	0.86	0.87	0.556667	0.51	0.726667	0.6	0.513333	0.296667	0.406667	0.29	0.513333	0.52	0.526667	0.343333	0	0.31	0	0	0.306667	0	0.213333	0	0	0	0	0
chr13|72270569|72270692|MamGypLTR1a:Gypsy:LTR|309|+	0.996667	0.826667	0.676667	1.17	1.35333	1.30667	1.11333	1.68333	1.05333	0.913333	0.603333	1.16333	1.33667	1.24	1.12	0.97	1.06667	1.05	0.893333	0.736667	0.436667	0	0.416667	0.466667	0.666667	0.14	0
chr13|72272736|72272995|Pre0_SS:tRNA:SINE|174|+	0.58	0.66	0.526667	0.513333	0.97	0.77	0.826667	0.84	0.59	0.78	0.3	0.593333	0.716667	0.98	1.05333	0.706667	0.786667	0.853333	0.61	0.356667	0.3	0.6	0.296667	0.263333	0.37	0.31	0.386667
chr13|7230331|7230552|PRE1j:tRNA:SINE|204|+	0	0	0	0	0	0	0	0	0	0	0.493333	0	0	0	0	1.26667	0	0	0	0	0	0	0	0	0	0	0
chr13|73256875|73257805|L1MC4:L1:LINE|324|+	2.61	1.94333	2.22667	1.49	2.43667	2.02	1.47	2.09667	1.53	1.65667	1.26667	1.84667	1.80667	2.03667	1.33333	2.85667	1.16667	1.28667	1.30333	0.74	0.97	0.766667	0.596667	0.526667	0.93	0.683333	0.646667
chr13|73258515|73258800|L1M4:L1:LINE|231|+	0.553333	0.48	0.413333	0.306667	0.526667	0.7	0.383333	0.523333	0.353333	0.44	0.293333	0.483333	0.676667	0.636667	0.54	1.04333	0.48	0.453333	0.496667	0.243333	0.403333	0.373333	0.27	0.363333	0.583333	0.216667	0.413333
chr13|7505695|7505963|Pre0_SS:tRNA:SINE|11|+	0	0	0	0	0	0	0	0	1.73333	0	0	0	0	0	0	0	0	0	0	0	0	0	0	0	0	0	0
chr13|75249278|75249539|Pre0_SS:tRNA:SINE|31|+	0	0	0	0	0	0	0	0	0	0	0	0	0	1.42	0	0	0	0	0	0	0	0	0	0	0	0	0
chr13|75843502|75843637|L3:CR1:LINE|294|+	0	0	0	0	0	0	0	0	0	0.08	0	0	0	0	0	0	0	0.566667	0	0.48	0.73	0	1.59667	1.93667	0.616667	0.96	1.23
chr13|81453505|81453752|PRE1h:tRNA:SINE|215|+	1.04667	0.58	0.406667	0.57	0.313333	0.633333	0.426667	0.346667	0.37	0.15	0	0.266667	0.143333	0	0	0	0	0	0	0	0	0	0	0	0	0	0
chr13|81455825|81455986|MER5A:hAT-Charlie:DNA|162|+	2.29333	1.20667	1.00667	1.05667	0.586667	0.74	0.553333	0.536667	0.713333	0.253333	0.22	0.183333	0.273333	0.21	0.173333	0	0.12	0	0	0	0	0	0	0	0	0	0
chr13|81459830|81460047|Pre0_SS:tRNA:SINE|213|+	2.31333	0.72	0.856667	0.553333	0.716667	0.723333	0.48	0.586667	0.563333	0.19	0.27	0.44	0	0.233333	0	0	0	0	0	0	0	0	0	0	0.11	0	0
chr13|81927110|81927334|PRE1f:tRNA:SINE|170|+	1.02	0.946667	0.88	0.696667	0.71	0.73	0.5	0.72	0.333333	0.416667	0.26	0	0.336667	0	0.21	0	0.32	0.306667	0	0.206667	0.136667	0.39	0	0	0	0	0
chr13|81929454|81929679|MER102c:hAT-Charlie:DNA|322|+	0.836667	1.03333	0.573333	0.396667	0.806667	0.966667	0.3	0.726667	0.296667	0.263333	0	0.256667	0	0	0	0	0	0.226667	0.353333	0	0	0	0	0	0	0	0
chr13|82555831|82556082|Pre0_SS:tRNA:SINE|188|+	0.536667	1.09667	0.956667	0.98	1.12333	0.696667	0.69	1.07	1.18333	1.04667	0.583333	0.77	0.84	0.79	0.6	0.776667	0.543333	0.976667	0.736667	0.43	0.5	0.47	0.4	0.486667	0.603333	0.64	0.82
chr13|82557423|82557587|PRE1d2:tRNA:SINE|196|+	0.893333	1	0.876667	0.91	1.11	1.20667	0.856667	1.02	0.816667	1.20333	0.783333	0.816667	0.826667	0.753333	0.61	0.923333	0.823333	0.94	0.656667	0.44	0.516667	0.476667	0.616667	0.773333	0.98	0.646667	0.523333
chr13|82558898|82559114|MIR:MIR:SINE|237|+	0.726667	1.05333	0.963333	0.81	1.46	0.966667	0.95	1.25333	1.07333	1.00333	0.566667	1.00333	1.3	0.94	0.676667	0.76	0.593333	0.686667	0.616667	0.536667	0.496667	0.523333	0.526667	0.506667	0.53	0.306667	0.593333
chr13|82559296|82559541|MIR:MIR:SINE|236|+	0.683333	1.29667	1.64	1.10333	1.86667	1.76667	1.32	1.83	1.13333	1.54667	0.876667	1.98	1.55	1.43333	0.876667	1.31333	0.523333	0.97	0.88	0.573333	0.71	0.576667	0.436667	0.683333	0.77	0.576667	0.52
chr13|82559834|82560094|Pre0_SS:tRNA:SINE|146|+	1.05	1.46333	1.24333	1.64667	2.51333	1.62333	1.75333	1.97	1.86667	1.64667	1.29333	1.61333	1.59667	1.68667	1.37	1.29	0.916667	1.31333	1.14667	0.743333	0.756667	0.53	0.82	0.71	0.843333	0.506667	1.13667
chr13|82561647|82562195|L1-3_SSc:L1:LINE|215|+	1.49333	1.55667	1.56	1.26333	1.75667	1.37667	1.20333	1.76667	1.63333	1.52333	0.84	1.76	1.59667	1.56	1.08667	1.30333	0.806667	1.00667	0.7	0.71	0.573333	0.576667	0.62	0.726667	0.743333	0.503333	0.553333
chr13|82562938|82563056|SINE1B_SS:tRNA:SINE|254|+	0.69	0.85	0.67	0.846667	0.916667	1.00667	0.606667	1.10333	1.06333	0.77	0.55	1.01	0.87	0.893333	0.513333	0.77	0.7	0.71	0.61	0.533333	0.623333	0.4	0.413333	0.286667	0.483333	0.42	0.493333
chr13|82563357|82563562|MER20:hAT-Charlie:DNA|185|+	1.35333	1.56667	1.07667	1.3	1.72	1.45333	1.08333	1.59	1.16333	1.39	0.95	1.11	1.24667	1.17667	1.07	1.05	1.18	1.23	0.67	0.5	0.963333	0.57	0.593333	0.666667	0.6	0.543333	0.733333
chr13|82564322|82564513|MLT1B:ERVL-MaLR:LTR|226|+	0.93	0.81	1.48333	0.666667	1.46	1.18667	0.87	1.08667	0.866667	1.10333	0.586667	0.78	1.24667	0.84	0.873333	0.853333	0.46	0.546667	0.43	0.453333	0.27	0.373333	0.373333	0	0.33	0.6	0.52
chr13|83692282|83692507|MIRb:MIR:SINE|326|-	0.816667	0.656667	0.843333	0.47	0.39	1.01667	0.576667	0.56	0.246667	0.276667	0	0.47	0.386667	0.273333	0.39	0	0.173333	0	0	0	0	0	0	0	0	0.12	0
chr13|83693807|83694087|L3:CR1:LINE|337|-	1.27333	1.07	1.04667	0.746667	0.726667	1.18	0.65	0.4	0.503333	0.916667	0.166667	0.91	0.49	0.586667	0	0	0.25	0.146667	0	0	0.143333	0	0.2	0	0	0	0
chr13|86258930|86259278|LTR25_SS:ERV1:LTR|148|-	0	0.473333	0.4	0.576667	0.886667	0.98	1.63	0.9	1.51667	1.96	1.11667	2.23	1.47667	1.42333	1.49333	0.683333	1.16333	0.773333	1.13333	0.853333	0.73	0.57	0.703333	0.743333	0.566667	0.636667	0.543333
chr13|86259278|86259833|LTR13C_SS:ERVK:LTR|67|-	0.0833333	0.243333	0.216667	0.276667	0.84	0.39	1.09333	0.813333	1.08333	1.18	0.603333	1.25333	0.9	0.5	0.673333	0.0966667	0.293333	0.176667	0.486667	0.23	0.14	0.326667	0.21	0.25	0.203333	0.136667	0.28
chr13|86260080|86260278|L3:CR1:LINE|312|-	0	0.283333	0	0.41	0.656667	0.586667	1.11667	0.996667	1.05333	1.27667	0.453333	1.21	1.11	0.66	0.796667	0.196667	0.486667	0.32	0.566667	0.29	0.24	0.383333	0.21	0.36	0.356667	0.276667	0.38
chr13|87099963|87100206|Pre0_SS:tRNA:SINE|8|-	0.573333	0.96	0.166667	2.14667	3.9	0.21	2.26333	2.78667	1.68333	0.21	0.79	6.97	0	0	0.0966667	0	0.16	0	0	0	1.17	0	0	0.636667	0.46	0.256667	0.05
chr13|87381650|87382586|L1-3_SSc:L1:LINE|125|-	1.06333	0.0933333	0.16	0	0.113333	0.113333	0.09	0	0.12	0.0533333	0	0	0	0.14	0	0	0.113333	0	0.09	0	0	0	0	0	0	0	0
chr13|87382863|87383121|L1-3_SSc:L1:LINE|167|-	1.19	0	0	0	0	0	0	0	0	0	0	0	0	0	0	0	0	0	0	0	0	0	0	0	0	0	0
chr13|87387108|87387308|L2a:L2:LINE|289|-	4.31333	1.07	0.69	0.38	0.206667	0.396667	0.263333	0.243333	0.206667	0.25	0	0.453333	0.35	0.343333	0.223333	0	0	0	0	0	0.133333	0	0	0	0	0	0
chr13|87388362|87389368|L1MA10:L1:LINE|228|-	6.07	0.933333	0.823333	0.45	0.206667	0.163333	0.236667	0.206667	0.16	0.286667	0.15	0.33	0.236667	0.23	0.19	0.356667	0.153333	0.29	0.176667	0.316667	0.196667	0.19	0	0.09	0.37	0.143333	0.186667
chr13|87388776|87390434|L1-3_SSc:L1:LINE|233|-	6.08	1.06333	0.89	0.506667	0.2	0.263333	0.286667	0.2	0.166667	0.26	0.17	0.426667	0.223333	0.263333	0.166667	0.143333	0.183333	0.2	0.146667	0.256667	0.283333	0.12	0	0.11	0.213333	0.166667	0.21
chr13|87390427|87390558|L1MA10:L1:LINE|199|-	1.76333	0.5	0.52	0.216667	0.126667	0	0	0.243333	0	0	0	0.113333	0	0	0.136667	0	0	0	0	0.156667	0.126667	0	0	0	0	0	0
chr13|87390817|87391759|L1MA10:L1:LINE|199|-	5.62	0.91	0.82	0.286667	0.276667	0.273333	0.253333	0.183333	0.196667	0.223333	0.116667	0.303333	0.173333	0.183333	0.146667	0.163333	0.223333	0.123333	0.08	0.18	0.196667	0.16	0	0.15	0.12	0.133333	0.126667
chr13|87391759|87392012|Pre0_SS:tRNA:SINE|75|-	2.66667	0.613333	0.356667	0	0.146667	0	0.126667	0.08	0	0	0.126667	0	0.233333	0.236667	0.21	0.0766667	0.16	0	0	0.143333	0.146667	0	0	0	0.166667	0	0
chr13|87392012|87392219|L1M3:L1:LINE|199|-	1.74	0.416667	0.226667	0	0	0	0	0.153333	0	0	0	0.176667	0.15	0	0.133333	0	0	0	0.18	0.136667	0.0833333	0	0	0	0.136667	0	0
chr13|87392219|87392822|L1MA10:L1:LINE|278|-	4.03667	0.57	0.603333	0.306667	0.163333	0.31	0.303333	0.183333	0.176667	0.263333	0.136667	0.246667	0.166667	0.166667	0.143333	0.0933333	0.233333	0.123333	0.133333	0.19	0.19	0.176667	0	0.0933333	0	0	0.13
chr13|87392822|87393062|Pre0_SS:tRNA:SINE|215|-	2.91667	0.433333	0.34	0.313333	0.27	0.166667	0.266667	0.156667	0.2	0.143333	0.196667	0.153333	0.126667	0.186667	0.196667	0.143333	0.226667	0	0	0.146667	0.1	0	0	0	0	0	0
chr13|87393062|87393217|L1MA10:L1:LINE|278|-	2.69333	0.433333	0.383333	0.303333	0.116667	0.153333	0	0	0.113333	0.126667	0.126667	0.143333	0	0.16	0.166667	0.23	0.23	0	0	0	0	0	0	0	0	0	0
chr13|87393469|87394549|L1MA10:L1:LINE|272|-	6.27	0.956667	0.846667	0.56	0.266667	0.213333	0.33	0.293333	0.273333	0.233333	0.166667	0.326667	0.26	0.236667	0.0966667	0.11	0.21	0.106667	0.183333	0.216667	0.156667	0.13	0	0.136667	0.123333	0.113333	0.11
chr13|87410445|87411217|L1-3_SSc:L1:LINE|134|-	1.49333	0.17	0.0866667	0	0	0.0733333	0	0	0	0	0.0933333	0	0.0766667	0	0.1	0	0	0.123333	0	0	0	0	0	0	0	0	0
chr13|87423590|87423828|PRE1e:tRNA:SINE|152|-	1.10333	0.136667	0	0	0	0	0	0	0	0	0	0	0	0.19	0	0	0	0	0	0	0	0	0	0	0	0	0
chr13|87425908|87426110|PRE1f2:tRNA:SINE|164|-	1.12667	0.253333	0	0	0	0	0	0	0	0	0	0	0	0	0	0	0	0	0	0	0	0	0	0	0	0	0
chr13|87430459|87430715|Pre0_SS:tRNA:SINE|223|-	1.36333	0.21	0	0	0	0	0	0	0	0	0	0	0	0	0	0	0	0	0	0	0	0	0	0	0	0	0
chr13|87436751|87436983|Pre0_SS:tRNA:SINE|192|-	2.72667	0.166667	0	0	0	0	0	0	0	0	0	0	0	0	0	0	0	0	0	0	0	0	0	0	0	0	0
chr13|87437787|87438002|X17_LINE:CR1:LINE|316|-	2.02667	0	0	0	0.113333	0	0	0	0	0	0	0.266667	0	0	0	0	0	0	0	0	0	0	0	0	0	0	0
chr13|87439763|87439889|MER104:TcMar-Tc2:DNA|303|-	1.07667	0.4	0	0	0	0	0	0	0	0	0	0	0	0	0	0	0	0	0	0	0	0	0	0	0	0	0
chr13|87440066|87440148|MIR3:MIR:SINE|275|-	1.20333	0	0	0	0	0	0	0	0	0	0	0	0	0	0	0	0	0	0	0	0	0	0	0	0	0	0
chr13|87440652|87440732|X6A_LINE:CR1:LINE|400|-	1.24667	0	0	0	0	0	0	0	0	0	0	0	0	0	0	0	0	0	0	0	0	0	0	0	0	0	0
chr13|87444157|87444388|MIRc:MIR:SINE|332|-	2.29333	0	0.326667	0	0	0	0	0	0	0	0	0	0	0	0	0	0	0	0	0	0	0	0	0	0	0	0
chr13|87450600|87450800|L2a:L2:LINE|288|-	1.38667	0	0.143333	0.143333	0	0	0	0.16	0	0	0	0	0	0	0	0	0	0	0	0	0	0	0	0	0	0	0
chr13|87454633|87454887|Pre0_SS:tRNA:SINE|202|-	2.05667	0.2	0	0	0	0	0	0	0	0	0	0	0	0	0	0	0	0	0	0	0	0	0	0	0	0	0
chr13|87473108|87473353|MIR:MIR:SINE|235|-	1.35	0.256667	0.163333	0	0	0	0	0	0	0	0	0	0	0	0	0	0	0	0	0	0	0	0	0	0	0	0
chr13|87475057|87475234|L2d:L2:LINE|322|-	1.24333	0	0	0	0	0	0	0	0	0	0	0	0	0	0	0	0	0	0	0	0.123333	0	0	0	0	0	0
chr13|87475078|87475266|L2d2:L2:LINE|261|-	1.21667	0	0	0	0	0	0	0	0	0	0	0.0966667	0	0	0	0	0	0	0	0	0.17	0	0	0	0	0	0
chr13|87477559|87478029|L2d:L2:LINE|307|-	1.10333	0	0	0	0	0	0	0	0.13	0	0	0	0.09	0	0	0	0	0	0	0	0	0	0	0	0	0	0
chr13|87478190|87478679|L2d:L2:LINE|310|-	1.26333	0.143333	0	0	0	0.06	0.12	0	0	0	0	0	0	0.143333	0	0	0	0	0	0	0	0	0	0	0	0	0
chr13|87481739|87481910|L2:L2:LINE|325|-	1.6	0.19	0	0	0	0	0	0	0	0	0	0	0	0	0	0	0	0	0	0	0	0	0	0	0	0	0
chr13|87486900|87487158|Pre0_SS:tRNA:SINE|159|-	1.69667	0.12	0.126667	0	0	0	0	0	0	0	0	0	0	0	0	0	0	0	0	0	0	0	0	0	0	0	0
chr13|87487712|87490293|HAL1_SS:L1:LINE|38|-	2.18333	0.153333	0.0833333	0.05	0	0.0566667	0.04	0.0833333	0.0466667	0.04	0	0.0466667	0.04	0.0433333	0.0433333	0.0566667	0.0766667	0	0.0466667	0	0.03	0.123333	0	0	0.0666667	0.0333333	0
chr13|87490318|87490641|MLT1C2:ERVL-MaLR:LTR|258|-	1.95667	0.27	0	0.12	0	0.17	0.123333	0	0	0.1	0	0.0733333	0	0	0	0	0	0.176667	0	0	0.123333	0	0	0	0	0	0
chr13|87491178|87491347|PRE1i:tRNA:SINE|260|-	1.46667	0	0	0	0	0	0	0	0	0	0	0	0	0	0	0	0	0	0	0	0	0	0	0	0	0	0
chr13|87494672|87494934|Pre0_SS:tRNA:SINE|96|-	1.97667	0	0	0	0	0	0	0.1	0	0	0	0	0	0.133333	0	0	0	0	0	0	0	0	0	0	0	0	0
chr13|87496363|87496603|Pre0_SS:tRNA:SINE|183|-	2.62	0.453333	0.243333	0	0	0.146667	0	0	0	0.173333	0	0	0.106667	0.24	0	0	0.13	0	0	0	0	0	0	0	0	0	0
chr13|87501752|87502110|MLT1I:ERVL-MaLR:LTR|331|-	2.23333	0.336667	0.156667	0	0	0	0.133333	0	0	0	0	0.113333	0	0	0	0	0	0	0	0	0	0	0	0	0	0	0
chr13|87504055|87504327|Pre0_SS:tRNA:SINE|169|-	2.60333	0.28	0.126667	0	0	0.113333	0	0	0	0	0	0	0	0.193333	0	0	0	0	0	0	0	0	0	0	0	0	0
chr13|87505206|87507329|L1_SS:L1:LINE|32|-	2.08667	0.183333	0.11	0.116667	0	0	0.0733333	0.06	0.133333	0	0.06	0.0733333	0.09	0.0433333	0.07	0.11	0.106667	0.0766667	0.0933333	0	0.1	0	0	0	0	0.0933333	0
chr13|87510406|87510516|MARNA:TcMar-Mariner:DNA|227|-	3	0.426667	0	0	0	0	0.123333	0	0	0	0	0.123333	0	0	0	0	0	0	0.183333	0	0	0	0	0	0	0	0
chr13|87511451|87511544|MIR3:MIR:SINE|267|-	2.38333	0.416667	0	0	0	0	0	0	0	0	0	0	0	0	0	0	0	0	0	0	0	0	0	0	0	0	0
chr13|87514340|87514456|L2b:L2:LINE|324|-	1.75	0.306667	0	0	0	0	0	0	0	0	0	0	0	0	0	0	0	0	0	0	0	0	0	0	0	0	0
chr13|87515209|87515376|Helitron3Na_Mam:Helitron:RC|287|-	1.59667	0.24	0.166667	0	0	0	0	0	0	0	0	0	0	0	0	0	0	0	0	0	0	0	0	0	0	0	0
chr13|87515602|87515887|L1MB2:L1:LINE|185|-	1.72	0.263333	0	0	0	0	0	0	0	0	0	0	0	0	0	0	0	0	0	0	0	0	0	0	0	0	0
chr13|87515896|87516991|L1M4:L1:LINE|236|-	2.06667	0.203333	0.12	0.106667	0	0	0.106667	0.09	0.113333	0.07	0	0.0666667	0.1	0.09	0.0666667	0.08	0.09	0.103333	0.0866667	0	0	0.14	0	0	0	0.123333	0
chr13|87517405|87517662|Pre0_SS:tRNA:SINE|269|-	1.36333	0.21	0	0	0	0	0	0	0	0	0	0.1	0	0	0	0	0.123333	0	0	0	0	0	0	0	0	0	0
chr13|87523579|87525078|L1M4:L1:LINE|258|-	1.54	0.21	0.07	0	0	0.0966667	0.0866667	0	0	0	0.09	0.0833333	0.0566667	0	0	0.123333	0.106667	0	0	0	0	0	0	0.0966667	0.0933333	0.27	0
chr13|87524516|87525218|L1M3c:L1:LINE|238|-	1.66667	0	0.133333	0	0.12	0	0	0	0.146667	0	0	0.0866667	0.196667	0.1	0	0	0	0	0	0	0	0	0	0.113333	0.14	0	0
chr13|87525376|87527090|L1B_SS:L1:LINE|100|-	1.76333	0.203333	0.11	0.1	0.0733333	0.126667	0.11	0	0.05	0.0666667	0	0.106667	0.0833333	0.1	0	0.0933333	0.0933333	0	0.0966667	0	0	0	0	0	0	0	0
chr13|87527219|87527414|L1M4:L1:LINE|357|-	2.11333	0	0	0	0	0	0	0	0	0	0	0	0	0	0	0	0	0	0	0	0	0	0	0	0	0	0
chr13|87530859|87531033|MER5A:hAT-Charlie:DNA|269|-	2.2	0	0.303333	0.133333	0	0	0	0	0	0	0	0.173333	0	0	0	0	0	0	0	0	0	0	0	0	0	0	0
chr13|87532031|87532290|Pre0_SS:tRNA:SINE|31|-	2.03	0.253333	0	0.186667	0	0	0	0	0	0	0	0.146667	0	0	0	0	0	0	0	0	0	0	0	0	0	0	0
chr13|87534013|87534254|PRE1b:tRNA:SINE|100|-	1.82333	0.406667	0.16	0.126667	0.09	0	0	0	0	0	0.203333	0.126667	0	0	0	0	0	0	0	0	0	0	0	0	0	0	0
chr13|87537402|87537660|Pre0_SS:tRNA:SINE|155|-	1.42667	0.266667	0	0	0	0	0	0	0	0	0	0	0.07	0	0	0	0	0	0	0	0	0	0	0	0	0	0
chr13|87537848|87538041|PRE1f2:tRNA:SINE|226|-	1.33333	0	0	0	0	0	0	0.0833333	0	0	0	0	0	0.13	0	0	0	0	0	0.19	0	0	0	0	0	0	0
chr13|87538043|87538256|L1MC4a:L1:LINE|244|-	1.13667	0	0.11	0	0	0	0	0	0	0	0	0	0	0	0	0	0	0	0	0	0	0	0	0	0	0	0
chr13|87538264|87538502|MLT1H1:ERVL-MaLR:LTR|254|-	2.42667	0.3	0.156667	0	0	0	0	0	0	0	0	0.136667	0.146667	0	0	0	0	0	0.113333	0	0	0	0	0	0	0	0
chr13|87539157|87539406|Pre0_SS:tRNA:SINE|28|-	1.46667	0	0	0.193333	0	0	0.0933333	0	0	0	0	0	0	0	0	0	0	0	0	0	0	0	0	0	0	0	0
chr13|87547932|87548171|PRE1d:tRNA:SINE|159|-	1.93333	0.18	0.156667	0	0	0	0	0	0	0	0	0	0	0	0.206667	0	0	0	0	0	0	0	0	0	0	0	0
chr13|87549845|87550093|Pre0_SS:tRNA:SINE|186|-	1.93333	0.233333	0	0	0	0	0	0	0	0	0	0	0	0	0.15	0	0	0	0	0	0	0	0	0	0	0	0
chr13|87550131|87550380|Pre0_SS:tRNA:SINE|76|-	1.26667	0.176667	0	0	0	0	0	0	0.116667	0	0	0	0	0	0	0	0	0.0966667	0	0	0	0	0	0	0	0	0
chr13|87556484|87556614|L1B_SS:L1:LINE|289|-	1.22333	0.263333	0.126667	0	0	0	0	0	0	0	0	0	0	0	0	0	0	0	0	0	0	0	0	0	0	0	0
chr13|87557150|87557242|7SK:RNA:RNA|231|-	3.14	0.52	0	0	0	0	0	0	0	0	0	0	0	0	0	0	0	0	0	0	0	0	0	0	0	0	0
chr13|87559517|87559715|PRE1i:tRNA:SINE|232|-	2.06667	0	0	0	0	0	0	0	0	0.143333	0.136667	0	0	0.276667	0	0	0.11	0	0	0	0	0	0	0	0	0	0
chr13|87561134|87561230|L4_A_Mam:RTE-X:LINE|385|-	1.84667	0	0	0	0	0	0	0	0	0	0	0	0	0	0	0	0	0	0	0	0	0	0	0	0	0	0
chr13|87561498|87561606|MER102c:hAT-Charlie:DNA|314|-	1.70667	0	0.21	0.216667	0	0	0	0	0.176667	0	0	0	0	0	0	0	0	0	0	0	0	0	0	0	0	0	0
chr13|87562687|87564007|L1ME1:L1:LINE|262|-	2.32333	0.2	0.126667	0	0.09	0	0.12	0.153333	0	0.07	0	0.0833333	0.0966667	0.12	0	0.0833333	0.07	0.0833333	0.08	0.0733333	0.153333	0	0	0	0	0	0
chr13|87564007|87564267|Pre0_SS:tRNA:SINE|138|-	1.28667	0.236667	0.166667	0	0	0	0	0	0	0	0	0.17	0	0	0	0	0	0	0	0	0	0	0	0	0	0	0
chr13|87564267|87565532|L1ME1:L1:LINE|243|-	1.41333	0.17	0	0.0766667	0	0.0733333	0	0.11	0.08	0	0.1	0.173333	0.143333	0.15	0.0633333	0.0766667	0.07	0.08	0	0	0	0	0	0	0	0	0
chr13|87582050|87582304|Pre0_SS:tRNA:SINE|158|-	2.07333	0.26	0	0	0	0	0.11	0	0	0	0	0	0	0	0.0933333	0	0	0	0.15	0	0.113333	0	0	0	0	0	0
chr13|87582304|87582488|MIRb:MIR:SINE|294|-	2.19333	0.273333	0	0	0	0	0	0	0	0	0	0	0	0	0.103333	0	0.136667	0	0	0	0	0	0	0	0	0	0
chr13|87585712|87585963|MIR:MIR:SINE|241|-	3.02	0	0	0	0	0	0	0.14	0	0	0	0	0.173333	0	0	0	0	0	0	0	0	0	0	0	0	0	0
chr13|87590875|87591074|PRE1f2:tRNA:SINE|174|-	3.17333	0.336667	0	0	0	0	0	0	0	0	0	0	0	0	0	0	0	0	0	0	0	0	0	0	0	0	0
chr13|87591964|87592168|HAL1_SS:L1:LINE|219|-	2.00667	0.383333	0.17	0	0	0	0	0	0	0	0	0.353333	0	0	0	0	0	0	0	0	0	0	0	0	0	0	0
chr13|87595697|87595954|Pre0_SS:tRNA:SINE|187|-	2.74667	0.373333	0	0	0	0	0	0.13	0	0	0	0	0	0.176667	0	0	0	0	0	0	0	0	0	0	0	0	0
chr13|87597736|87597865|MIR3:MIR:SINE|309|-	2.17	0	0	0	0	0	0	0	0	0	0	0	0	0	0	0	0.17	0	0	0	0	0	0	0	0	0	0
chr13|87599343|87599698|L2a:L2:LINE|334|-	2.41667	0.326667	0	0	0	0	0	0	0	0.11	0	0.106667	0	0.133333	0	0.15	0.136667	0	0	0	0	0	0	0	0	0	0
chr13|87605842|87606057|MIRb:MIR:SINE|291|-	1.14667	0.27	0.09	0	0	0	0	0	0	0	0	0	0	0	0	0	0	0	0	0	0	0	0	0	0	0	0
chr13|87609281|87609816|X1_DNA:TcMar-Tigger:DNA|291|-	1.18667	0.18	0.126667	0	0	0	0	0	0	0	0	0	0	0.0733333	0	0	0	0	0.0933333	0	0	0	0	0	0	0	0
chr13|87619975|87620096|L3:CR1:LINE|330|-	2.25333	0	0	0	0	0	0	0	0	0	0	0	0	0	0	0	0	0	0	0	0	0	0	0	0	0	0
chr13|87621269|87621356|L2a:L2:LINE|230|-	3.75667	0.696667	0.143333	0	0	0	0	0.14	0	0	0	0.21	0	0.4	0.123333	0	0	0.186667	0.23	0	0	0	0	0	0	0	0
chr13|87626242|87626462|PRE1d2:tRNA:SINE|136|-	1.77667	0.22	0	0	0	0	0	0	0	0	0	0	0	0	0.0933333	0	0	0.2	0	0	0	0	0	0	0	0	0
chr13|87627332|87627455|SINE1D_SS:tRNA:SINE|131|-	2.79333	0	0.26	0	0	0	0.156667	0	0	0	0	0	0	0.143333	0	0	0	0	0	0	0	0	0	0	0	0	0
chr13|87630658|87630891|PRE1e:tRNA:SINE|181|-	2.1	0	0	0	0	0	0	0	0	0	0	0	0	0	0	0	0.236667	0	0	0	0	0	0	0	0	0	0
chr13|87637504|87637701|PRE1d:tRNA:SINE|137|-	2.3	0.27	0.153333	0	0	0	0	0	0	0	0	0	0	0	0	0	0.15	0	0	0.14	0	0	0	0	0	0	0
chr13|87637979|87638123|MIRb:MIR:SINE|299|-	1.41	0.273333	0	0.16	0	0	0.163333	0	0	0	0	0	0	0	0	0	0	0	0	0	0	0	0	0	0	0	0
chr13|87638852|87639031|L2b:L2:LINE|331|-	1.13333	0	0	0	0	0	0	0	0	0	0	0	0	0	0	0	0	0	0	0	0	0	0	0	0	0	0
chr13|87641241|87641453|Pre0_SS:tRNA:SINE|217|-	1.53667	0.246667	0	0	0	0	0	0	0	0	0	0	0	0	0	0	0	0.176667	0	0	0	0	0	0	0	0	0
chr13|87641726|87641984|Pre0_SS:tRNA:SINE|167|-	1.16	0	0.12	0.0866667	0	0	0	0	0	0	0	0.106667	0	0	0	0	0	0	0	0	0.0866667	0	0	0	0	0	0
chr13|87642536|87642789|Pre0_SS:tRNA:SINE|200|-	1.02667	0.153333	0	0	0	0	0	0	0	0	0	0	0	0	0	0	0	0	0	0	0	0	0	0	0	0	0
chr13|87644017|87644154|MIRc:MIR:SINE|238|-	2.43	0.243333	0.126667	0	0	0	0	0.133333	0	0	0	0	0	0	0	0	0	0	0	0.113333	0	0	0	0	0	0	0
chr13|87646729|87646968|PRE1f:tRNA:SINE|175|-	2.21667	0	0.166667	0	0	0	0	0	0	0	0	0	0	0	0	0.183333	0	0	0.133333	0	0	0	0	0	0	0	0
chr13|87647904|87648101|MIRb:MIR:SINE|277|-	3.32333	0.403333	0.133333	0	0	0	0	0	0	0	0	0	0.126667	0	0	0	0	0	0	0	0	0	0	0	0	0	0
chr13|87650289|87650484|MIRb:MIR:SINE|314|-	3.16333	0.383333	0.303333	0	0	0	0	0	0	0	0.143333	0	0	0	0.193333	0	0.14	0	0.186667	0	0	0	0	0	0	0	0
chr13|87652673|87652785|LFSINE_Vert:tRNA:SINE|330|-	6.53333	0.98	0.886667	0	0	0	0.136667	0.14	0	0.146667	0	0.196667	0	0	0.226667	0.326667	0	0	0	0	0	0	0	0	0	0	0
chr13|87656579|87656717|L2a:L2:LINE|277|-	3.07333	0.303333	0.413333	0	0.133333	0	0	0	0	0.186667	0	0.156667	0.21	0.31	0	0	0	0	0	0	0	0	0	0	0	0	0
chr13|87656850|87657040|L2a:L2:LINE|346|-	2.11	0.21	0.35	0	0	0	0	0	0.116667	0.153333	0	0.09	0	0	0	0	0	0	0	0	0	0	0	0	0	0	0
chr13|87657349|87657595|PRE1g:tRNA:SINE|171|-	2.92667	0.45	0	0.176667	0.0966667	0	0.153333	0.0966667	0	0	0	0.146667	0	0	0.166667	0	0	0	0	0	0	0	0	0	0.29	0	0
chr13|87660825|87661082|Pre0_SS:tRNA:SINE|62|-	2.16333	0.196667	0.196667	0.206667	0	0	0	0	0	0	0.1	0.12	0	0.206667	0	0	0	0	0	0	0	0	0	0	0	0	0
chr13|87661205|87662099|L2a:L2:LINE|369|-	2.12333	0.28	0.216667	0	0	0	0.1	0	0.0766667	0	0	0.103333	0.19	0.123333	0	0.116667	0.11	0.103333	0	0.126667	0	0	0	0	0	0.173333	0
chr13|87665103|87665205|PRE1d2:tRNA:SINE|147|-	1.38333	0.263333	0	0.183333	0.0833333	0	0	0	0	0	0	0	0	0	0	0	0	0	0	0	0	0	0	0	0	0	0
chr13|87665601|87665810|PRE1j:tRNA:SINE|236|-	1.01333	0.25	0	0	0	0	0	0	0	0	0	0.153333	0	0	0	0	0	0	0	0.1	0.116667	0	0	0	0	0	0
chr13|87665842|87666041|PRE1g:tRNA:SINE|178|-	1.49333	0.383333	0	0	0	0	0	0	0	0	0	0.133333	0	0.13	0	0	0.13	0	0	0.116667	0	0	0	0	0	0	0
chr13|87666081|87666189|SINE1A_SS:tRNA:SINE|214|-	1.14	0	0	0	0	0	0	0	0	0	0	0.113333	0	0	0	0	0	0	0	0	0	0	0	0	0	0	0
chr13|87666910|87667168|Pre0_SS:tRNA:SINE|54|-	5.06	0.66	0.3	0	0	0.21	0	0	0	0	0	0	0	0.183333	0	0.173333	0.143333	0	0.163333	0	0	0	0	0	0	0	0
chr13|87672394|87672655|Pre0_SS:tRNA:SINE|88|-	2.17333	0.253333	0.243333	0	0	0	0	0	0	0	0	0	0	0	0	0	0	0.18	0	0	0	0	0	0	0	0	0
chr13|87672832|87673059|Pre0_SS:tRNA:SINE|207|-	3.89333	0	0.313333	0	0	0.146667	0	0	0	0	0	0	0	0.133333	0	0	0	0.17	0	0.323333	0	0	0	0	0	0	0
chr13|87673459|87673550|MIR1_Amn:MIR:SINE|294|-	1.88333	0	0.23	0	0	0	0	0	0	0	0	0	0	0	0	0	0	0	0	0	0	0	0	0	0	0	0
chr13|87676499|87676578|OldhAT1:hAT-Ac:DNA|286|-	3.25	0.616667	0	0	0	0	0	0	0	0	0	0	0	0	0	0	0	0	0	0.22	0	0	0	0	0	0	0
chr13|87678269|87678622|UCON44:TcMar:DNA|259|-	2.92667	0.456667	0.256667	0.186667	0.126667	0.123333	0	0	0	0	0	0.166667	0	0.143333	0	0	0.153333	0	0	0	0	0	0	0	0	0	0
chr13|87678622|87678760|MER5A:hAT-Charlie:DNA|272|-	1.64333	0.413333	0	0	0	0	0	0	0	0	0	0	0	0.0866667	0	0	0	0	0	0	0	0	0	0	0	0	0
chr13|87678896|87679025|SINE1_SS:tRNA:SINE|155|-	2.58	0.633333	0	0	0	0	0	0	0	0	0	0	0.15	0	0	0	0.18	0.126667	0	0	0	0	0	0	0	0	0
chr13|87679229|87679436|Pre0_SS:tRNA:SINE|224|-	2.14333	0.333333	0.24	0	0	0	0	0.14	0	0	0	0.126667	0.11	0	0	0	0	0	0	0.203333	0	0	0	0	0	0	0
chr13|87679438|87679700|L2a:L2:LINE|279|-	1.98333	0.323333	0	0.2	0	0	0	0	0.166667	0.106667	0	0.313333	0	0	0	0.13	0	0	0	0.0766667	0	0	0	0	0	0	0
chr13|87679816|87680022|MIR:MIR:SINE|301|-	1.15667	0	0	0	0	0	0	0	0	0	0	0	0	0	0	0	0	0	0	0	0	0	0	0	0	0	0
chr13|87680076|87680281|MIR:MIR:SINE|255|-	1.35	0.206667	0.07	0	0	0	0	0	0	0	0	0	0	0	0	0.18	0	0	0	0	0	0	0	0	0	0	0
chr13|87680378|87680553|CR1_Mam:CR1:LINE|251|-	1.77333	0.303333	0	0	0	0	0.153333	0	0	0	0	0	0	0	0	0	0	0	0	0	0	0	0	0	0	0	0
chr13|87680626|87680876|Pre0_SS:tRNA:SINE|189|-	3.3	0.3	0	0.133333	0	0	0	0.17	0	0	0	0	0.103333	0.09	0	0	0.143333	0	0	0	0	0	0	0	0	0	0
chr13|87682932|87683120|MLT1L:ERVL-MaLR:LTR|269|-	3.58667	0.383333	0.313333	0	0.126667	0	0.196667	0.193333	0	0	0	0	0	0	0.14	0	0	0	0	0	0	0	0	0	0	0	0
chr13|87683582|87683918|L2a:L2:LINE|340|-	2.69	0.273333	0.15	0.153333	0	0	0	0	0	0	0	0.153333	0.146667	0	0	0	0.13	0	0	0	0	0	0	0	0	0	0
chr13|87684129|87684231|LTR39D_SSc:ERV1:LTR|165|-	2.8	0	0.35	0	0	0	0	0	0	0	0	0.15	0	0	0	0	0.33	0	0	0	0	0	0	0	0.186667	0	0
chr13|87766488|87766575|MER5A:hAT-Charlie:DNA|253|+	1.29	0.346667	0	0	0	0	0	0	0	0	0	0	0	0	0	0	0	0	0	0	0	0	0	0	0	0	0
chr13|87840048|87840196|L2b:L2:LINE|292|+	1.78333	0.44	0.253333	0	0	0	0.216667	0	0.193333	0.173333	0	0.336667	0	0	0	0	0	0	0	0	0	0	0	0	0	0	0
chr13|87840360|87840617|Pre0_SS:tRNA:SINE|180|+	1.14	0.206667	0.136667	0	0	0	0	0	0	0.163333	0	0.18	0.116667	0	0	0	0	0	0	0	0	0	0	0	0	0	0
chr13|87847320|87847405|MER103C:hAT-Charlie:DNA|235|+	1.56	0.493333	0	0	0.126667	0	0	0	0	0.163333	0	0	0	0	0	0	0	0	0	0	0	0	0	0	0	0	0
chr13|87854119|87854215|Tigger19b:TcMar-Tigger:DNA|333|+	1.24333	0	0	0	0	0	0	0.21	0	0	0	0	0	0	0	0	0	0	0	0	0	0	0	0	0	0	0
chr13|87892386|87892629|Pre0_SS:tRNA:SINE|239|+	1.10333	0	0.186667	0	0	0	0	0.23	0.18	0	0	0.183333	0	0	0	0.126667	0	0	0	0	0	0	0	0	0	0	0
chr13|87906426|87906553|SINE1D_SS:tRNA:SINE|189|+	1.08	0	0	0	0	0	0	0	0	0	0	0.243333	0	0	0	0	0	0	0	0	0	0	0	0	0	0	0
chr13|87913744|87913995|MIR:MIR:SINE|243|+	1.09667	0	0.133333	0	0	0.173333	0	0	0.256667	0.136667	0.126667	0.116667	0.0966667	0.186667	0	0	0	0	0	0	0	0	0	0	0	0	0
chr13|87919904|87921902|L1-2_SSc:L1:LINE|56|+	1.17333	0.263333	0.146667	0	0.0933333	0.09	0.0866667	0.09	0.0966667	0.0933333	0.09	0.216667	0.0966667	0.09	0.0566667	0.1	0	0	0	0	0.0966667	0	0	0	0	0	0
chr13|87925875|87926180|Charlie8:hAT-Charlie:DNA|357|+	1.47333	0.426667	0.18	0	0.22	0.246667	0.203333	0	0	0.306667	0.16	0.276667	0.326667	0	0	0	0	0	0	0	0	0	0	0	0	0	0
chr13|87939039|87939145|L2d2:L2:LINE|434|+	1.13667	0	0	0	0	0	0	0	0	0	0	0	0	0	0	0	0	0	0	0	0	0	0	0	0	0	0
chr13|87962297|87962787|MLT1H1:ERVL-MaLR:LTR|287|+	1.16333	0.223333	0.116667	0	0	0	0.156667	0	0	0	0	0.2	0.173333	0.103333	0	0	0	0	0	0	0	0	0	0	0	0	0
chr13|87986388|87986602|MamRTE1:RTE-BovB:LINE|421|+	1.04	0	0	0.136667	0	0.116667	0	0	0	0	0	0	0	0	0	0	0	0	0	0	0	0	0	0	0	0	0
chr13|90696945|90697650|L1ME3G:L1:LINE|243|+	1.81667	1.20667	1.34	0.996667	1.00333	1.07667	1.39333	1.04	1.06	0.99	0.953333	1.37	0.91	0.786667	0.743333	0.416667	0.64	0.583333	0.446667	0.503333	0.46	0.423333	0.703333	0.6	0.55	0.633333	0.413333
chr13|90842614|90842754|PRE1k:tRNA:SINE|214|+	1.48	2.68667	2.42	2.09	1.91667	2.37667	2.19	2.19	2.29667	2.92667	1.90667	2.82	2.42667	2.04667	2.11	2.93667	3.36333	2.61	1.83667	2.90667	2.47	1.99	3.85	2.69	2.07667	2.96	1.99333
chr13|90846845|90847054|MER20:hAT-Charlie:DNA|219|+	0.863333	0.98	1.24333	0.71	0.993333	1.00333	0.883333	0.773333	1.05	1.07	0.5	1.08667	0.75	0.913333	0.836667	1.35	1.41667	1.58667	0.736667	1.05333	1.19	0.713333	1.07	0.906667	0.7	1.22667	0.876667
chr13|92699156|92699386|Pre0_SS:tRNA:SINE|183|+	0	0	0	0	0	0	0	0	0	0.136667	0	0	0	0	0	1.21	0.546667	1.29667	1.02667	0.413333	0.293333	0.79	0.73	1.21667	0.813333	1.18333	0.853333
chr13|93053509|93053662|HAL1_SS:L1:LINE|125|+	0	0	0.363333	0.403333	0.476667	0.586667	0.53	0	0	0.723333	0.883333	1.52	1.19	1.03	1.64	2.58333	3.12333	3.84333	3.35333	2.87667	3.68	3.11	3.56333	3.28667	3.76333	4.61333	3.47667
chr13|93304350|93304605|L2d2:L2:LINE|336|-	0.816667	0.743333	0.673333	0.383333	0.556667	0.81	0.513333	0.48	0.61	0.786667	0.446667	1.13333	0.816667	0.75	0.49	0.356667	0.433333	0.31	0.513333	0.193333	0.303333	0.35	0.323333	0.25	0.133333	0	0.46
chr13|95221506|95221761|Pre0_SS:tRNA:SINE|250|-	1.12	0.603333	0.88	0.456667	0.676667	0.746667	0.406667	0.49	0.26	0.233333	0.156667	0.206667	0.236667	0.183333	0.203333	0	0.243333	0.356667	0.373333	0.336667	0.35	0	0	0	0	0	0
chr13|95221880|95222053|MER5A:hAT-Charlie:DNA|207|-	1.16333	0.59	0.44	0.47	0.65	0.846667	0.273333	0.27	0.236667	0.27	0	0.253333	0	0	0.233333	0	0.42	0.55	0.376667	0.32	0.56	0	0	0	0	0	0
chr13|95229568|95229754|MER63A:hAT-Blackjack:DNA|266|-	1.13	0.82	1.07667	1.42	2.77333	1.92333	1.31667	1.38	1.18333	0.736667	0.546667	0.73	1.01667	0.986667	1.93667	3.03	3.22667	2.88667	1.09333	1.03333	1.54	0.733333	0.57	0.536667	0.58	0.743333	0
chr13|95230042|95230388|MLT1A0:ERVL-MaLR:LTR|172|-	1.96	1.22333	1.06	1.27	3.07	2.09667	2.31	1.74	1.52667	1.09333	0.676667	0.98	0.97	1.3	2.44333	4.55333	3.81333	3.56333	1.87333	1.24	1.64	0.956667	0.823333	0.546667	0.773333	1.23667	0.963333
chr13|95230545|95230648|L1MC5a:L1:LINE|184|-	0.546667	0.316667	0.316667	0.536667	0.626667	0.473333	1.00667	0.41	0.46	0.363333	0.126667	0.303333	0.3	0.336667	0.646667	1.27333	0.646667	0.743333	0.58	0.52	0.45	0	0.256667	0.256667	0.5	0.46	0.256667
chr13|95230768|95231293|L1MC5a:L1:LINE|288|-	1.93	1.01333	1.27333	1.26	2.64667	1.89333	1.79333	1.37333	1.38333	1.14333	0.553333	0.996667	0.753333	1.19	2.48333	3.72	3.08	3.95667	2.23333	1.70667	2.15333	0.796667	1.59333	1.26	0.936667	1.8	1.31333
chr13|96985417|96985707|MARNA:TcMar-Mariner:DNA|262|-	0.246667	0.186667	0.373333	0	0.106667	0.343333	0.266667	0	0.296667	0.263333	0.24	0.433333	0.42	0.34	0.476667	1.02333	0.67	0.51	0.766667	0.453333	0.453333	1.07	0.643333	0.503333	0.763333	0.693333	0.47
chr13|99821181|99821371|MIRb:MIR:SINE|274|+	0.15	0.186667	0.446667	0.646667	1.01667	0.9	0.9	0.543333	0.746667	0.676667	0.41	0.913333	0.733333	0.623333	0.886667	0	0.783333	0.363333	0.453333	0.513333	0.323333	0.506667	0	0	0	0.543333	0
chr14|100024826|100024935|MER135:DNA:DNA|269|+	0.623333	0.873333	1.17333	1.19333	1.29667	0.806667	2.23667	0.613333	0.77	0.906667	1.98667	0.816667	0.693333	1.29	3.37667	1.28667	0.426667	1.63	1.08667	0.973333	1.62	2.06667	1.33	1.28333	2.32333	1.63333	1.28667
chr14|101491962|101492067|CHR-1:tRNA:SINE|171|-	1.01	0.193333	0.436667	0.51	0.313333	0.366667	0.136667	0.286667	0.36	0.276667	0	0.233333	0.243333	0.326667	0	0	0	0.216667	0	0.196667	0	0	0	0	0	0	0
chr14|102613655|102613791|MER5A:hAT-Charlie:DNA|252|+	0.233333	0	0	0	0	0.22	0.176667	0	0.21	0	0	0	0	0.176667	0	1.41333	0	0	0	0	0	0.57	0	0.446667	0	0.493333	0
chr14|105764833|105765085|Pre0_SS:tRNA:SINE|56|+	1.62333	2.91333	2.89	3.02333	2.08	2.44667	1.79667	1.93	2.28667	2.07	1.32667	1.93	2.5	4.18333	1.59	0.653333	0.52	0.376667	0.52	0.12	0.226667	0.18	0.306667	0.28	0.293333	0.13	0.213333
chr14|105766730|105766990|Pre0_SS:tRNA:SINE|167|+	2.39333	3.68667	3.8	4.29	3.09333	4.01	2.62	2.85	3.63	2.88333	2.62667	3.69333	3.06	3.8	2.98333	1.25667	0.543333	0.563333	0.89	0.263333	0.396667	0.45	0.476667	0.286667	0.39	0.443333	0.283333
chr14|105768785|105768878|L2d:L2:LINE|270|+	2.90667	4.81667	5.69333	4.54667	5.37333	4.62	3.97667	3.76333	3.59	4.58333	2.79667	4.21667	4.63333	7.22	3.85667	1.41667	0.533333	0.76	0.916667	0.563333	0.33	0.28	0.546667	0.336667	0	0.266667	0.286667
chr14|105956499|105957363|Tigger17d:TcMar-Tigger:DNA|232|-	1.25333	0.743333	0.616667	0.456667	0.483333	0.483333	0.543333	0.523333	0.596667	0.486667	0.336667	0.723333	0.453333	0.36	0.286667	0.146667	0.196667	0.166667	0	0	0.206667	0	0	0	0.113333	0.153333	0
chr14|10625351|10625600|PRE1g:tRNA:SINE|152|-	0.29	1.00333	0.573333	0.866667	0.483333	0.43	0.41	0.193333	0.336667	0.333333	0.146667	0	0.443333	0.243333	0	0.136667	0.363333	0.32	0	0	0	0	0.176667	0	0	0	0
chr14|108039182|108039410|Tigger8:TcMar-Tigger:DNA|272|-	0.376667	0.44	0.283333	0.296667	0.33	0.363333	0.433333	0.323333	0.18	0.406667	0.423333	0.44	0.42	0.346667	0.283333	0.196667	0.31	0.25	0.4	0.356667	0.24	1.11667	0.793333	0.53	0.276667	0.313333	0.196667
chr14|108771606|108771868|Pre0_SS:tRNA:SINE|205|+	0	0	0	0	0	0	0	0	0	0	0	0	0	0.19	0	1.15667	0	0.37	0.296667	0.5	0.756667	0	0.45	0.316667	0.223333	0.283333	0
chr14|109071539|109071807|Pre0_SS:tRNA:SINE|151|+	0.256667	0.566667	0.64	0.543333	0.613333	0.43	0.513333	0.57	0.38	0.663333	0.203333	0.31	0.393333	0.493333	0.526667	1.06667	0.366667	0.42	0	0.283333	0.293333	0.31	0	0.286667	0.42	0.32	0.216667
chr14|111652255|111652507|MIR:MIR:SINE|251|+	5.31	3.76	5.18	4.25333	4.04333	3.94667	2.66667	3.47667	3.21667	3.55667	1.80667	2.94	4.26667	3.91	2.79	3.73667	3.97	3.71667	2.9	2.86333	2.19333	3.56333	4.03667	3.49	4.33333	3.22667	4.56333
chr14|111653955|111654145|MIRb:MIR:SINE|261|+	2.13333	1.44667	1.17667	1.07333	1.4	1.11667	0.73	0.89	0.936667	1.13	0.563333	1.13667	1.41333	1.10333	0.723333	1.10667	1.18667	1.29333	1.68333	1.14333	0.996667	1.38667	0.766667	1.23333	1.25	0.75	0.98
chr14|111654436|111654679|Pre0_SS:tRNA:SINE|198|+	1.02	0.556667	0.676667	0.79	0.84	0.896667	0.506667	0.756667	0.536667	0.563333	0.21	0.743333	0.873333	0.733333	0.45	0.79	0.83	0.74	0.91	0.83	0.463333	0.713333	0.476667	0.49	1.00667	0.603333	0.303333
chr14|111655007|111655136|MIRb:MIR:SINE|287|+	1.57	1.05333	0.873333	1.24667	0.973333	1.02	0.823333	0.836667	0.546667	0.993333	0.57	1.19667	1.14	1.04333	0.413333	0.88	1.06667	0.853333	1.11	1.01	0.54	1.38333	0.623333	0.913333	1.51333	0.816667	0.84
chr14|111655539|111655744|MIRc:MIR:SINE|271|+	1.38	1.34333	1.12333	1.27667	0.926667	1.05333	0.806667	0.996667	0.76	0.976667	0.243333	1	0.93	1.00333	0.42	1.01	0.836667	1.12	0.883333	0.943333	0.743333	1.12	0.633333	0.713333	1.11667	1.09333	0.293333
chr14|111656231|111656490|Pre0_SS:tRNA:SINE|108|+	1.26667	1.17	0.99	0.9	0.506667	1.03	0.636667	1.03	0.653333	1.03667	0.383333	0.736667	0.86	0.7	0.41	0.92	0.7	0.623333	0.71	1.12333	0.61	0.686667	0.343333	0.696667	1.17333	0.676667	0.576667
chr14|111658009|111658265|Pre0_SS:tRNA:SINE|164|+	0.526667	0.356667	0.513333	0.543333	0.293333	0.426667	0.31	0.273333	0.3	0.426667	0.26	0.286667	0.466667	0.406667	0.336667	0.533333	0.453333	0.556667	0.886667	0.433333	0.52	0.583333	0.33	0.556667	1.01667	0.45	0.5
chr14|111658409|111658622|MER102c:hAT-Charlie:DNA|290|+	1.01	0.906667	0.713333	0.773333	0.763333	0.64	0.603333	0.72	0.413333	0.7	0.256667	0.74	0.816667	0.463333	0.466667	0.73	1.17667	0.933333	1.29333	0.76	0.65	0.71	0.55	0.85	0.916667	0.783333	0.823333
chr14|111659554|111660111|Plat_L3:CR1:LINE|318|+	1.52667	1.31333	0.933333	1.23333	1.01	1.14333	0.47	0.823333	0.676667	0.693333	0.486667	0.973333	1.22	1.29667	0.626667	0.883333	1.07667	0.903333	1.26333	1.1	0.793333	0.956667	0.706667	0.806667	1.19667	0.82	0.69
chr14|111660695|111660783|SINE1D_SS:tRNA:SINE|171|+	1.11	0.583333	0.46	0.873333	0.516667	0.486667	0.433333	0.473333	0.493333	0.486667	0.303333	0.67	0.633333	0.633333	0.676667	0.62	0.626667	0.823333	0.863333	0.626667	0.723333	0.626667	0.48	0.293333	1.38333	0.586667	0
chr14|111661132|111661242|MER5A:hAT-Charlie:DNA|262|+	0.993333	0.486667	0.486667	1.02333	0.646667	0.943333	0.326667	0.51	0.57	0.553333	0.263333	0.883333	0.786667	0.673333	0.356667	0.626667	0.906667	0.703333	0.66	0.516667	0.48	0.63	0.43	0.62	0.706667	0.526667	0.34
chr14|112050165|112050364|MIR:MIR:SINE|246|+	1.02	0.673333	0.59	0.62	0.63	0.4	0	0.463333	0.353333	0.383333	0	0	0.343333	0.486667	0.33	0.466667	0	0.32	0	0	0.17	0.31	0	0	0.34	0	0
chr14|113230248|113230337|MIR:MIR:SINE|322|-	3.75333	3.08667	2.39667	2.45	2.49333	3.18	1.45	2.32	2.19333	2.46	0.73	1.67667	1.07667	1.79333	2.31667	1.91333	1.34	1.04667	0.663333	0.863333	0.38	0.5	0	0	0.776667	0.533333	0.386667
chr14|113845359|113845491|SINE1C_SS:tRNA:SINE|189|+	4.33667	5.22333	5.07	4.22	4.44	4.88	3.35	5.34667	4.28	4.79	3.19333	4.79667	4.60667	5.35	3.55333	2.64667	3.83333	2.31333	2.06333	2.14	2.83	1.59	2.66667	1.37	2.30333	2.53333	2.05
chr14|113846874|113847030|Charlie7:hAT-Charlie:DNA|276|+	1.50333	2.28	2.16667	2.16333	2.02667	2.00667	1.82	2.41333	1.61333	1.83667	1.13667	1.17	1.77	1.50333	1.47	1.95333	1.58667	1.22333	0.943333	0.883333	1.07	1.11667	1.87333	1.06667	1.49667	1.23333	1.22333
chr14|113847212|113847297|Charlie7:hAT-Charlie:DNA|229|+	1.83	2.24333	2.89333	1.93333	1.91667	2.39333	2.42333	2.25	1.85	2.02667	0.89	1.52	2.50333	1.72	1.28	2.09667	1.91	1.30667	1.05667	0.883333	1.23667	0.85	1.71	0.75	0.916667	1.31	0.793333
chr14|113847317|113847534|Charlie7:hAT-Charlie:DNA|198|+	1.97667	2.56667	2.70333	2.31333	2.32667	2.76	2.20667	2.2	2.19667	2.51667	1.11	2.31667	2.47333	2.10667	1.69667	1.46333	2.25667	1.19667	0.593333	1.02	1.31333	1.16333	1.56667	0.806667	0.903333	1.43	1.07333
chr14|113847534|113847666|SINE1A_SS:tRNA:SINE|180|+	1.64333	2.3	1.64667	1.43667	1.91333	2.16667	1.51667	1.86333	1.49333	1.54	1.20667	1.81	2.25333	2.02333	1.37667	1.07667	1.73667	1.01	0.756667	0.78	1.09667	0.736667	1.18333	0.46	0.94	1	0.79
chr14|113847666|113847810|Charlie7:hAT-Charlie:DNA|198|+	1.44667	1.82333	1.69333	1.22	1.79333	1.53	1.22333	1.95	2.03333	1.85333	0.786667	1.51	2.08	1.44	1.32	1.4	1.3	1.11	0.716667	0.883333	1.24333	1.10333	1.38333	0.756667	0.883333	0.68	1.07
chr14|114379490|114379620|MIRb:MIR:SINE|286|+	2.46	1.40667	1.20667	1.02	1.29333	1.65333	1.10667	1.63	0.913333	0.78	0.78	0.693333	0.963333	0.976667	0.686667	0.983333	0.49	0.576667	0.31	0.396667	0	0.24	0	0.166667	0	0	0.39
chr14|120384432|120385348|LTR10A2_SS:ERV1:LTR|106|+	1.68667	0	0.746667	0	0.936667	0	0	0	0	0	0	0	0.906667	0	0	0	0	0	0	0.34	0	0.483333	0	0	0	0	0
chr14|120388047|120388614|MLT1K:ERVL-MaLR:LTR|286|+	1.45667	0	0.496667	0	0.663333	0	0	0	0	0	0.246667	0	0.803333	0	0	0	0	0	0	0.293333	0	0.563333	0	0	0	0	0
chr14|120390152|120390320|X1_DNA:TcMar-Tigger:DNA|248|+	1.32667	0	0.543333	0	0.81	0	0	0	0	0	0	0	0.626667	0	0	0	0	0	0	0	0	0.453333	0	0	0	0	0
chr14|120398061|120398285|MLT1K:ERVL-MaLR:LTR|218|+	1.08667	0	0.51	0	0.273333	0	0	0	0	0	0	0	0.716667	0	0	0	0	0	0	0.416667	0	0.52	0	0	0	0	0
chr14|121074632|121074887|Pre0_SS:tRNA:SINE|180|+	0.25	0.32	0.283333	0.346667	0.253333	0.263333	0	0.263333	0.29	0	0	0.24	0	0.24	0.2	0.546667	0.54	0.466667	1.15333	0.44	0.39	1.02333	0.306667	0.666667	0.286667	0.38	0.173333
chr14|121081794|121082072|L2a:L2:LINE|265|+	0.223333	0.266667	0.296667	0	0.14	0.193333	0	0.143333	0	0.273333	0	0.296667	0.166667	0.143333	0.276667	0.413333	0.256667	0.436667	0.683333	0.46	0.363333	1.01	0	0.796667	0	0	0.463333
chr14|121088712|121088838|MIRb:MIR:SINE|231|+	0.526667	0.25	0.286667	0.35	0.253333	0.403333	0	0.266667	0.373333	0	0	0.203333	0.176667	0.293333	0.31	0.623333	0.48	0.65	1.62333	0.716667	0.25	0.66	0.693333	0.5	0	0	0.43
chr14|122608759|122609333|LTR39A2_SSc:ERV1:LTR|86|+	0.45	0	0.446667	0	0.386667	0	0.673333	0.256667	0.66	0.91	0.53	0.406667	1.53667	0.7	0.95	0.81	1.37333	1.45333	0.836667	2	2.28	2.64	1.18667	1.42667	1.22667	1.17	0.796667
chr14|12391256|12391488|Pre0_SS:tRNA:SINE|259|+	1.74	0.75	0.84	0.616667	0.683333	0.753333	0.733333	0.48	0.543333	0.506667	0.27	0.34	0.39	0.366667	0.23	0.276667	0	0.33	0.216667	0	0	0	0	0	0	0	0
chr14|12393226|12393466|Pre0_SS:tRNA:SINE|240|+	1.16	0.763333	0.356667	0.383333	0.393333	0.52	0.373333	0.416667	0.203333	0	0.18	0.426667	0.393333	0.203333	0.22	0	0	0	0	0.11	0.123333	0.166667	0	0	0	0	0
chr14|124730591|124730755|L2c:L2:LINE|305|-	0	0	0.29	0.25	0.683333	0.343333	0.456667	0.576667	0.61	0.446667	0.403333	1.05333	0.87	0.766667	0.556667	0.273333	0.37	0.32	0.35	0	0.33	0.226667	0.22	0	0	0	0
chr14|125305728|125305941|PRE1j:tRNA:SINE|208|+	1.03333	0.73	0.66	0.763333	0.266667	0.45	0.76	0.96	0.55	0.563333	0.18	1.11333	0.596667	0.866667	0.923333	0.39	0.343333	0.583333	0.61	0.33	0.37	0	0.513333	0.263333	0	0	0.33
chr14|126182265|126182342|MIRc:MIR:SINE|267|+	0.333333	0.67	1.09667	0.806667	0.356667	0.54	0.993333	0.953333	0.693333	0.97	0.373333	0.95	0.776667	0.983333	0.84	0.443333	0.496667	0.71	0.51	0	0.36	0.496667	0.833333	0.32	0	0.276667	0.226667
chr14|128068611|128068695|MER131:DNA?:DNA?|312|-	2.74667	1.70333	2.83	1.65	2.66667	2.51667	2.30333	2.05	1.65667	3.12667	1.33667	2.60333	2.15667	1.87	1.93667	1.44667	0.76	1.32667	1.25333	1.13333	0.89	1.8	1.96667	1.16333	1.87	1.30667	1.52667
chr14|134958163|134958424|Pre0_SS:tRNA:SINE|38|-	0	2.34	3.38333	3.84667	4.64	0	0	0	1.43667	1.01	0.873333	0.373333	0	0.346667	0.446667	0	0	0	0	0	0	0	0	0	0	0	0
chr14|137266624|137266737|L2b:L2:LINE|310|-	2.55667	2.46333	2.18	3.06667	1.89333	2.28333	1.44333	1.78	1.27	1.29	0.59	1.12	0.64	0.5	0.276667	0	0.923333	0.566667	0	0.386667	0	0	0	0	0	0	0
chr14|140357102|140357348|Pre0_SS:tRNA:SINE|183|+	4.69333	3.39333	4.12	4.48	4.63333	5.00667	5.01667	5.29	5.5	4.31333	3.26667	3.77	5.08667	4.81667	4.93333	4.39	3.60333	3.79667	3.86	2.19667	2.85667	1.73	1.81	2.36333	1.40333	2.05333	1.41
chr14|141263174|141263424|Pre0_SS:tRNA:SINE|192|-	0.443333	0.416667	0.476667	0.456667	0.466667	0.436667	0.46	1.13333	0.783333	1.02333	0.63	1.01667	0.63	0.446667	0.49	0.223333	0.243333	0.226667	0.32	0	0.226667	0.146667	0.313333	0.27	0.156667	0.266667	0
chr14|1447278|1447425|L1-3_SSc:L1:LINE|175|+	0	0	0	0	0	0	0	0	0	0.166667	0	0.476667	0	0.426667	0.55	1.42	0.256667	0	0	0	0	0	0	0	0	0	0
chr14|1447730|1448049|L2b:L2:LINE|340|+	0	0	0	0	0	0.16	0.133333	0	0.136667	0.3	0.153333	0.393333	0.28	0.44	0.49	1.66	0.373333	0	0	0	0	0	0	0	0	0	0
chr14|1448331|1448444|MIR:MIR:SINE|345|+	0	0	0	0	0	0.116667	0	0.383333	0	0.3	0	0.42	0	0.423333	0.393333	1.23	0.166667	0.17	0	0	0	0	0	0	0	0	0
chr14|1449417|1449676|Pre0_SS:tRNA:SINE|211|+	0	0	0	0	0.246667	0.41	0.29	0.26	0.396667	0.876667	0.413333	0.973333	0.646667	0.663333	0.76	4.73333	0.506667	0	0.29	0.246667	0.216667	0	0	0	0	0	0
chr14|1451389|1451757|MLT1B:ERVL-MaLR:LTR|198|+	0	0	0	0.106667	0.21	0.2	0.13	0.2	0.5	0.443333	0.253333	0.626667	0.816667	1.14667	0.463333	2.73	0.443333	0.136667	0.253333	0	0	0	0	0	0	0	0
chr14|1460785|1461027|Pre0_SS:tRNA:SINE|205|+	0	0	0	0	0.146667	0.193333	0.31	0.186667	0	0.433333	0	0.426667	0.4	0.843333	0.31	2.27667	0.22	0	0.183333	0	0	0	0	0	0	0	0
chr14|1462436|1462608|L1ME4b:L1:LINE|287|+	0	0	0	0	0	0	0	0	0	0.223333	0.143333	0.336667	0.193333	0.326667	0.253333	1.08	0.243333	0	0	0	0.13	0	0	0	0	0	0
chr14|1465006|1465192|MIR3:MIR:SINE|257|+	0	0	0	0	0	0.21	0.17	0	0	0.393333	0	0.486667	0.48	0.923333	0.416667	1.89667	0.316667	0.113333	0.346667	0	0	0	0	0	0	0	0
chr14|1466039|1466268|PRE1g:tRNA:SINE|162|+	0	0	0	0	0	0	0	0	0	0.19	0	0	0.223333	0.25	0.246667	1.11333	0	0	0	0	0	0	0	0	0	0	0
chr14|1469365|1469443|MLT1A:ERVL-MaLR:LTR|240|+	0	0	0	0	0	0	0	0	0.13	0	0	0.18	0.256667	0.253333	0	1.09667	0	0	0	0	0	0	0	0	0	0	0
chr14|1469700|1469997|MLT1A:ERVL-MaLR:LTR|240|+	0	0	0	0	0	0	0	0.2	0	0	0.136667	0.296667	0.246667	0.326667	0.213333	1.34667	0.183333	0	0	0	0	0	0	0	0	0	0
chr14|1483520|1483739|PRE1j:tRNA:SINE|173|+	0	0	0	0	0	0.143333	0.153333	0.216667	0.24	0.24	0.22	0.476667	0.403333	0.743333	0.473333	1.12	0	0.11	0	0	0	0	0	0	0	0	0
chr14|22396378|22396636|Pre0_SS:tRNA:SINE|205|+	2.41667	1.84333	1.79667	1.53667	1.3	1.23	1.60333	1.39	1.05	1.52	0.733333	1.53	1.37333	1.16	0.91	0.51	0.456667	0.33	0.296667	0.293333	0.346667	0.4	0.276667	0	0.256667	0	0.213333
chr14|22397391|22397564|MLT1J:ERVL-MaLR:LTR|298|+	1.61333	1.02333	1.13667	0.886667	0.863333	0.873333	0.946667	0.95	0.743333	1.06667	0.623333	0.76	0.956667	0.53	0.67	0.43	0.236667	0.256667	0	0	0	0.143333	0.226667	0.473333	0.353333	0	0
chr14|22397585|22397995|L1M5:L1:LINE|294|+	1.55667	1.16333	1.37	0.803333	1.19667	0.62	1.01	1.07667	0.6	1.18333	0.483333	1.18	1.09333	0.903333	0.68	0.266667	0.326667	0.296667	0	0	0.286667	0.256667	0.24	0	0.27	0.156667	0
chr14|22398284|22399177|L1M5:L1:LINE|255|+	1.38	1.12667	1.28	0.806667	1.22333	0.823333	0.856667	0.74	0.733333	1.08333	0.54	1.20667	0.95	0.88	0.49	0.303333	0.326667	0.17	0.136667	0.336667	0.223333	0.19	0.26	0.196667	0.213333	0.18	0.26
chr14|22399436|22400861|L1M5:L1:LINE|275|+	1.10333	0.893333	1.06	0.703333	0.923333	0.696667	0.753333	0.76	0.656667	0.833333	0.4	1.04333	0.74	0.563333	0.363333	0.24	0.156667	0.143333	0.12	0.146667	0.206667	0.196667	0.216667	0.22	0.18	0.216667	0.193333
chr14|22405945|22406117|PRE1i:tRNA:SINE|209|+	1.11333	1.12333	0.7	0.94	0.776667	0.806667	0.893333	0.883333	0.636667	0.733333	0.316667	0.956667	0.77	0.616667	0.393333	0	0.243333	0.276667	0	0	0.126667	0	0.186667	0.286667	0.246667	0	0
chr14|22635803|22636036|Pre0_SS:tRNA:SINE|229|+	1.55	1.28333	1.35667	1.72	1.13667	1.59333	1.01333	1.50333	1.21	1.42333	0.643333	1.27	1.07667	1.01	0.943333	0.44	0.51	0.43	0.433333	0.53	0.42	0.49	0.32	0.366667	0.45	0.363333	0.306667
chr14|22636059|22636318|Pre0_SS:tRNA:SINE|184|+	1.60667	1.31	1.34667	1.02667	1.15	1.51667	0.893333	1.43667	1.26333	1.15	0.666667	0.91	0.956667	0.946667	0.52	0.47	0.396667	0.436667	0.466667	0.34	0.216667	0.53	0.296667	0.463333	0.36	0.246667	0.333333
chr14|22636318|22636994|L1M4a2:L1:LINE|262|+	2.43667	1.93	2.15	1.56	1.76	2.32333	1.45333	1.72667	1.69333	1.77333	0.643333	1.91333	1.51333	1.26667	0.966667	0.88	0.53	0.46	0.44	0.48	0.566667	0.526667	0.266667	0.356667	0.603333	0.48	0.443333
chr14|22636994|22637247|Pre0_SS:tRNA:SINE|229|+	2.02667	1.45333	1.54667	1.33	1.27	1.45333	1.20333	1.21333	1.57667	1.17667	0.903333	1.12333	1.10333	1.02333	0.74	0.723333	0.563333	0.453333	0.45	0.393333	0.36	0.44	0.43	0.523333	0.496667	0.533333	0.336667
chr14|22637247|22637366|L1M4a2:L1:LINE|258|+	1.14	0.79	0.903333	0.736667	0.866667	1.08	0.923333	0.64	0.933333	0.873333	0.59	0.526667	0.713333	0.48	0.59	0.47	0.49	0.343333	0.4	0.313333	0.216667	0.546667	0.193333	0.236667	0	0.22	0.42
chr14|22637663|22637814|LTR33:ERVL:LTR|285|+	2.79	2.45667	2.06	1.87	1.92667	2.13	1.56	2.12667	1.84333	1.50667	0.656667	1.53	1.69667	1.53333	0.963333	0.613333	1.11667	0.303333	0.65	0.57	0.516667	0.493333	0.426667	0.326667	0.306667	0.413333	0.276667
chr14|22653892|22654097|L1ME4b:L1:LINE|255|-	0.733333	0.773333	0.753333	0.586667	0.513333	0.643333	0.766667	0.91	0.776667	0.443333	0.43	0.586667	0.67	0.713333	0.586667	1.11	0.56	0.43	0.55	0	0	0.483333	0	0	0.353333	0	0.203333
chr14|27660188|27660448|Pre0_SS:tRNA:SINE|42|+	0.16	0.216667	0.27	0.26	0.39	0.256667	0.39	0.226667	0.296667	0.46	0.39	0.366667	0.236667	0.39	1.00667	1.64667	0.223333	0.226667	0.213333	0.213333	0.206667	0.0533333	0	0	0	0.146667	0
chr14|29642729|29642970|Pre0_SS:tRNA:SINE|218|-	1.09333	1.44	1.34333	1.29333	0.95	0.8	0.906667	1.45667	1.05	1.19667	0.57	0.686667	1.12667	1.02333	1.05	0.59	0.753333	0.94	0.836667	0.823333	0.516667	0.213333	0.58	0.603333	0.743333	0.393333	0.67
chr14|29643985|29644104|SINE1B_SS:tRNA:SINE|185|-	1.55333	1.85667	1.33667	0.896667	1.02	1.87333	1.27	1.68333	0.876667	1.23	0.46	1.09667	0.953333	1.1	1.04667	0.633333	0.643333	0.683333	0.903333	0.506667	0.793333	0	0	0.63	0.42	0.856667	0.746667
chr14|29644677|29644932|Pre0_SS:tRNA:SINE|290|-	0.966667	1.11667	1.29333	0.65	0.943333	0.886667	0.99	1.02333	0.823333	1.07333	0.593333	0.726667	0.93	0.76	0.746667	0.56	0.596667	0.826667	0.623333	0.4	0.673333	0.35	0.503333	0.35	0.383333	0.59	0.453333
chr14|29645001|29645175|L1ME3B:L1:LINE|273|-	1.32	1.68	1.49	1.12	0.973333	1.45	1.24667	1.36333	1.08667	1.31333	0.586667	0.79	1.1	0.856667	0.953333	0.583333	0.693333	0.82	0.606667	0.6	0.703333	0.316667	0.4	0.693333	0.53	0.663333	0.603333
chr14|29645175|29645412|Pre0_SS:tRNA:SINE|242|-	2.32333	2.13	1.7	1.67	1.59	2.02333	2.11	2.30333	1.64667	1.56	1.01	1.13333	1.29667	1.44333	1.27667	1	0.923333	1.16667	1.06	0.866667	1.01	0.7	0.733333	0.95	0.786667	0.66	0.76
chr14|29728132|29728210|L2c:L2:LINE|208|+	1.08	1.10333	2.12	1.06667	1.36333	1.02667	1.58333	1.01667	0.66	0.81	0.683333	1.16	0.92	0.636667	0.773333	0	0.286667	0.603333	0	0.443333	0.39	0.316667	0.466667	0	0	0	0
chr14|30495504|30495729|PRE1e:tRNA:SINE|191|+	1.24	0.796667	1.23667	0.953333	1.09333	0.866667	0.653333	0.786667	0.756667	0.606667	0.42	0.726667	0.666667	0.51	0.58	0.543333	0.373333	0.243333	0.29	0	0.26	0.253333	0.52	0	0.313333	0.23	0
chr14|30495956|30496158|PRE1f2:tRNA:SINE|213|+	1.47	1.65667	1.59667	1.47	1.17333	1.33	0.87	1.64	0.966667	1.09333	0.6	0.606667	0.883333	1.30667	0.826667	0.85	0.7	0.573333	0	0.313333	0.39	0.37	0.47	0.516667	0.356667	0.336667	0.48
chr14|30890868|30890989|MIRb:MIR:SINE|305|+	1.95333	1.44333	1.65667	1.57333	1.46667	1.51667	1.19667	1.85667	1.37	1.32333	0.466667	1.03	1.03667	1.18333	0.936667	1.23667	1.48667	1.45667	1.55	0.86	0.796667	1.06667	0.47	0.78	0.93	0.783333	0.596667
chr14|31761193|31761308|MER5A:hAT-Charlie:DNA|333|-	1.13333	0.983333	0.903333	0.753333	0.686667	0.673333	0.963333	0.75	0.67	0.61	0.43	0.783333	0.59	0.47	0.713333	0.663333	0.493333	0.77	0.44	0.286667	0.32	0	0.336667	0.46	0.41	0	0
chr14|31761991|31762241|Pre0_SS:tRNA:SINE|118|-	1.45	1.09	0.923333	0.773333	1.27333	1.44333	1.10333	1.17333	1.20667	0.89	0.5	0.923333	0.973333	0.68	0.6	0.55	0.56	0.636667	0.58	0.586667	0.363333	0.566667	0.47	0.46	0.483333	0.33	0.566667
chr14|32591046|32591138|L2b:L2:LINE|194|-	1.29667	1.36	1.07333	1.63333	1.04	1.27667	0.956667	1.10667	1.07667	0.836667	0	0.856667	1.05	0.37	0.53	0.656667	0.293333	0.27	0.4	0.31	0.516667	0	0	0.393333	0	0.513333	0
chr14|32591808|32592154|MLT1L:ERVL-MaLR:LTR|268|-	1.35333	1.06	1.61333	1.11667	1.41	1.8	0.813333	0.95	0.836667	1.14333	0.66	1.05667	1.12	0.96	0.78	0.766667	0.613333	0.57	0.426667	0	0.226667	0.47	0.373333	0.26	0.35	0.38	0.383333
chr14|32592450|32592587|MamTip3:hAT-Tip100:DNA|319|-	1.42667	1.65333	1.75	1.56667	1.71667	2.30667	1.27667	1.41667	0.956667	1.24667	0.843333	1.11333	1.5	1.18667	0.663333	0.746667	0.72	0.316667	0.563333	0.536667	0.343333	0	0.216667	0	0.5	0.363333	0
chr14|32593133|32593284|MER117:hAT-Charlie:DNA|260|-	1.62	1.95333	2.21333	2.18333	1.65	2.66333	1.64	1.73667	1.22667	1.07	0.806667	1.14333	1.47	1.26333	1	0.993333	0.74	0.563333	0.423333	0.876667	0.503333	0	0.326667	0.37	0.71	0.226667	0.353333
chr14|32798649|32798909|Pre0_SS:tRNA:SINE|92|+	0	0	0	0	0.41	0.39	0.603333	0.236667	0.516667	0.653333	0.446667	0.476667	0.353333	0.586667	0.536667	0.43	0.626667	0.396667	0.716667	1.02333	0.506667	0.583333	0.306667	0.71	0.43	0.966667	0.613333
chr14|33277524|33277740|MIR:MIR:SINE|332|+	0.196667	0	0	0	0.18	0	0	0.243333	0.31	0.616667	0.386667	1.18667	0.853333	0.833333	0.836667	0.363333	0.393333	0.38	0.276667	0.233333	0	0	0	0	0	0.226667	0.29
chr14|35635457|35635549|MIR3:MIR:SINE|193|-	2.72	1.40333	2	1.32333	1.16667	1.00333	0.913333	0.783333	0.546667	1.00333	0.35	0.543333	0.703333	0.44	0.286667	0	0.356667	0.47	0.263333	0	0.26	0	0	0	0	0	0
chr14|36386028|36386205|PRE1f2:tRNA:SINE|158|+	3.98333	3.22333	2.73667	3.09333	3.02333	3.33	3.22	2.36333	2.33	2.36	1.74333	3.01	3.27333	3.64333	2.58333	3.21	2.69667	2.29333	2.29667	1.53	1.22667	1.72	2.58	1.55667	2.35333	2.62	1.86333
chr14|36388137|36388288|Charlie4z:hAT-Charlie:DNA|260|+	2.35333	2.58667	3.05667	2.27333	3.03333	2.18667	2.28667	2.11	1.96	2	1.72333	2.45667	2.42	2.86	2.76333	3.15	2.22667	2.77667	2.56333	1.27667	1.14333	2.00667	1.97667	1.26667	2.72	2.05333	2.28333
chr14|3901250|3901785|L1MD3:L1:LINE|259|-	1.19	0.686667	0.363333	0.396667	0.383333	0.496667	0.41	0.306667	0.353333	0.276667	0.216667	0.683333	0.54	0.483333	0.343333	0	0.16	0.113333	0.25	0	0	0.12	0	0	0	0	0
chr14|3904624|3905162|MER21C:ERVL:LTR|244|-	1.62333	0.81	0.73	1.04333	0.663333	1.1	0.8	0.573333	0.496667	0.53	0.346667	0.646667	0.723333	0.653333	0.603333	0.24	0	0.233333	0.213333	0.143333	0	0.32	0.21	0	0.24	0.106667	0.216667
chr14|3906479|3906784|ERV1-3_SSc-LTR:ERV1:LTR|139|-	1.06667	0.506667	0.373333	0.416667	0.353333	0.443333	0.41	0.25	0.373333	0.203333	0.18	0.38	0.393333	0.26	0.286667	0	0	0.166667	0	0	0	0	0	0	0.27	0	0.123333
chr14|3914544|3914798|Pre0_SS:tRNA:SINE|169|-	1.48333	0.89	0.72	0.793333	0.6	0.643333	0.47	0.483333	0.473333	0.363333	0.206667	0.476667	0.603333	0.566667	0.253333	0.216667	0.166667	0.203333	0	0	0	0	0	0	0	0	0
chr14|3915044|3915304|Pre0_SS:tRNA:SINE|191|-	1.20333	0.86	0.71	0.593333	0.39	0.633333	0.27	0.28	0.293333	0.363333	0.156667	0.533333	0.49	0.403333	0.186667	0.17	0.21	0	0.126667	0	0	0.21	0	0	0	0	0
chr14|3919852|3919942|L1MC:L1:LINE|167|-	2.01333	1.08667	1.34	1.50667	1.21333	1.74667	1.07333	0.696667	1.29	0.756667	0.42	1.31667	0.806667	1.48333	0.763333	0	0	0.123333	0.483333	0	0	0.396667	0	0	0.153333	0.12	0
chr14|39683345|39683589|L2:L2:LINE|322|-	0.75	0.743333	0.96	0.636667	1.00667	0.72	0.746667	0.666667	0.9	0.706667	0.423333	0.78	0.803333	0.71	0.68	0.3	0.403333	0.333333	0.316667	0.283333	0.2	0.16	0.526667	0.35	0.33	0.273333	0.356667
chr14|39685273|39685461|PRE1i:tRNA:SINE|219|-	0.863333	1.23333	1.01667	0.86	0.983333	1.12	0.883333	1.18333	0.996667	1.33667	0.56	1.43333	0.896667	1.17	0.99	0.373333	0.606667	0.576667	0.486667	0.733333	0.553333	0.506667	0.583333	0.383333	0.55	0.483333	0.426667
chr14|4015708|4016083|L1MA9:L1:LINE|277|-	4.11333	4.53667	5.18333	3.12667	4.58667	4.67	3.74	3.04	2.97333	4.41333	1.76333	2.75667	2.77333	1.92	1.80333	0.72	0.653333	1.02	0.87	1.01333	0.79	0.7	0.93	0.623333	0.73	0.8	0.633333
chr14|4016327|4016516|LTR37-int:ERV1:LTR|286|-	1.82	2.86333	2.40333	2.06	1.96333	1.82	1.81667	1.30333	1.06333	1.99	0.996667	1.68667	1.10667	1.11	0.69	0.286667	0.533333	0.546667	0	0.36	0.553333	0.423333	0.383333	0.376667	0.613333	0.563333	0.316667
chr14|4016600|4016861|Pre0_SS:tRNA:SINE|250|-	3.53667	3.82333	4.26333	3.16	4.24	3.53333	2.98	2.85	2.52333	2.29333	1.53333	2.46	2.02667	1.83333	1.57333	0.406667	0.803333	0.91	0.513333	0.643333	0.513333	0.463333	0.873333	0.293333	0.996667	0.49	0.793333
chr14|4017160|4017698|L1MB5:L1:LINE|263|-	5.68	5.43	6.10667	4.12	5.89333	5.35	4.23667	3.95667	3.77	3.89	2.59667	4.06	3.55333	2.42667	2.22	0.62	0.79	1.16333	0.706667	0.756667	0.596667	0.683333	0.78	0.523333	0.643333	1	0.73
chr14|4018491|4018894|L1M3c:L1:LINE|291|-	4.49667	3.90333	5.17333	3.88	4.32667	4.16	3.47667	3.88333	3.33	3.04333	2.28667	3.48	3.10667	2.33	1.82	0.63	0.82	0.83	0.913333	0.616667	0.75	0.656667	0.95	0.52	0.836667	0.98	0.886667
chr14|40286508|40286652|U4:snRNA:snRNA|14|-	10.0867	20.16	408.59	6.54667	192.303	10.4	38.5733	4.23667	27.5167	525.407	564.32	28.0233	14.79	30.2833	169.407	102.743	2.79667	31.8867	130.3	70.8067	517.61	28.1967	538.923	94.4033	400.63	1060.13	427.907
chr14|40287256|40287400|U4:snRNA:snRNA|14|-	0	0	43.2833	0	8.03333	2.2	0	0	0	0.71	0	1.24333	0	5.80667	29.2033	0.573333	0	5.16333	39.52	7.45333	11.81	2.55	10.89	0.87	0.92	0.663333	86.3167
chr14|40434145|40434326|MIRb:MIR:SINE|287|+	2.32	3.12	2.88	2.74	2.64333	3.14667	2.78667	2.89	2.53333	2.23667	1.73	1.93	2.56667	2.57667	1.73333	2.71333	2.69	1.91	0.913333	1.15	1.32333	0.81	0.603333	0.836667	1.53667	0.85	1.00333
chr14|40453458|40453733|Pre0_SS:tRNA:SINE|27|+	0.226667	0.223333	0	0.31	0.426667	0.123333	0.513333	0.48	0.363333	0.656667	0.963333	0.816667	0.946667	1.33333	2.15333	4.72333	0.363333	0.36	0.723333	0.463333	0.55	0.19	0.153333	0.296667	0.28	0.15	0
chr14|40925882|40926138|Pre0_SS:tRNA:SINE|145|-	0.82	1.19333	0.796667	0.663333	0.726667	0.53	0.866667	0.58	0.63	0.763333	0.546667	0.563333	0.643333	0.583333	0.666667	0.46	0	0.223333	0.266667	0	0.183333	0	0	0	0	0	0
chr14|40926622|40926870|Pre0_SS:tRNA:SINE|149|-	1.54	1.46333	1.15333	1.18333	1.32333	1.16333	1.44333	1.38333	0.983333	0.84	0.603333	0.866667	1.26	1.12	0.95	0.676667	0.29	0.176667	0.23	0	0.27	0.206667	0	0	0	0.32	0
chr14|42027005|42027139|MER58C:hAT-Charlie:DNA|178|+	1.44	1.27	1.33	1.29667	1.15333	1.39667	1.01667	1.12	1.03	0.973333	0.45	1.16	1.09	1.32667	0.416667	0.576667	0.633333	0.69	0.793333	0.53	0.7	0.43	0.78	0.373333	0.643333	0.656667	0.79
chr14|42027140|42027398|Pre0_SS:tRNA:SINE|178|+	2.76333	2.37	2.34667	2.07333	2.12	2.17	1.22	1.84	1.95667	1.51333	0.976667	2.10667	2.30333	2.28667	0.8	0.91	1.39667	0.97	1.50333	0.68	0.94	0.9	0.64	0.54	1.04	0.936667	0.796667
chr14|42028882|42029133|Pre0_SS:tRNA:SINE|191|+	1.90333	1.22	1.78	1.38333	1.13333	1.56333	0.936667	1.2	0.933333	1.41667	0.51	1.39667	1.12333	1.03667	0.606667	0.5	0.87	0.47	0.793333	0.493333	0.446667	0.803333	0.566667	0.33	0.806667	0.54	0.566667
chr14|42174621|42174738|L2b:L2:LINE|337|+	0	0	0	0	0	0	0	0	0	0	0	0.523333	0.226667	0.226667	0	0.223333	0.84	0.483333	0.183333	0.493333	0	1.56	0.516667	0.253333	0.56	0.486667	0.516667
chr14|43443471|43443601|SINE1C_SS:tRNA:SINE|177|+	0.843333	1.17333	1.03333	1.4	0.88	1.09	0.603333	0.886667	0.413333	0.91	0.37	0.623333	0.83	0.546667	0.926667	0	0.803333	0.506667	0.28	0.263333	0.283333	0.556667	0.423333	0.446667	0.346667	0.396667	0
chr14|43453436|43453689|Pre0_SS:tRNA:SINE|182|+	0.683333	0.556667	0.59	0.946667	1.07333	0.71	0.653333	0.843333	1.05	1.18667	0.35	1.14667	1.79333	2.53	2.68	2.74667	2.44667	2.31333	2.61333	1.78	1.68	1.09667	0.706667	2.03667	0.916667	1.59333	1.42667
chr14|43453689|43453804|MER5A:hAT-Charlie:DNA|314|+	1.03333	0.626667	0.993333	1.18667	1.31333	0.906667	0.52	1.04	0.96	1.5	0.506667	1.37667	1.47	2.01667	2.07333	2.64333	2.3	1.93333	2.6	1.98333	1.95	1.69333	1.25667	2.57333	1.10333	1.40667	1.18333
chr14|43454471|43454600|SINE1_SS:tRNA:SINE|132|+	0.483333	0.23	0.4	0.273333	0.58	0.743333	0.386667	0.91	0.516667	0.796667	0.26	0.963333	0.91	1.46667	1.11333	1.37333	1.36667	1.36333	1.58	0.923333	1.42333	0.7	0.62	1.15667	0.696667	0.77	0.933333
chr14|43456610|43456795|MER3:hAT-Charlie:DNA|188|+	0.323333	0.31	0.276667	0.286667	0.516667	0.473333	0.283333	0.526667	0.326667	0.616667	0.35	0.603333	0.75	1.16	1.09333	1.28667	1.04	1.23	1.12333	0.98	0.746667	0.546667	0.63	0.873333	0.466667	0.703333	0.37
chr14|43456870|43457122|Pre0_SS:tRNA:SINE|206|+	0.373333	0.313333	0.343333	0.266667	0.433333	0.286667	0.46	0.586667	0.51	0.596667	0.343333	0.63	0.853333	1.00333	0.853333	1.08667	1.05667	0.79	1.25667	0.55	0.716667	0.53	0.286667	0.66	0.393333	0.47	0.553333
chr14|43457860|43458007|MER21B:ERVL:LTR|197|+	0.566667	0.483333	0.54	0.5	0.626667	0.653333	0.38	0.53	0.556667	0.813333	0.293333	1.27667	0.98	1.81667	1.46333	1.54	1.40333	1.04333	1.69	0.93	1.00667	1.05	0.4	0.886667	0.77	0.52	0.443333
chr14|43458298|43458567|Pre0_SS:tRNA:SINE|216|+	0.45	0.426667	0.36	0.493333	0.87	0.446667	0.326667	0.53	0.6	0.736667	0.323333	0.983333	0.86	1.03667	0.913333	0.886667	1.35333	1.19	1.64333	0.92	0.966667	0.506667	0.49	0.933333	0.566667	0.753333	0.59
chr14|43458567|43458831|MER21B:ERVL:LTR|197|+	0.626667	0.446667	0.606667	0.74	0.826667	0.63	0.41	0.683333	0.743333	0.783333	0.366667	0.973333	1.28333	1.63	1.24	1.96667	1.77333	1.07667	2.05	1.31	1.20333	0.823333	0.76	0.953333	0.726667	1.23	0.506667
chr14|43460352|43460511|MIRb:MIR:SINE|280|+	0.466667	0.39	0.386667	0.426667	0.723333	0.446667	0.31	0.606667	0.396667	0.543333	0.243333	0.593333	0.703333	1.07667	1.28333	1.3	1.10333	1.16333	1.60333	0.986667	0.863333	0.673333	0.38	0.746667	0.53	0.583333	0.686667
chr14|43463687|43464090|L1MB7:L1:LINE|230|+	1.08667	0.813333	0.99	0.596667	1.69667	1.26	0.743333	1.08	0.886667	1.41	0.383333	2.25333	1.82667	2.86333	2.48	2.43	2.92	1.98333	2.60667	1.42333	1.56667	1.25	0.773333	1.67333	0.893333	1.00333	0.91
chr14|43464911|43465009|L1ME3A:L1:LINE|235|+	0.35	0.34	0.326667	0.34	0.24	0.29	0	0.313333	0.316667	0.52	0.21	0.513333	0.553333	0.81	0.773333	1.03333	0.983333	0.65	1.06	0.45	0.82	0.646667	0.33	0.626667	0.283333	0.583333	0.286667
chr14|43687857|43688052|L2c:L2:LINE|304|+	0.5	0.246667	0.576667	0.64	0.693333	0.463333	0.786667	0.85	0.753333	0.59	0.436667	0.693333	0.9	0.863333	0.963333	0.966667	1.12333	0.793333	0.506667	0.493333	0.893333	0.383333	0	0.726667	0.593333	0	0.286667
chr14|44043455|44043580|MIRc:MIR:SINE|240|+	2.58	1.13	0.946667	0.843333	0.75	0.843333	0.513333	0.736667	0.236667	0.596667	0.286667	0.513333	0.416667	0.256667	0.19	0	0.39	0.31	0.403333	0.14	0	0	0	0.163333	0	0	0
chr14|44044689|44044896|MLT1K:ERVL-MaLR:LTR|231|+	1.33667	0.576667	0.553333	0.293333	0.31	0.59	0.19	0.306667	0.293333	0.243333	0.276667	0.323333	0	0	0.21	0	0.213333	0.14	0.32	0	0	0	0.27	0	0.306667	0.35	0.273333
chr14|45318889|45319077|MER58D:hAT-Charlie:DNA|203|-	3.54667	2.39	3.09	3.05667	2.91	2.46	2.18667	2.25667	2.08	2.69333	0.97	3.06	1.97	2.31667	1.21333	0.986667	1.21333	1.17	1.06667	0.84	1.09667	0.93	1.19667	0.826667	0.926667	0.693333	0.656667
chr14|46868795|46869074|Pre0_SS:tRNA:SINE|100|-	0	0.603333	0.72	1.01667	1.44333	0.743333	1.11667	0.68	0.856667	0.86	0.42	0.71	0.45	0.38	0.616667	0.47	0	0.296667	0	0.453333	0.283333	0	0	0	0	0	0
chr14|47800430|47800625|MIRb:MIR:SINE|190|+	5.55	5.93	5.83667	4.82667	5.13	4.96	5.17	4.52333	4.44333	4.34333	2.83667	3.86333	3.95333	4.85333	3.83333	2.87667	2.85667	2.55333	2.41667	2.06333	1.80333	1.87667	2.25333	1.68333	2.02	1.46333	2.41667
chr14|47800701|47800857|Charlie4z:hAT-Charlie:DNA|258|+	7.84667	8.51333	7.68	6.79667	6.77	7.41333	6.68333	7.18333	5.73667	6.49333	3.24667	5.94667	6.34	6.13667	5.4	3.97667	3.33667	3.3	3.76	3.45667	2.95	3.75333	3.63	2.67333	2.8	3.56667	3.76
chr14|47809366|47809925|MLT1K:ERVL-MaLR:LTR|272|+	7.15333	5.4	5.59667	4.78667	3.95333	4.6	4.90333	4.24	3.87667	4.94	3.08	4.1	3.22	4.1	4.19333	2.08667	2.51333	2.39333	2.51667	1.70667	1.48333	1.26333	1.99	1.56667	2.53667	1.83667	2.26667
chr14|47810087|47810319|L1ME3G:L1:LINE|285|+	2.59	1.30667	2.27333	1.36667	1.53667	1.18333	1.46333	1.04	1.10333	1.58333	1.2	1.22667	0.91	1.35333	1.30667	0.976667	0.463333	0.763333	0.846667	0.506667	0.52	1.00667	0.913333	0.443333	0.716667	0.65	0.94
chr14|48609664|48611567|L1-1_SSc:L1:LINE|37|+	0.73	0.653333	0.85	0.603333	0.493333	0.543333	0.576667	0.62	0.596667	1.04333	0.426667	0.893333	0.803333	0.706667	0.753333	0.613333	0.623333	0.74	0.733333	0.483333	0.313333	0.34	0.37	0.393333	0.356667	0.283333	0.393333
chr14|48833471|48833922|L1-2_SSc:L1:LINE|68|-	1.3	1.08333	0.7	0.913333	1.35	1.05	1.14	0.81	0.91	0.43	0.34	0.913333	0.76	0.713333	0.433333	1.5	0.59	0.583333	0	0.543333	0.74	0.743333	0.693333	0.1	0.653333	0.296667	0.22
chr14|48863329|48863530|L2a:L2:LINE|330|-	2.97667	2.34	2.44	2.54333	2.46	2.92667	1.52667	2.49333	2.05	2.63	1	2.74667	2.46667	2.47	1.69333	2.94667	2.19	1.5	0.846667	0.906667	1.06667	1.26667	0.906667	0.95	1.01667	1.18667	0.61
chr14|49906193|49906450|Pre0_SS:tRNA:SINE|156|-	0	0	0	0	0	0	0.0966667	0	0	0.243333	0	0	0	0.386667	1.13667	1.15333	0	0.283333	0.436667	0.16	0.236667	0.253333	0.46	0.73	0.193333	0.363333	0.216667
chr14|49914400|49914646|Pre0_SS:tRNA:SINE|220|-	3.68	2.09333	2.45667	2.48	2.86667	2.50667	2.33333	1.78333	1.98667	1.93	0.926667	1.84667	2.07333	2.68333	2.34	2.98333	2.25667	1.49333	1.10667	1.32667	1.16333	0.716667	0.476667	0.58	0.796667	0.663333	0.776667
chr14|49915037|49915206|MIRc:MIR:SINE|251|-	6.36	3.75667	4.4	6.20667	4.8	4.41667	4.00667	4.8	4.39333	3.76333	1.79	2.34667	4.52667	4.60667	4.57667	7.22	4.51	2.64667	2.43333	2.14667	2.4	0.676667	1.47	0.826667	1.37	1.68	1.41
chr14|49915630|49915738|MIRc:MIR:SINE|271|-	7	3.51333	4.61333	4.24	4.41667	4.16333	3.54333	3.73	3.85333	3.39667	1.78333	4.44333	4.23667	5.39667	4.16	4.89333	4.48667	2.28333	1.88667	2.21667	1.46	0.693333	1.21	0.893333	1.14667	0.976667	0.856667
chr14|49936302|49936491|MIRc:MIR:SINE|307|+	2.48333	2.21	2.12	2.79667	2.11667	2.05	2.04333	2.41667	1.87333	1.74	0.97	1.52333	2.00333	1.55667	1.10667	0.256667	0.493333	0.363333	0.44	0.46	0.423333	0.206667	0.4	0	0.373333	0.176667	0.356667
chr14|49937058|49937231|Charlie19a:hAT-Charlie:DNA|347|+	2.66	2.58333	3.05	2.18667	1.84667	2.25	1.85333	2.34667	2.29667	1.72667	1.07	1.10333	1.80667	1.29333	1.13	0.483333	0.326667	0.52	0.486667	0.16	0.336667	0	0.316667	0.18	0.396667	0.443333	0.396667
chr14|50763020|50763197|LTR37A:ERV1:LTR|253|-	0.153333	0.53	0.346667	0.28	0.543333	0.62	0.656667	0.723333	0.63	0.853333	0.576667	0.956667	0.726667	0.936667	1.09333	0.906667	0.313333	0.656667	0.83	0.43	0.42	0.67	0.413333	0.816667	0.35	0.48	0.98
chr14|50837139|50837379|Pre0_SS:tRNA:SINE|158|-	1.43667	0.86	0.986667	1.03333	0.736667	1.15333	1.14	0.906667	0.8	0.993333	0.683333	0.77	1.31	0.78	0.84	0.716667	0.62	0.606667	0.69	0.37	0.46	0.426667	0.46	0.173333	0.58	0.606667	0.34
chr14|50838843|50839020|PRE1f2:tRNA:SINE|189|-	0.86	0.943333	1.02667	1	0.996667	0.936667	0.95	0.99	0.756667	0.67	0.493333	0.863333	1.08	0.823333	0.77	0.34	0.453333	0.946667	0.483333	0	0.253333	0.37	0.536667	0.233333	0.303333	0	0.24
chr14|50839605|50839721|CHR-1:tRNA:SINE|149|-	1.16333	0.906667	1.09333	1.12333	0.81	0.856667	1.12333	1.24	1	0.856667	0.566667	1.05667	0.766667	0.76	0.853333	0.503333	0.403333	0.52	0.676667	0.366667	0.333333	0.256667	0.473333	0	0.376667	0	0.54
chr14|50972126|50972357|Pre0_SS:tRNA:SINE|175|+	0.276667	0.493333	0.406667	0.43	0.513333	0.3	0.603333	0.486667	0.306667	0.463333	0.24	0.576667	0	0.686667	0.826667	1.05	0.46	0.583333	0.33	0.566667	0.273333	0.383333	0.35	0.35	0.296667	0.193333	0.26
chr14|51002784|51002932|PRE1i:tRNA:SINE|197|-	0	0.123333	0.446667	0.406667	0.316667	0.366667	0.423333	0.396667	0	0.323333	0	0	0.24	0.426667	0	0.376667	0.41	1.31	0.776667	1.22667	1.03333	1.1	1.31333	0.47	1.08333	1.23667	0.996667
chr14|51304798|51304922|MLT1A0:ERVL-MaLR:LTR|228|-	0.733333	0.673333	0.613333	0.766667	0.896667	1.08667	0.613333	0.66	0.563333	0.643333	0.366667	0.793333	0.683333	0.723333	0.716667	0.533333	0.323333	0.396667	0.22	0	0.28	0	0.22	0.256667	0.303333	0.373333	0
chr14|51468028|51468293|Pre0_SS:tRNA:SINE|38|-	0.31	0.413333	0.376667	0.233333	0.136667	0.38	0.333333	0.263333	0	0.113333	0.343333	0.376667	0.37	0.536667	0.91	1.12333	0.296667	0.256667	0.443333	0.3	0.213333	0	0	0	0.406667	0.246667	0
chr14|54665780|54666528|L1MC1:L1:LINE|204|-	0.41	0.46	0.613333	0.473333	0.903333	0.666667	0.413333	0.716667	0.356667	0.976667	0.33	0.64	0.556667	1.20333	0.803333	2.44	1.55	0.86	0.673333	0.76	0.853333	0.843333	0.503333	1.31333	0.406667	1.09333	0.333333
chr14|54743331|54743589|Pre0_SS:tRNA:SINE|31|+	0	0	0.16	0.166667	0	0.1	0	0	0	0.2	0.433333	0.243333	0	0.363333	0.52	1.21	0.173333	0	0	0	0.17	0	0	0	0	0	0
chr14|56128332|56128474|SINE1_SS:tRNA:SINE|164|+	1.52667	1.56	1.34	1.25333	1.63	2.02667	1.61333	1.81333	1.35667	1.90333	1.13333	1.16667	1.12333	1.74667	1.59	1.49667	2.12333	1.22	0.903333	1.19333	1.18	1.05333	0.923333	1.25	0.74	0.973333	1.22
chr14|57968919|57969061|L2b:L2:LINE|336|-	1.40667	0.883333	1.34667	0.65	1.27667	1.11333	1	1.42	0.836667	1.72	0.516667	1.47333	1.12333	1.37	1.07	0.726667	0.506667	0.593333	0.63	0.526667	0.353333	0.453333	0.433333	0.19	0.633333	0.45	0.793333
chr14|59018895|59019316|L1MB7:L1:LINE|215|-	0.843333	1.07	0.926667	0.823333	0.66	0.75	0.573333	1.05667	0.72	0.943333	0.283333	0.96	0.85	0.716667	0.476667	0.863333	0.55	0.48	0.306667	0.566667	0.303333	0.473333	0.39	0.256667	0.336667	0.236667	0
chr14|59023164|59023348|L1MB7:L1:LINE|186|-	0.82	0.753333	0.85	0.526667	0.686667	1.05333	0.616667	0.78	0.756667	0.84	0.386667	0.546667	0.863333	0.81	0.566667	0.893333	0.476667	0.57	0.293333	0.443333	0.38	0.5	0.306667	0.353333	0.453333	0.446667	0.333333
chr14|59023664|59024024|L1MB7:L1:LINE|171|-	0.76	0.81	0.756667	0.746667	0.813333	0.753333	0.67	0.98	0.56	0.93	0.396667	1.03333	1.03667	0.803333	0.696667	0.773333	0.536667	0.616667	0.5	0.49	0.463333	0.34	0.496667	0.49	0.353333	0.543333	0.56
chr14|59552791|59552974|PRE1d2:tRNA:SINE|109|+	39.3733	27.6767	26.3233	19.52	14.6567	17.33	12.6833	13.55	12.51	10.2167	5.12	10.0567	12.0933	9.45	6.68667	7.76333	6.05667	5.12333	3.02333	2.82333	3.41667	2.58333	2.61	1.88	3.1	3.17	2.08333
chr14|59555592|59555841|Pre0_SS:tRNA:SINE|206|+	1.01333	0.666667	0.506667	0.783333	0.573333	0.593333	0.216667	0.42	0.466667	0.33	0.253333	0.476667	0.393333	0.346667	0.213333	0.31	0.236667	0.23	0.306667	0.116667	0	0.136667	0	0	0	0	0
chr14|59657266|59657759|LTR10A2_SS:ERV1:LTR|244|+	0.113333	0	0.123333	0	0.196667	0	0	0	0	0	0.13	0	0	0.386667	0.553333	1.46667	0.676667	1.11333	1.72	0.443333	0.233333	0.49	0.36	0.58	0.35	0.323333	1.18333
chr14|60430137|60430256|PRE1e:tRNA:SINE|185|+	0	0.13	0.113333	0.183333	0.626667	0.453333	0.446667	0.926667	0.813333	0.946667	0.663333	1.22667	0.903333	1.28333	1.53333	0.936667	2.87333	2.32667	1.76	2.50333	1.96333	0.763333	0.65	1.02667	0.743333	0.83	0.8
chr14|60430262|60430436|PRE1j:tRNA:SINE|241|+	0	0.113333	0.173333	0	0.473333	0.52	0.386667	0.806667	0.783333	0.67	0.506667	0.833333	0.77	1.16	1.19333	0.923333	1.95667	1.99333	1.43333	1.84667	1.61667	0.446667	0.73	0.603333	0.563333	0.696667	0.696667
chr14|60432099|60432327|PRE1b:tRNA:SINE|92|+	0	0	0	0.6	0.73	0.843333	0.92	1.83333	1.7	1.79333	0.93	2.88667	1.70667	2.39333	1.57333	1.39667	4.17667	4.28	2.65333	3.74	3.05667	1.01333	0.943333	1.60667	1.10333	1.14333	0.843333
chr14|60432686|60432891|MIR:MIR:SINE|294|+	0	0.266667	0.226667	0.193333	0.373333	0.543333	0.38	0.576667	1.03	0.923333	0.673333	1.15333	1.19	1.41	0.843333	0.79	2.29333	1.68333	1.31	1.93	1.58333	0.556667	0.833333	0.626667	0.6	1.03	0.446667
chr14|60433008|60433267|L1M4:L1:LINE|209|+	0.09	0.106667	0.323333	0.22	0.406667	0.51	0.45	0.753333	0.983333	1.08	0.413333	1.22667	1.20667	1.15	1.2	0.77	2.09333	1.88	1.27	1.85333	1.55333	0.773333	0.666667	0.563333	0.653333	0.956667	0.62
chr14|60433269|60433392|SINE1D_SS:tRNA:SINE|156|+	0	0.16	0	0.306667	0.36	0.516667	0.346667	0.69	1.00333	0.88	0.536667	0.763333	0.72	1.1	0.843333	0.613333	2.11333	1.84	1.32333	1.73667	1.54333	0.993333	0.596667	0.59	0.63	1.01667	0.673333
chr14|60433801|60434059|Pre0_SS:tRNA:SINE|190|+	0	0.103333	0	0	0.27	0.283333	0.31	0.476667	0.43	0.566667	0.286667	0.916667	0.52	0.54	1.03	0.523333	1.3	1.57333	1.16667	1.31333	1.01667	0.496667	0.476667	0.45	0.35	0.52	0.336667
chr14|66924006|66924138|SINE1_SS:tRNA:SINE|146|-	1.59	0.85	0.376667	0.796667	0.496667	0.37	0.783333	0.423333	0.51	0.463333	0.533333	1.07667	0.85	0.9	0.663333	0.8	0.383333	0.526667	0.383333	0	0	0.643333	0.5	0	0.196667	0	0
chr14|66924697|66924781|MIRb:MIR:SINE|256|-	1.41	0.58	0.41	0.403333	0.493333	0.606667	0.816667	0.316667	0.726667	0.636667	0.38	0.803333	0.96	0.396667	0.786667	0.566667	0.333333	0.503333	0.38	0	0	0.526667	0.473333	0.246667	0.596667	0	0.743333
chr14|66932388|66932919|MER77:ERVL:LTR|239|-	1.56	0.783333	0.64	0.513333	0.486667	0.553333	0.63	0.75	0.62	0.526667	0.546667	0.77	1.04333	0.833333	0.79	0.83	0.523333	0.72	0.466667	0.28	0.33	0.49	0.68	0.246667	0.713333	0.43	0.42
chr14|66932927|66933747|MER21C:ERVL:LTR|222|-	1.19	0.676667	0.546667	0.536667	0.486667	0.566667	0.57	0.526667	0.69	0.56	0.533333	0.713333	0.973333	0.833333	0.653333	0.776667	0.63	0.726667	0.37	0.296667	0.31	0.42	0.523333	0.226667	0.533333	0.41	0.483333
chr14|675125|675235|MER5A:hAT-Charlie:DNA|295|-	0.92	0.943333	1.10333	1.00333	0.62	0.593333	0.356667	0.39	0	0.123333	0	0	0	0	0	0	0	0	0	0	0	0	0	0	0	0	0
chr14|675981|676239|Pre0_SS:tRNA:SINE|151|-	1.14333	2.06667	1.84	1.32667	0.813333	0.913333	0.443333	0.473333	0.446667	0.52	0.14	0	0	0	0	0	0	0	0	0	0	0	0	0	0	0	0
chr14|678196|678438|PRE1g:tRNA:SINE|174|-	1.19	2.11333	1.78	1.06	0.806667	0.683333	0.736667	0.446667	0.193333	0.396667	0.24	0.433333	0.16	0	0	0	0	0	0	0	0	0	0	0	0	0	0
chr14|6795620|6795720|L3b:CR1:LINE|320|+	1.1	0.886667	1.39667	1.30333	1.11	1.22333	0.976667	0.916667	0.943333	1.11	0.553333	1.32667	0.966667	1.01333	1.05333	2.04333	1.46333	2.24667	2.25667	1.65	1.39333	1.47333	1.53667	1.32	1.91	2.27	2.51667
chr14|71283620|71283868|Pre0_SS:tRNA:SINE|210|+	0	0	0	0	0	0	0	0.123333	0	0	0	0	0	0	0	0.583333	0	0	0.353333	0.213333	0.126667	0.676667	0	0	0.343333	1.00667	0.883333
chr14|71388218|71388316|L2a:L2:LINE|237|+	11.8233	12.2	15.3933	10.3033	16.0567	17.3633	13.1433	8.67	13.9067	15.3833	8.2	17.84	16.4767	16.4067	15.8167	21.4633	32.6733	34.2	25.85	22.7267	24.65	28.59	40.5433	39.9067	39.33	36.4967	43.8233
chr14|71389617|71389859|PRE1f:tRNA:SINE|195|+	0.81	0.453333	0.416667	0.676667	0.89	1.01	0.45	0.666667	0.553333	0.65	0.376667	0.536667	0.523333	0.496667	0.56	0.696667	0.603333	1.32	0.853333	0.686667	0.55	0.976667	0.71	1.50667	1.18667	1.22333	1.18333
chr14|71390765|71390918|L2d2:L2:LINE|290|+	0.623333	0.553333	0.443333	0.923333	1.03	0.726667	0.4	0.553333	0.63	0.583333	0.186667	0.683333	0.333333	0.526667	0.426667	0.386667	0.92	0.55	0.3	0.516667	0.37	0.603333	0	1.40667	0.69	0.623333	0.59
chr14|71390795|71390961|L2d2:L2:LINE|325|+	0.623333	0.56	0.62	0.726667	1.16333	0.73	0.3	0.536667	0.596667	0.546667	0.276667	0.613333	0.403333	0.503333	0.406667	0.5	0.923333	0.506667	0.37	0.533333	0.423333	0.676667	0	1.53	0.983333	0.773333	0.7
chr14|71391238|71391409|MER5B:hAT-Charlie:DNA|228|+	0.836667	0.703333	0.586667	0.946667	1.29	1.17667	0.756667	0.886667	0.756667	1.05667	0.423333	0.756667	0.616667	0.653333	0.593333	0.68	1.00333	1.11	0.836667	1.05333	0.67	1.32667	0.496667	1.82667	1.21667	1.24	1.04333
chr14|71392175|71392435|Pre0_SS:tRNA:SINE|202|+	0.776667	0.813333	0.72	0.793333	1.53	1.53	0.863333	0.956667	1.11	0.603333	0.403333	0.96	0.713333	0.566667	0.66	0.616667	1.13333	0.753333	0.85	0.856667	0.826667	1.09	0.57	1.48	0.99	1.31	0.67
chr14|71393881|71394142|Pre0_SS:tRNA:SINE|69|+	0.636667	0.97	0.443333	0.596667	0.993333	0.91	0.573333	1.21	0.843333	0.493333	0.413333	0.466667	0.67	0.56	0.35	0.636667	0.66	0.653333	0.41	0.476667	0.593333	0.423333	0.5	1.01	1.04333	0.51	0.523333
chr14|71394892|71395135|Pre0_SS:tRNA:SINE|177|+	0.53	0.833333	0.606667	1.12667	1.16333	1.20667	0.783333	0.873333	0.416667	0.576667	0.383333	0.746667	0.806667	0.55	0.57	0.58	0.91	0.946667	0.933333	0.726667	0.88	0.97	1.13667	1.40667	1.23667	1.45333	1.44333
chr14|73297650|73298079|MLT1C:ERVL-MaLR:LTR|200|+	0.706667	1.22667	1.02333	0.75	1.17667	0.86	0.626667	0.976667	0.396667	0.57	0.346667	0.56	0.753333	0.61	0.406667	0.613333	0.343333	0.406667	0.313333	0.276667	0.193333	0	0	0	0.223333	0.31	0.323333
chr14|73484104|73484229|MIRc:MIR:SINE|123|+	4.33333	4.81333	5.95667	5	6.88	5.34667	5.64667	4.76333	4.79333	5.75667	2.76667	6.28667	5.75667	4.92667	3.93	0.65	2.19667	1.76333	0.82	0.976667	0.936667	0.796667	1.02333	0.373333	1.15333	1.15667	0.84
chr14|73655262|73655422|L3:CR1:LINE|340|+	0.456667	0.85	1.19667	0.846667	0.963333	1.51667	0.546667	0.866667	0.95	0.573333	0	0.366667	0.716667	0.373333	0.376667	0	0.236667	0.196667	0	0	0.133333	0	0	0	0	0	0
chr14|73656327|73656457|MIRc:MIR:SINE|347|+	0.636667	1.15333	0.89	0.963333	0.816667	1.09333	0.83	0.906667	0.753333	0.616667	0.386667	0.693333	0.516667	0.356667	0.493333	0	0.23	0.19	0	0	0	0	0	0	0	0	0
chr14|73658317|73658432|SINE1D_SS:tRNA:SINE|202|+	0.763333	1.39	1.06	1.45667	1.26667	1.18667	1.09	1.13333	0.883333	0.65	0.273333	0.693333	0.913333	0.413333	0.41	0	0.2	0.26	0.19	0	0	0	0	0	0	0	0
chr14|74206857|74207011|MIR3:MIR:SINE|311|+	1.68667	2.52333	2.42	2.18667	2.22667	2.15	1.50333	2.05333	2.16	1.50333	1.18667	1.52667	1.96333	2.15333	1.84667	0.44	0.863333	0.833333	0.53	0.66	0.513333	0.45	0	0	0.816667	0	0.386667
chr14|75094353|75094485|L1-3_SSc:L1:LINE|224|+	0.98	1.21667	1.34	1.27	1.17333	1.46667	0.903333	1.14333	0.88	0.976667	0.646667	1.03667	0.786667	0.993333	0.996667	0.733333	0.696667	0.53	0.76	0.436667	0.746667	0.643333	0.606667	0.913333	1.20667	0.9	0.75
chr14|75448383|75448621|Pre0_SS:tRNA:SINE|238|+	0	0.1	0.306667	0.373333	0.553333	0.396667	0.493333	0.373333	0.75	0.59	0.84	0.62	0.623333	0.75	0.263333	1.37333	0.273333	0	0	0	0	0.236667	0	0	0	0	0
chr14|75522304|75522482|L2d:L2:LINE|297|+	2.94	1.87333	1.36667	1.17667	1.48	1.59667	1.12	1.69	1.28333	1.21667	0.573333	2.30333	2.58333	2.28	1.40333	2.13667	1.49	1.25667	2.00667	0	0.536667	1.53333	0.426667	0.926667	0.686667	0.986667	0.543333
chr14|75524456|75524631|PRE1f2:tRNA:SINE|173|+	1.49333	1.22667	0.83	0.47	0.6	0.686667	0.59	0.65	0.566667	1.10333	0.37	1.31667	0.93	1.08333	1.04333	1.65667	0.703333	0.713333	1.11333	0.463333	0	0.76	0	0.693333	0	0.593333	0
chr14|75528488|75528746|PRE1c:tRNA:SINE|183|+	1.18333	0.736667	0.66	0.713333	0.53	0.44	0.483333	0	0.51	0.5	0.41	0.48	0.793333	0.97	0.803333	1.03333	0.696667	0.68	0.83	0.37	0	0.73	0.283333	0.653333	0.35	0.833333	0.39
chr14|75529531|75529688|MIR3:MIR:SINE|323|+	1.26333	0.733333	0.523333	0.283333	0.516667	0.606667	0.31	0.503333	0.34	0.42	0	0.473333	0.73	0.676667	0.47	0.886667	0.55	0.58	0.393333	0	0	0.756667	0	0.44	0.393333	0.67	0
chr14|75530276|75530522|Pre0_SS:tRNA:SINE|212|+	1.38667	1.16333	0.6	0.526667	0.896667	0.833333	0.85	0.83	0.48	0.78	0.356667	0.833333	0.9	0.986667	0.966667	1.32667	0.596667	0.496667	0.576667	0.256667	0.35	0.86	0	0.496667	0.953333	0.373333	0.183333
chr14|75532597|75532852|Pre0_SS:tRNA:SINE|276|+	1.46667	0.693333	0.413333	0.423333	0.56	0.58	0.58	0.676667	0.553333	0.56	0.413333	0.693333	0.826667	1.01667	0.63	1.15333	0.59	0.576667	0.593333	0.353333	0.233333	0.79	0	0.333333	0.61	0.663333	0.37
chr14|75533853|75534101|Pre0_SS:tRNA:SINE|105|+	2.01667	1.39333	0.406667	0.743333	0.833333	0.79	0.896667	0.836667	0.676667	0.636667	0.536667	1.12667	1.11333	1.11	0.983333	1.21667	1.05667	0.536667	1.26333	0.576667	0.323333	1.12333	0.203333	0.64	0.7	0	0.53
chr14|75534445|75534709|Pre0_SS:tRNA:SINE|42|+	1.11	0.88	0.506667	0.57	0.606667	0.556667	0.586667	0.876667	0.41	0.7	0.306667	0.706667	0.946667	0.276667	0.456667	0.823333	0.706667	0.316667	0.59	0.233333	0.356667	0.663333	0.4	0.473333	0.423333	0.333333	0.32
chr14|75536700|75536898|MER58A:hAT-Charlie:DNA|217|+	1.64	0.893333	0.723333	0.29	0.9	0.736667	0.65	0.58	0.563333	0.673333	0.506667	1.20333	1.27333	1.79667	1.15	1.19	0.503333	0.796667	0.64	0.413333	0.296667	1.19667	0.426667	0.656667	0.526667	0.81	0.406667
chr14|75538223|75538785|L1ME3A:L1:LINE|246|+	1.96667	1.03333	0.66	0.73	0.82	0.63	0.553333	0.76	0.703333	1.03667	0.57	1.82333	1.38	1.62333	0.98	1.21	0.72	0.953333	0.786667	0.466667	0.366667	1.15333	0.343333	0.686667	0.566667	0.756667	0.53
chr14|75539445|75539932|Tigger1a_Art:TcMar-Tigger:DNA|165|+	1.34	0.823333	0.666667	0.613333	0.713333	0.583333	0.356667	0.523333	0.506667	0.85	0.43	1.11333	0.96	0.97	0.63	1.34667	0.473333	0.596667	0.433333	0.326667	0.373333	1.12333	0.42	0.68	0.483333	0	0.536667
chr14|75542049|75542490|L2a:L2:LINE|301|+	1.03667	0.586667	0.266667	0.52	0.37	0.41	0.286667	0.43	0.406667	0.52	0.19	0.753333	0.563333	0.933333	0.563333	0.74	0.39	0.353333	0.48	0.18	0.24	0.34	0.213333	0.33	0.31	0.3	0.213333
chr14|75545416|75545837|L1B_SS:L1:LINE|209|+	1.49	0.876667	0.546667	0.643333	0.753333	0.776667	0.66	0.64	0.51	0.823333	0.513333	0.976667	0.836667	1.13667	0.74	0.9	0.61	0.586667	0.653333	0.276667	0.326667	0.823333	0.546667	0.776667	0.423333	0.666667	0.416667
chr14|75546090|75546490|L1B_SS:L1:LINE|209|+	1.28333	0.78	0.37	0.403333	0.68	0.613333	0.55	0.543333	0.396667	0.66	0.19	0.8	0.76	0.843333	0.616667	0.833333	0.483333	0.51	0.403333	0.426667	0.253333	0.61	0.24	0.623333	0.5	0.54	0.476667
chr14|75546490|75546745|Pre0_SS:tRNA:SINE|146|+	1.49	0.84	0.47	0.45	0.79	0.663333	0.54	0.57	0.443333	0.616667	0.316667	0.896667	0.786667	1.02667	0.893333	1.06333	0.73	0.533333	0.783333	0.256667	0.323333	0.47	0.283333	0.696667	0.593333	0.653333	0.336667
chr14|75546745|75548197|L1B_SS:L1:LINE|209|+	1.78333	1.06	0.596667	0.596667	0.64	0.6	0.55	0.513333	0.496667	0.83	0.403333	1.08	0.993333	1.23	0.736667	1.26	0.65	0.683333	0.796667	0.386667	0.253333	0.883333	0.21	0.586667	0.416667	0.59	0.453333
chr14|75548318|75548535|PRE1j:tRNA:SINE|250|+	1.46	0.673333	0.763333	0.896667	0.63	0.716667	0.786667	0.83	0.556667	0.566667	0.346667	1.15333	0.843333	0.833333	0.813333	1.23667	0.48	0.646667	0.373333	0.343333	0.356667	0.836667	0.386667	0.666667	0.593333	0.77	0.336667
chr14|75553307|75553429|SINE1D_SS:tRNA:SINE|219|+	2.21667	1.15333	0.713333	0.656667	0.616667	1.24	0.586667	0.436667	0.76	0.793333	0.616667	1.13667	1.86333	1.13333	1.33667	1.12333	0.963333	0.593333	0	0.28	0.57	0.786667	0	0.456667	0	0.666667	0
chr14|75553693|75553949|Pre0_SS:tRNA:SINE|219|+	2.27667	1.16667	0.57	0.72	0.6	0.77	0.756667	0.86	0.696667	0.94	0.43	1.11333	1.08667	0.786667	0.966667	1.31667	0.776667	0.82	0.783333	0.506667	0.346667	0.976667	0	0.633333	1.04667	0.436667	0.46
chr14|75555100|75555349|MER112:hAT-Charlie:DNA|272|+	1.08667	0.8	0.546667	0.42	0.713333	0.803333	0.456667	0.513333	0.503333	0.55	0.47	1.12667	0.986667	1.00333	0.856667	0.943333	0.646667	0.66	0.426667	0	0.213333	0	0	0.496667	0.426667	0.383333	0
chr14|75555610|75555779|MLT1L:ERVL-MaLR:LTR|307|+	3.04667	2.02	0.783333	0.856667	1.28	1.30667	1.21667	0.93	0.96	1.22	0.696667	1.48	1.81667	2.23	1.76667	2.46	0.98	1.18333	1.03333	0.73	0.683333	1.50667	0	1.09333	0.9	0.86	0.39
chr14|75558067|75558271|MIRb:MIR:SINE|304|+	1.68	0.98	0.5	0.456667	0.576667	0.676667	0.893333	0.57	0.533333	0.546667	0.386667	1.13	1.05333	0.94	1.02667	1.04	0.633333	0.58	0.68	0.28	0.393333	0.58	0.293333	0.51	0.583333	0.64	0.48
chr14|75558706|75559433|L3:CR1:LINE|350|+	1.50667	0.823333	0.556667	0.503333	0.446667	0.636667	0.676667	0.516667	0.546667	0.936667	0.443333	0.99	1.14333	1.28333	0.763333	1.22667	0.626667	0.733333	0.71	0.553333	0.41	0.586667	0.263333	0.75	0.556667	0.496667	0.46
chr14|75562102|75562525|L3:CR1:LINE|295|+	1.50333	0.806667	0.496667	0.463333	0.4	0.486667	0.506667	0.333333	0.533333	0.686667	0.35	1.06667	0.843333	1.04667	0.433333	0.916667	0.613333	0.526667	0.496667	0.296667	0.203333	0.75	0.363333	0.546667	0.56	0.31	0.52
chr14|75562944|75563197|Pre0_SS:tRNA:SINE|233|+	2.07667	1.32333	0.66	0.71	0.743333	0.78	0.823333	0.72	0.6	0.91	0.546667	1.02	1.3	1.62667	0.83	1.42333	0.74	0.76	0.736667	0.46	0.27	0.346667	0.36	0.873333	0.67	0.706667	0.366667
chr14|75570201|75570456|Pre0_SS:tRNA:SINE|27|+	1.04333	1.05667	0.35	0.446667	0.53	0.553333	0.506667	0.733333	0.54	0.66	0.726667	0.636667	0.74	1.1	1.05667	0.896667	0.556667	0.673333	0.8	0.406667	0.33	0.63	0	0.56	0.53	0.436667	0.37
chr14|75571892|75571997|CHR-1:tRNA:SINE|178|+	2.68667	1.44667	0.603333	0.943333	1.14333	1.17333	0.943333	1.13667	0.896667	1.73667	0.526667	2.41333	2.03333	1.26667	1.04333	1.14	0.706667	0.526667	0	0.586667	0.623333	1.22667	0	1.00667	0.613333	0	0.436667
chr14|75573374|75573501|SINE1_SS:tRNA:SINE|167|+	2.17667	1.58667	0.556667	0.7	0.743333	0.643333	0.64	0.71	0.803333	0.676667	0.356667	0.936667	1.32	1.70667	0.9	1.04333	0.633333	0.63	0.513333	0.196667	0.213333	0.693333	0.35	0.396667	0.626667	0.373333	0
chr14|75574379|75574689|L1MB1:L1:LINE|230|+	1.83667	1.48667	0.566667	0.75	1.03333	0.923333	0.923333	0.716667	1	1.43333	0.4	2.07	1.36	1.51	1.34333	1.49333	0.573333	0.856667	0.636667	0.476667	0.27	0.97	0.38	0.816667	0.486667	0.873333	0.54
chr14|75575713|75575818|MER21C:ERVL:LTR|221|+	0.703333	1.08	0.303333	0.52	0.61	0.576667	0.556667	0.453333	0.54	0.436667	0.216667	0.703333	0.68	0.79	0.576667	0.883333	0.37	0.38	0.496667	0.346667	0	0.526667	0.276667	0.266667	0.226667	0.646667	0.276667
chr14|75575825|75575911|MER21C:ERVL:LTR|139|+	1.53333	1.32667	0.476667	0.613333	0.84	0.59	0.646667	0.723333	0.56	1.17333	0.47	1.25	1.21	1.42667	0.756667	1.11333	0.516667	0.636667	0.333333	0.333333	0.346667	0.353333	0	0.48	0.34	0	0
chr14|75576150|75576411|Pre0_SS:tRNA:SINE|38|+	0.48	0.413333	0.26	0.233333	0.233333	0.26	0	0.296667	0.336667	0.19	0.156667	0.596667	0.276667	1.13	0.31	0.376667	0.256667	0.263333	0.203333	0.246667	0.2	0.183333	0	0	0	0.23	0
chr14|75577076|75577340|Pre0_SS:tRNA:SINE|54|+	1.45333	1.18667	0.466667	0.483333	0.576667	0.563333	0.5	0.446667	0.65	0.72	0.413333	0.96	0.893333	0.926667	0.75	0.683333	0.61	0.543333	0.74	0.323333	0.376667	0.42	0.376667	0.443333	0.513333	0.416667	0.356667
chr14|75577340|75577561|PRE1g:tRNA:SINE|161|+	1.25333	0.886667	0.363333	0.536667	0.466667	0.516667	0.316667	0.456667	0.616667	0.553333	0.536667	0.993333	0.596667	1.01667	0.683333	0.973333	0.343333	0.393333	0	0.183333	0.243333	0.543333	0.263333	0.353333	0.353333	0	0.433333
chr14|75580170|75580403|Pre0_SS:tRNA:SINE|234|+	1.20667	0.8	0.423333	0.513333	0.386667	0.44	0.496667	0.42	0.373333	0.36	0.43	0.776667	0.656667	1.09	0.853333	1.01667	0.633333	0.466667	0.353333	0.333333	0.21	0.47	0.283333	0.41	0.236667	0	0.326667
chr14|75581191|75581446|MIR:MIR:SINE|279|+	1.36	0.703333	0.58	0.25	0.52	0.51	0.38	0.596667	0.4	0.603333	0.363333	0.653333	0.653333	0.993333	0.533333	0.886667	0.493333	0.45	0.246667	0.236667	0.383333	0.4	0.243333	0.246667	0.28	0.203333	0
chr14|75581685|75583454|L1B_SS:L1:LINE|111|+	2.04333	1.03333	0.55	0.55	0.703333	0.816667	0.443333	0.663333	0.663333	0.93	0.346667	1.52	1.10667	1.29667	0.87	1.3	0.563333	0.556667	0.42	0.296667	0.196667	0.683333	0.266667	0.59	0.376667	0.366667	0.306667
chr14|75585737|75586009|Pre0_SS:tRNA:SINE|225|+	1.29	0.75	0.366667	0.386667	0.456667	0.416667	0.413333	0.53	0.473333	0.446667	0.303333	0.67	0.67	0.73	0.55	1.01333	0.39	0.37	0.52	0.26	0.15	0.333333	0.263333	0.486667	0.216667	0	0
chr14|75586043|75586377|MLT1A:ERVL-MaLR:LTR|226|+	1.51333	0.696667	0.32	0.683333	0.6	0.666667	0.413333	0.56	0.493333	0.663333	0.32	1.03333	0.856667	0.796667	0.57	0.836667	0.513333	0.456667	0.48	0.39	0.223333	0.463333	0.346667	0.596667	0.44	0	0
chr14|75587172|75587403|Pre0_SS:tRNA:SINE|191|+	1.16333	0.566667	0.663333	0.896667	0.616667	0.563333	0.276667	0.51	0.536667	0.763333	0.59	0.966667	0.53	0.993333	0.703333	1.38667	0.643333	0.663333	0.38	0.243333	0.22	0.853333	0.363333	0.546667	0.826667	0.29	0.33
chr14|75587944|75588168|MIRb:MIR:SINE|333|+	1.40667	0.843333	0.516667	0.583333	0.663333	0.713333	0.546667	0.343333	0.8	0.836667	0.263333	0.726667	1.02333	0.873333	0.95	0.813333	0.613333	0.46	0.633333	0	0.206667	0.476667	0	0.286667	0.44	0.336667	0
chr14|75590627|75590863|PRE1e:tRNA:SINE|186|+	1.56333	1.03	0.493333	0.486667	0.536667	0.54	0.403333	0.673333	0.646667	0.593333	0.41	0.8	0.773333	1.02333	0.673333	1.05667	0.583333	0.676667	0.29	0.2	0.276667	0.403333	0.17	0	0.226667	0.5	0.33
chr14|75591155|75591412|Pre0_SS:tRNA:SINE|193|+	1.49333	0.866667	0.376667	0.69	0.686667	0.586667	0.35	0.566667	0.683333	0.423333	0.33	0.653333	0.736667	1.18	0.533333	0.87	0.51	0.633333	0.226667	0.283333	0.23	0.366667	0.17	0.33	0.46	0.523333	0.403333
chr14|75594711|75594839|SINE1D_SS:tRNA:SINE|173|+	2.10667	1.52333	0.756667	0.563333	0.673333	0.876667	0.746667	0.576667	0.576667	1.01333	0.433333	1.51667	1.34667	0.67	0.766667	1.09	0.67	0.69	0.423333	0.33	0.356667	0.556667	0	0.363333	0.463333	0.296667	0.61
chr14|75602476|75602720|MLT1D:ERVL-MaLR:LTR|186|+	1.95	0.856667	0.486667	0.373333	0.71	0.746667	0.44	0.583333	0.586667	0.706667	0.376667	1.43333	0.826667	1.17667	0.7	0.716667	0.56	0.426667	0.396667	0.326667	0.27	0.473333	0	0.506667	0.186667	0.573333	0.346667
chr14|75603180|75603422|Pre0_SS:tRNA:SINE|171|+	2.20667	1.31667	0.79	0.596667	0.7	0.87	0.616667	0.73	0.83	0.73	0.5	1.19	1.07333	1.12	0.776667	0.99	0.693333	0.346667	0.48	0.426667	0.3	0.516667	0.306667	0.723333	0.656667	0.383333	0.38
chr14|75611079|75611310|MER20:hAT-Charlie:DNA|203|+	1.75	0.716667	0.293333	0.51	0.623333	0.576667	0.33	0.6	0.533333	0.783333	0.33	1.08667	0.81	0.53	0.603333	0.956667	0.486667	0.476667	0	0	0.316667	0.19	0	0	0	0.2	0.32
chr14|75613554|75614849|L1B_SS:L1:LINE|149|+	1.24333	0.733333	0.383333	0.383333	0.346667	0.503333	0.346667	0.456667	0.446667	0.59	0.24	0.79	0.533333	0.623333	0.493333	0.743333	0.316667	0.276667	0.196667	0.21	0.113333	0.31	0.236667	0.356667	0.306667	0.186667	0.163333
chr14|75614849|75615082|PRE1d:tRNA:SINE|156|+	1.19667	0.62	0.533333	0.376667	0.28	0.483333	0.416667	0.57	0.51	0.61	0.346667	0.633333	0.52	0.71	0.556667	0.663333	0.35	0.39	0.34	0.153333	0.243333	0.273333	0.366667	0.346667	0.303333	0.143333	0.276667
chr14|75617732|75617928|HAL1:L1:LINE|277|+	1.05333	0.866667	0.43	0.466667	0.62	0.493333	0.346667	0.39	0.593333	0.766667	0.336667	0.48	0.793333	0.443333	0.443333	0.606667	0.366667	0.183333	0.23	0.186667	0.316667	0.613333	0.296667	0.3	0.426667	0	0
chr14|75618094|75618305|HAL1:L1:LINE|277|+	1.16	0.673333	0.353333	0.33	0.33	0.44	0.3	0.48	0.31	0.496667	0.286667	0.31	0.483333	0.486667	0.29	0.676667	0.38	0.233333	0.143333	0.17	0.113333	0.146667	0	0	0	0.22	0.21
chr14|75618565|75619854|HAL1:L1:LINE|272|+	1.08667	0.65	0.373333	0.373333	0.363333	0.443333	0.383333	0.423333	0.393333	0.546667	0.313333	0.79	0.58	0.636667	0.52	0.77	0.31	0.323333	0.326667	0.17	0.166667	0.416667	0.206667	0.34	0.346667	0.163333	0.333333
chr14|75622590|75622814|Pre0_SS:tRNA:SINE|184|+	1.16667	0.94	0.39	0.41	0.376667	0.686667	0.56	0.4	0.49	0.773333	0.293333	0.686667	0.85	0.983333	0.536667	1.08	0.583333	0.39	0.286667	0.183333	0.333333	0	0.27	0.383333	0.413333	0	0
chr14|75637342|75637602|Pre0_SS:tRNA:SINE|185|+	1.22667	0.636667	0.426667	0.653333	0.69	0.54	0.556667	0.533333	0.713333	0.553333	0.48	0.7	0.803333	0.71	0.73	0.896667	0.613333	0.446667	0.376667	0.293333	0.13	0.44	0.236667	0.35	0	0.26	0.273333
chr14|75643930|75644136|PRE1f2:tRNA:SINE|155|+	1.49333	0.84	0.55	0.33	0.533333	0.636667	0.53	0.693333	0.733333	0.5	0	1.29333	0.933333	1.03	0.366667	0.956667	0.496667	0.276667	0.293333	0.326667	0	0.466667	0	0.46	0.25	0.456667	0.45
chr14|75649948|75650434|MamRTE1:RTE-BovB:LINE|361|+	1.12667	0.76	0.406667	0.36	0.47	0.653333	0.38	0.45	0.513333	0.45	0.29	0.936667	0.87	0.843333	0.68	0.813333	0.296667	0.36	0.22	0.236667	0.18	0.353333	0	0.363333	0.25	0.21	0.243333
chr14|7709073|7709202|MIRc:MIR:SINE|294|+	3.18333	1.3	1.21333	1.24333	1.13667	1.96333	1.16667	1.58667	1.43	1.15	0.786667	0.926667	1.23333	1.36333	0.803333	0.686667	1.46	0.986667	0.523333	0.72	0.92	0.44	0.446667	0.53	0.826667	1.22333	0.786667
chr14|80482636|80482875|Pre0_SS:tRNA:SINE|156|+	1.53333	1.36667	0.82	0.813333	0.896667	0.52	0.463333	0.553333	0.6	0.38	0.25	0.553333	0.556667	0.663333	0.67	1.33667	0.763333	0.55	0.493333	0.45	0.52	0.753333	0.463333	0.283333	0	0.386667	0.386667
chr14|80484124|80484227|SINE1A_SS:tRNA:SINE|222|+	1.24333	1.05	1.14	0.836667	0.783333	1.12667	0.706667	0.75	0.476667	0.87	0.236667	0.746667	0.69	0.656667	0.733333	1.45667	0.67	0.506667	0.513333	0.643333	0.376667	0.223333	0	0.226667	0.646667	0.616667	0
chr14|80484691|80484790|MIR3:MIR:SINE|253|+	1.57667	0.963333	0.653333	0.776667	0.64	0.49	0.523333	0.686667	0.52	0.723333	0.333333	1.23333	0.766667	0.583333	0.566667	0.863333	0.693333	0.95	0.506667	0	0.203333	0.62	0.263333	0.36	0.346667	0	0
chr14|80495867|80496251|L3:CR1:LINE|334|+	1.16667	0.64	0.516667	0.393333	0.33	0.476667	0.493333	0.5	0.486667	0.573333	0.286667	0.603333	0.553333	0.62	0.44	0.22	0.366667	0.276667	0.166667	0.173333	0.133333	0.266667	0.193333	0.206667	0.35	0	0
chr14|80499382|80499512|SINE1_SS:tRNA:SINE|185|+	1.07333	0.513333	0.28	0.416667	0.32	0.286667	0.386667	0.393333	0.413333	0.353333	0	0.446667	0.363333	0.496667	0.25	0	0	0.153333	0.323333	0	0	0.546667	0	0	0.406667	0	0
chr14|8068776|8069037|Pre0_SS:tRNA:SINE|27|-	0	0	0	0	1.20333	0	0	0	0	0	0	0.316667	0	0	0	0	0.173333	0	0	0	0	0	0	0	0	0	0
chr14|81888475|81888739|PRE1f:tRNA:SINE|160|-	0.346667	0.786667	1.52667	0.986667	0.603333	0.466667	0.96	0.76	0.37	0.66	0.386667	0.253333	0.323333	0.383333	0.33	0.556667	0	0.413333	0.466667	0.24	0.256667	0.286667	0.203333	0.213333	0.326667	0	0.29
chr14|85401774|85401981|MIR:MIR:SINE|213|+	0.656667	0.49	0.716667	0.553333	0.8	0.486667	0.566667	0.826667	0.916667	0.486667	0.6	0.826667	0.586667	0.893333	1.06333	1.98667	0.936667	1.63667	0.99	0.906667	0.956667	0.923333	0.776667	1.1	0.81	1.09333	0.823333
chr14|85402831|85402953|L1-3_SSc:L1:LINE|177|+	0.31	0.263333	0.523333	0.396667	0.343333	0.383333	0.463333	0.466667	0.39	0.43	0.25	0.543333	0.49	0.63	0.593333	1.68667	0.77	1.12	0.426667	0.583333	0.716667	0.456667	0.466667	0.61	0.666667	0.506667	0.9
chr14|87645572|87645680|L2b:L2:LINE|259|-	0.83	0.473333	0.413333	0.333333	0.483333	1.04667	0.92	0.486667	0.426667	0.173333	0.246667	0.29	0.28	0	0	0	0	0	0	0	0	0	0	0	0	0	0
chr14|87693661|87693823|MER5A1:hAT-Charlie:DNA|198|+	0.186667	0.41	0.44	0.366667	0.28	0.333333	0.486667	0.59	0.35	0.993333	0.343333	0.673333	0.69	1.24667	0.83	0.72	0.856667	1.73667	1.71333	0.926667	0.58	0.456667	0.383333	0.843333	0.836667	0.496667	0.476667
chr14|87693832|87693947|MIRb:MIR:SINE|274|+	0.213333	0.24	0.23	0.24	0.386667	0.273333	0.296667	0.596667	0.196667	0.32	0.35	0.41	0.533333	0.66	0.476667	0.276667	0.306667	0.74	1.04333	0.523333	0.456667	0.356667	0.23	0.476667	0.326667	0.573333	0.556667
chr14|87694064|87694223|MIRb:MIR:SINE|256|+	0.366667	0.236667	0.32	0.303333	0.473333	0.31	0.253333	0.236667	0.273333	0.456667	0.256667	0.61	0.466667	0.733333	0.593333	0.693333	0.463333	0.646667	1.38	0.766667	0.51	0.58	0.363333	0.826667	0.966667	0.74	0.703333
chr14|87696353|87696554|MIRc:MIR:SINE|267|+	0.23	0.47	0.463333	0.566667	1.32333	0.736667	0.76	0.873333	0.403333	1.58333	0.393333	0.956667	1.82667	2.00667	1.82667	0.943333	0.773333	1.21667	1.72667	1.11333	0.443333	0.5	0.386667	0.74	0.596667	0.716667	0.73
chr14|87698155|87698246|MER103C:hAT-Charlie:DNA|264|+	0.313333	0.436667	0.433333	0.586667	0.956667	0.55	0.636667	0.933333	0.806667	1.69333	0.376667	0.913333	1.06333	2.12333	1.52	0.956667	0.95	1.28333	1.48667	0.94	0.75	0.413333	0.783333	1.00333	0.99	0.82	0.913333
chr14|87699983|87700123|MIRb:MIR:SINE|275|+	0.513333	0.826667	0.933333	0.666667	1.35667	1.38	0.906667	1.58333	0.923333	1.37667	0.626667	1.27333	2.08333	2.70333	1.97	1.53667	1.72	1.98	2.32	1.16667	1.66333	1.39667	0.813333	2.05667	2.02333	1.92333	1.18333
chr14|87701643|87701873|MIR:MIR:SINE|329|+	1.11	1.13333	1.04667	1.12	1.6	1.99	1.70333	2.33	1.83667	2.46667	0.886667	2.07667	2.58333	4.19	2.36333	1.83	2.18333	2.55333	3.32333	1.90667	2.18	1.74	1.25333	2.88	2.16667	2.74667	2.10667
chr14|87702056|87702258|Pre0_SS:tRNA:SINE|206|+	0.526667	0.46	0.49	0.53	0.916667	0.696667	0.823333	0.963333	0.843333	1.33	0.273333	1.27667	1.24333	2.11667	1.13	0.963333	1.17	1.31333	1.86667	1.26667	1.15	1.01667	0.663333	1.54	1.14	1.55667	1.12333
chr14|87703179|87703261|MIR3:MIR:SINE|242|+	0.57	0.743333	0.62	0.7	1.11	1.12	1.18	1.41	1.03333	1.42667	0.656667	1.56333	2.12	2.79667	1.66	0.78	1.46333	1.69	2.13667	1.33	1.37667	1.13667	0.773333	2.33667	1.29333	1.83333	1.66333
chr14|87892574|87892944|L1ME4a:L1:LINE|296|-	0	0.23	0.623333	0.343333	0.126667	0.206667	0.566667	0.58	0.43	1.19	0.686667	0.846667	0.6	0.663333	2.93	1.17	1.19	1.22	1.96	0.663333	0.713333	0.283333	1.44	1.04333	0.803333	1.43	1.66667
chr14|87895001|87895177|HAL1ME:L1:LINE|250|-	0.123333	0	0.896667	0.29	0.443333	0.4	1.04	0.793333	0.55	1.22333	1.05333	1.32667	1.11	0.683333	4.26	1.23333	1.69333	1.89667	2.12333	0.613333	1.13333	0.663333	1.69333	1.16333	0.8	1.5	2.07
chr14|87895369|87895595|HAL1ME:L1:LINE|284|-	0	0.25	0.176667	0.286667	0.343333	0.356667	0.646667	0.726667	0.426667	0.916667	0.19	0.863333	0.566667	0.826667	0	0.753333	1.15	0.906667	0.633333	0.663333	1.09	0	0.88	0.146667	0.55	0.313333	0.753333
chr14|89893320|89893452|L1MC1:L1:LINE|163|+	0.276667	0.176667	0.326667	0	0	0.226667	0.43	0.3	0.396667	0.52	0.35	0.69	0.836667	1.23	1.07333	2.01333	2.23	1.70333	3.03333	1.54333	1.01	1.95	1.32667	1.61	1.94	3.21	2.36667
chr14|89893665|89893819|MER58A:hAT-Charlie:DNA|188|+	0	0	0.416667	0.39	0.473333	0.366667	0.43	0.466667	0.466667	0.53	0.273333	0.94	0.906667	1.53667	1.96333	2.33333	3.99	2.67	4.78333	2.29	1.13	2.79	1.90667	2.18333	3.06667	3.48667	3.06333
chr14|89896601|89896838|Pre0_SS:tRNA:SINE|169|+	0	0.163333	0.143333	0.186667	0.196667	0.213333	0.183333	0.363333	0.273333	0.186667	0.226667	0.626667	0.413333	0.636667	0.6	1.22667	1.79	1.03333	1.16333	1.15	0.396667	1.43	0.68	0.89	0.82	1.17667	0.86
chr14|89897461|89897604|MER5A:hAT-Charlie:DNA|229|+	0.22	0.24	0.21	0.346667	0	0.433333	0.183333	0	0	0.44	0.203333	0.336667	0.35	0.65	0.81	0.976667	1.47667	1.06	1.36667	1.15333	0.44	1.78	0.506667	0.83	0.996667	0.9	0.996667
chr14|89899845|89900077|MER112:hAT-Charlie:DNA|250|+	0.253333	0	0.13	0	0.25	0.133333	0	0	0	0.196667	0	0	0.313333	0.633333	0.463333	0.736667	1.13333	0.853333	1.50667	0.79	0.386667	1.35333	0.716667	0.833333	0.823333	1.43667	0.686667
chr14|89903739|89903899|MIRc:MIR:SINE|319|+	0	0	0.273333	0	0.233333	0.356667	0.2	0	0.186667	0.48	0	0.366667	0.25	1.15	0.623333	0.906667	0.71	0.586667	1.45	0.77	0.56	0.756667	0.486667	0.703333	0	0.59	0.51
chr14|89904044|89904301|Pre0_SS:tRNA:SINE|218|+	0.22	0	0.18	0.2	0.256667	0	0	0.286667	0	0.52	0	0.34	0.383333	0.683333	0.393333	1.16667	0.833333	1.26667	1.55333	0.593333	0.576667	0.893333	1.16333	1.01333	1.00667	1.65667	0.926667
chr14|89911437|89911688|Pre0_SS:tRNA:SINE|104|+	0.16	0	0	0	0	0	0	0	0	0	0	0.21	0.116667	0.316667	0.313333	0.493333	0.336667	0.353333	1.15667	0.503333	0	0.63	0.226667	0.563333	0.373333	0.403333	0.5
chr14|89998781|89999149|MLT1J:ERVL-MaLR:LTR|255|-	0.91	0.83	0.903333	0.73	0.56	0.98	0.69	1.01333	0.6	0.803333	0.47	0.976667	0.753333	0.59	0.603333	0.533333	0.82	0.503333	0.516667	0.533333	0.333333	0.436667	0.413333	0.283333	0.423333	0.336667	0.44
chr14|9436767|9437028|Pre0_SS:tRNA:SINE|193|+	1.18667	0.48	0.56	0.33	0.263333	0.246667	0.333333	0.193333	0.223333	0.16	0.286667	0.23	0.276667	0.326667	0.196667	0.196667	0.16	0.473333	0	0.223333	0.213333	0.353333	0	0	0.21	0.22	0
chr14|9454289|9454536|PRE1f:tRNA:SINE|156|-	2.51	3.50667	2.79667	2.95333	3.24667	3.08	3.13333	2.86	2.29333	3.05667	2.16667	3	3.05667	2.37	2.55667	3.31333	3.01667	3.38333	3.13	2.91	1.91	2.84333	2.81333	2.02	2.95333	3.16667	1.93
chr14|94833293|94833533|Pre0_SS:tRNA:SINE|15|+	0.393333	0	0	3.11	0	0	2.90333	0	0	0	3.69333	7.62667	3.75333	0	0	0	0	0	0	0	0	1.03	0	0.0833333	0	0	0
chr14|9566809|9566897|SINE1D_SS:tRNA:SINE|176|+	2.05667	1.58333	1.90667	1.63333	1.52667	1.09667	1.04667	0.966667	0.993333	1.15667	0.28	0.766667	0.596667	0.963333	0.47	0	0.463333	0.49	0.263333	0.546667	0.19	0	0.453333	0	0.53	0	0
chr14|9569459|9569666|PRE1j:tRNA:SINE|166|+	2.50333	2.15	2.23667	1.80333	1.38333	1.37333	1.18333	1.17	1.22	1.09667	0.706667	1.10667	1	0.696667	0.67	0	0.536667	0.493333	0	0.426667	0.436667	0.35	0.346667	0	0	0	0.356667
chr14|99214657|99214857|Charlie16a:hAT-Charlie:DNA|277|-	1.18	0.443333	0.453333	0.413333	0.516667	0.576667	0.526667	0.523333	0.71	0.6	0.37	0.68	0.796667	0.773333	0.733333	0.72	0.51	0.423333	0.606667	0.206667	0.173333	0.656667	0	0.416667	0.756667	0.743333	0.416667
chr14|99225972|99226230|Pre0_SS:tRNA:SINE|200|-	0.66	0.373333	0.303333	0.31	0.196667	0.396667	0.306667	0.463333	0.456667	0.323333	0.636667	0.613333	0.75	0.736667	0.283333	0.52	0.373333	0.326667	1.01	0.35	0.303333	0.92	0.963333	0.41	0.826667	0.42	0.343333
chr14|99252786|99253090|MLT1I:ERVL-MaLR:LTR|306|-	1.06333	0.566667	0.33	0.323333	0.61	0.466667	0.38	0.323333	0.503333	0.313333	0.296667	1.03333	1.00667	0.706667	0.42	0.45	0.356667	0.39	1.16333	0.446667	0.1	0.566667	0.55	0.3	0.583333	0.426667	0.353333
chr14|99357341|99357452|L2c:L2:LINE|243|-	1.05333	0.33	0	0	0.31	0.326667	0.643333	0.376667	0	0	0	0.46	0.396667	0.59	0	0.193333	0	0	0.25	0	0.216667	0	0	0.2	0.23	0	0
chr14|99426642|99426813|MIRb:MIR:SINE|294|-	0.706667	0.216667	0.273333	0.253333	0.416667	0.34	0.253333	0.336667	0.336667	0.446667	0.326667	0.723333	0.616667	1.13667	0.62	0.356667	0.366667	0.436667	1.1	0.356667	0.166667	0.436667	0.486667	0.35	0.47	0.39	0.426667
chr14|99809432|99809628|PRE1f2:tRNA:SINE|138|-	1.1	0.923333	0.703333	0.58	0.563333	1.17	0.936667	0.68	0.793333	0.87	0.376667	1.02667	0.846667	1.53667	0.726667	1.24333	0.713333	0.836667	0.97	0.626667	0.606667	1.06	0.67	0.463333	1.22333	0.386667	0.8
chr14|99810148|99810254|MamRep434:TcMar-Tigger:DNA|236|-	1.04333	0.536667	0.776667	0.47	0.476667	1.09	0.376667	0.82	0.536667	0.873333	0.423333	1.36333	0.663333	1.04	1.07667	0.96	0.64	0.64	0.736667	0.696667	0.36	0.593333	0.976667	0.546667	0.66	0	1.03
chr14|99810976|99811211|Tigger2a_Art:TcMar-Tigger:DNA|231|-	0.81	0.456667	0.553333	0.393333	0.766667	1.24	0.816667	0.726667	0.843333	0.8	0.536667	0.863333	0.88	1.17333	1.10667	0.733333	0.663333	0.71	0.95	0.66	0.623333	0.783333	0.523333	0.49	0.686667	0.726667	0
chr14|99812104|99812316|Tigger1a_Art:TcMar-Tigger:DNA|119|-	0.663333	0.553333	0.693333	0.483333	0.583333	1.05667	0.623333	0.556667	0.59	1.04	0.47	1.39	1.18333	0.876667	0.96	0.923333	0.68	0.746667	0.726667	0.6	0.44	0.956667	0.583333	0.396667	0.623333	0.406667	0.53
chr14|99813739|99813968|MIR:MIR:SINE|292|-	1.37	0.993333	1.41667	0.933333	0.963333	1.60333	1.14667	1.39	1.38	1.75333	0.97	1.64667	1.79667	1.80333	2.16	1.38333	1.29667	1.29	1.55333	0.963333	1.00667	1.52	1.03333	0.73	1.29333	0.98	0.84
chr14|99814881|99814984|Tigger14a:TcMar-Tigger:DNA|218|-	3.62	3.06	5.31	3.09333	4.14	3.78667	4.08333	2.60333	3.30667	5.19	3.62333	6.01667	5.56667	4.93	8.05	12.14	5.98667	6.36	4.12	5.12333	4.22667	6.31667	7.06333	4.5	5.04667	5.7	3.51
chr15|101377136|101377316|PRE1f2:tRNA:SINE|183|+	0.676667	0.393333	0.483333	0.526667	0.406667	0.51	0.53	0.553333	0.19	0.443333	0.476667	0.406667	0.386667	0.196667	0.233333	0.813333	0.623333	0.696667	0.426667	0.703333	0.246667	0.356667	0.343333	1.14	0.496667	1.23	0.506667
chr15|101377535|101377782|PRE1g:tRNA:SINE|182|+	0.276667	0.44	0.263333	0.4	0.466667	0.346667	0.323333	0.48	0	0.296667	0.27	0.4	0.23	0.18	0.276667	0.263333	0.426667	0.31	0	0.26	0.196667	0.393333	0.413333	1.17667	0.373333	0.78	0.296667
chr15|101516442|101516617|L1_SS:L1:LINE|51|+	0.793333	0.74	0.426667	0.483333	0.696667	0.573333	0.646667	1.11333	0.65	0.836667	0.433333	1.21667	0.983333	0.863333	0.77	0.803333	0.37	0.4	0.356667	0.353333	0.446667	0.603333	0.45	0.27	0.353333	0.32	0.32
chr15|101517723|101517936|L1MEi:L1:LINE|204|+	0.45	0.346667	0.756667	0.48	0.626667	0.7	0.543333	0.62	0.546667	0.71	0.58	0.94	0.72	0.946667	1.13667	0.343333	0.253333	0.303333	0.423333	0.583333	0.586667	0.536667	0.536667	0.286667	0.536667	0	0.463333
chr15|101518061|101518238|L1MEi:L1:LINE|288|+	0.883333	0.803333	1.04667	0.4	0.543333	0.81	0.673333	0.593333	0.603333	1.14	0.383333	0.893333	1.07333	1.24333	1.41667	0.523333	0.453333	0.413333	0.293333	0.54	0.62	0.743333	0.473333	0.35	0.31	0.87	0.59
chr15|101630229|101630383|Tigger16a:TcMar-Tigger:DNA|305|+	0.69	0.613333	0.89	0.673333	0.66	0.816667	1.08	0.923333	0.843333	0.996667	0.703333	0.836667	1.48333	1.36	0.843333	1.00667	0.713333	0.523333	1.01	0.326667	0.32	0	0.266667	0.4	0.55	0.313333	0.3
chr15|101635759|101636458|LTR78B:ERV1:LTR|296|+	0.81	1.12667	0.796667	0.673333	0.786667	0.91	1.02667	1.10667	0.98	1.14	0.936667	1.10333	1.43667	1.59	1.07	0.72	1.04667	0.84	0.743333	0.426667	0.366667	0.433333	0.523333	0.44	0.486667	0.49	0.446667
chr15|101642454|101642640|PRE1j:tRNA:SINE|203|+	0.516667	0.723333	0.503333	0.743333	0.806667	0.53	0.843333	0.433333	0.823333	1.06	0.8	0.83	1.11	1.04667	0.836667	0.686667	0.476667	0.79	0.586667	0.346667	0.283333	0.39	0.713333	0.37	0.503333	0.343333	0.353333
chr15|101647859|101648001|L2d2:L2:LINE|379|+	0.35	0.393333	0.47	0.406667	0.26	0.456667	0.483333	0.29	0	0.693333	0.723333	0.833333	0.66	1.03333	0.64	0.49	0.416667	0.346667	0.58	0.296667	0.276667	0	0.386667	0.29	0.403333	0.363333	0
chr15|101664496|101664724|L1B_SS:L1:LINE|142|+	0.746667	1.08	0.763333	0.586667	0.91	0.826667	0.82	0.88	0.793333	0.933333	0.683333	1.12333	1.06333	1.30667	0.97	0.803333	0.82	0.623333	0.45	0.333333	0.176667	0	0	0.31	0.56	0.353333	0.33
chr15|101668853|101668950|MIRb:MIR:SINE|273|+	1.07333	1.07333	0.793333	0.936667	0.993333	0.923333	0.753333	1.1	1.19333	1.1	1.01	1.47667	1.62667	1.38	0.656667	0.766667	1.14667	0.733333	0.536667	0	0.43	0.52	0.403333	0.376667	0.79	0.26	0.433333
chr15|101672003|101672131|MIRb:MIR:SINE|268|+	0.553333	1.07667	0.753333	0.753333	0.506667	0.763333	0.886667	0.783333	1.18667	1.16667	0.703333	1.56333	1.38333	1.35667	0.773333	0.526667	0.903333	0.623333	0.603333	0.243333	0.316667	0.593333	0.383333	0.396667	0.653333	0	0.233333
chr15|101672615|101672736|L2b:L2:LINE|292|+	0.616667	0.503333	0.286667	0.626667	0.516667	0.836667	0.71	0.633333	0.693333	0.526667	0.606667	0.996667	1.07333	1.24333	0.68	0.723333	0.846667	0.583333	0.54	0	0.306667	0	0.413333	0.296667	0.603333	0	0.4
chr15|101683399|101686208|L1M4:L1:LINE|192|+	0.393333	0.653333	0.5	0.473333	0.493333	0.586667	0.646667	0.483333	0.553333	0.793333	0.54	1.09	0.85	0.943333	0.73	0.546667	0.543333	0.44	0.583333	0.283333	0.216667	0.266667	0.27	0.22	0.356667	0.243333	0.283333
chr15|101702388|101702542|MER102b:hAT-Charlie:DNA|175|+	0.463333	0.963333	0.706667	0.97	0.75	0.81	0	0.91	0.666667	0.963333	0.706667	0.95	1.36667	1.27	0.58	0.62	0.626667	0.41	0.543333	0	0.38	0.393333	0	0	0.453333	0.24	0.29
chr15|101707529|101708001|L1ME3A:L1:LINE|261|+	0.43	0.783333	0.613333	0.863333	0.906667	0.97	0.76	0.87	0.89	0.96	0.666667	1.08333	0.866667	1.20667	0.806667	0.503333	0.823333	0.583333	0.423333	0.34	0.33	0.473333	0.293333	0.22	0.486667	0.31	0.33
chr15|101710641|101710754|LTR75_1:ERV1:LTR|321|+	0.443333	0.736667	0.56	0.696667	0.586667	0.486667	0.623333	0.866667	0.566667	0.576667	0.493333	0.926667	0.57	1.06667	0.756667	0.43	0.57	0.34	0.316667	0.27	0	0	0.26	0	0	0.353333	0.543333
chr15|101712051|101712261|MIRc:MIR:SINE|308|+	0.446667	0.856667	0.726667	0.726667	0.54	0.653333	0.73	0.686667	0.776667	1.11333	0.576667	0.81	0.946667	0.823333	0.896667	0.516667	0.623333	0.23	0.436667	0.253333	0.356667	0.39	0.393333	0.243333	0.386667	0.456667	0.336667
chr15|101717943|101718068|MIRb:MIR:SINE|333|+	0.8	1.44333	0.696667	0.893333	0.98	1.00667	1.14	1.16333	1.23667	1.44667	1.24	1.34333	1.83333	1.33667	1.13667	0.416667	0.73	0.676667	0.543333	0.283333	0.596667	0.293333	0.72	0.17	0.643333	0.216667	0.373333
chr15|101719889|101720098|MIRb:MIR:SINE|304|+	0.513333	0.716667	0.423333	0.39	0.546667	0.78	0.706667	0.773333	0.506667	0.533333	0.313333	0.966667	0.82	1.39333	0.813333	0.386667	0.48	0.386667	0.633333	0.256667	0.276667	0.29	0.19	0.136667	0.25	0.353333	0
chr15|101720274|101720409|L2a:L2:LINE|328|+	0.33	0.66	0.486667	0.503333	0.453333	0.383333	0.43	0.52	0.356667	0.76	0.516667	1.10333	0.933333	0.756667	0.903333	0.443333	0.51	0.346667	0.533333	0.193333	0.13	0	0.22	0.216667	0.28	0.23	0
chr15|101733099|101733336|LTR90B:LTR:LTR|330|+	0.853333	0.92	0.723333	0.573333	0.566667	0.72	0.626667	0.853333	0.846667	1.27333	0.69	0.813333	1.00333	0.88	0.713333	0.3	0.63	0.633333	0.553333	0.226667	0.3	0	0	0.263333	0.383333	0.386667	0.373333
chr15|101734653|101734888|MIR:MIR:SINE|308|+	0.64	0.956667	0.563333	0.733333	0.736667	0.8	1.23	0.766667	0.67	0.946667	0.52	0.903333	1.32	1.18	0.916667	0.596667	0.816667	0.566667	0.81	0.51	0.2	0.246667	0	0.373333	0.356667	0.323333	0.48
chr15|101736341|101736654|MLT1I:ERVL-MaLR:LTR|335|+	0.503333	0.7	0.62	0.513333	0.456667	0.566667	0.57	0.54	0.656667	0.61	0.606667	1.13	0.893333	0.943333	0.676667	0.386667	0.486667	0.483333	0.51	0.196667	0.406667	0.213333	0.473333	0.23	0.37	0.263333	0.33
chr15|101738775|101739000|L2d:L2:LINE|342|+	0.603333	0.68	0.256667	0.606667	0.79	0.576667	0.783333	0.706667	0.686667	0.8	0.593333	0.863333	1.20667	1.18667	0.67	0.463333	0.416667	0.576667	0.37	0.18	0	0.27	0	0.26	0.61	0.503333	0
chr15|101740185|101740355|Tigger12:TcMar-Tigger:DNA|311|+	0.66	0.816667	0.816667	0.706667	0.983333	0.61	0.64	0.74	0.766667	0.703333	0.57	1.14667	1.17333	1.15	0.683333	0.693333	0.536667	0.416667	0.62	0.33	0	0.243333	0.7	0	0.583333	0	0
chr15|101744489|101744739|Pre0_SS:tRNA:SINE|160|+	0.536667	0.58	0.523333	0.503333	0.526667	0.57	0.856667	0.526667	0.66	0.67	1.10667	0.89	0.813333	0.686667	0.573333	0.396667	0.643333	0.453333	0.583333	0.36	0	0.17	0.266667	0.256667	0	0.333333	0.3
chr15|101748510|101748754|Pre0_SS:tRNA:SINE|180|+	0.553333	0.876667	0.433333	0.633333	0.386667	0.643333	0.766667	0.39	0.68	0.566667	0.71	0.81	1.09333	1.16333	0.89	0.32	0.53	0.44	0.426667	0	0.213333	0.263333	0.33	0.15	0.423333	0.313333	0
chr15|101751058|101751422|L2:L2:LINE|337|+	0.606667	0.716667	0.613333	0.713333	0.656667	0.583333	0.833333	0.396667	0.723333	1.01333	0.506667	1.06	1.04333	1.30667	0.633333	0.54	0.59	0.386667	0.426667	0	0.3	0.176667	0.28	0.29	0.536667	0.24	0.336667
chr15|101765269|101765396|SINE1D_SS:tRNA:SINE|228|+	0.49	0.653333	0.57	0.54	0.536667	0.61	0.556667	0.736667	0.776667	0.52	0.513333	0.726667	1.16333	0.616667	0.536667	0.306667	0.533333	0.59	0.456667	0	0	0	0.303333	0	0	0	0.35
chr15|104151003|104151215|PRE1j:tRNA:SINE|171|+	2.22667	2.01333	2.08667	1.47333	1.73	1.12	1.80667	1.42667	1.00667	0.786667	1.15333	0.94	0.726667	0.883333	0.506667	0	0.616667	0.61	0.253333	0.383333	0.603333	0	0	0	0.2	0	0
chr15|104258194|104258387|SUSINE2:tRNA:SINE|0|-	9.00333	9.52667	19.3467	11.5967	12.33	7.51	14.4167	5.96333	7.67	12.4767	27.8733	7.24333	3.48667	4.47	6.92333	11.21	2.36667	4.31667	8.59667	6.46333	9.05	5.24667	11.0067	8.29667	12.1567	13.5967	6.97333
chr15|104544545|104544721|PRE1i:tRNA:SINE|193|+	1.90667	2.17	1.77333	1.52	1.64333	2.21333	2.11667	1.98333	1.8	1.76333	1.39	2.12667	2.12667	2.15667	2.04667	1.37667	1.42333	1.23333	0.743333	0.993333	0.8	1.17	1.13	0.676667	0.913333	0.71	0.926667
chr15|104544732|104544815|SINE1D_SS:tRNA:SINE|193|+	1.05333	1.22	1.18333	0.983333	1.04	1.09333	1.16667	1.31667	1.07	1.17333	0.92	1.21333	1.04667	0.98	1.45667	0.683333	0.903333	0.586667	0.793333	0.756667	0.5	0.573333	0.52	0.453333	0.56	0.486667	0.406667
chr15|104894967|104895096|SINE1A_SS:tRNA:SINE|186|+	0.22	0.72	0.483333	0.486667	0.506667	0.623333	0.563333	0.506667	0.61	0.9	0.713333	0.883333	0.633333	1.06667	0.553333	0.713333	0.88	0.623333	0.593333	0.523333	0.55	0.706667	0.46	0.423333	0.546667	0.796667	0.43
chr15|105887205|105888341|MER52-int:ERV1:LTR|329|-	0.823333	0.68	0.583333	0.53	0.573333	0.62	0.803333	0.71	0.576667	1.04	0.503333	0.656667	0.513333	0.413333	0.416667	0.253333	0.426667	0.373333	0.79	0.49	0.3	0.68	0.4	0.37	0.363333	0.343333	0.503333
chr15|106680513|106680613|Charlie4z:hAT-Charlie:DNA|316|+	1.73333	1.77333	2.18333	1.93333	2.17667	1.51	1.95	1.96	1.82333	3.55667	1.99333	3.56667	2.51	1.78333	1.47667	2.44	1.35	1.43667	1.14333	1.70333	1.11667	2.26	1.21	1.01333	1.45667	1.68	1.04333
chr15|106681783|106681896|SINE1B_SS:tRNA:SINE|195|+	2.44667	2.7	3.21667	1.95667	2.58	3.24	2.64333	2.52333	2.91667	3.08	2.06667	4.62333	3.69667	3.61	2.13333	2.87333	1.90667	1.69	1.37333	1.98	1.35	1.64667	1.99333	0.94	1.53	2.32667	1.62667
chr15|106683289|106683446|MER92-int:ERV1:LTR|200|+	1.13667	1.13667	1.76333	1.48	1.54333	1.83667	1.77	1.30333	1.35	1.97333	1.84333	2.28667	1.37	1.54	1.74333	1.73667	1.03333	1	0.93	1.10333	0.886667	1.72	1.18333	1.07333	1.60333	1.57667	1.25667
chr15|106683530|106683656|MER92-int:ERV1:LTR|176|+	0.706667	0.773333	0.733333	0.733333	0.803333	0.816667	1.11	0.856667	0.923333	1.34333	0.733333	1.00333	1.01	1.07	0.793333	0.83	0.706667	0.803333	0.576667	0.473333	0.636667	0.78	0.513333	0.636667	0.983333	0.61	0.506667
chr15|106683656|106683893|Pre0_SS:tRNA:SINE|224|+	1.86333	2.04667	1.97667	1.4	1.94333	2.35	2.12667	2.02333	2.07	2.55	1.49333	2.69	2.39	2.56667	1.89	2.34333	1.72	1.41333	1.15667	1.12333	1.07	1.17	1.64333	0.98	1.25333	1.4	1.2
chr15|106683893|106684053|MER92-int:ERV1:LTR|176|+	1.57	1.61333	1.68667	1.26	1.45667	1.96	1.63	1.49333	2.11333	1.74	1.17333	1.94667	1.79667	1.70333	1.50667	1.72333	1.77667	1.19	0.936667	1.05333	0.926667	1.27333	1.38	0.503333	1.21	1.14333	0.973333
chr15|106684186|106684425|Pre0_SS:tRNA:SINE|206|+	2.81667	2.05667	2.73	2.67	1.97333	3.73333	3.7	2.29667	3.84	2.88667	2.79333	3.28667	3.27	3.99333	3.74667	2.91333	2.19667	2.33333	2.47333	1.76333	1.42	1.96333	2.61333	1.40667	2.54	2.42333	1.30667
chr15|106765233|106765495|Pre0_SS:tRNA:SINE|209|+	2.71	3.30333	3.60667	3.51333	3.49667	4.26333	4.25	4.33	3.91667	4.82	2.98667	6.23	5.17667	4.51	3.12	1.62	1.35333	1.31	1.22333	1.28667	0.736667	0.96	1.00333	0.68	1.05333	0.646667	1.15333
chr15|106766185|106766303|L3:CR1:LINE|374|+	0.733333	0.77	2.03333	2.03	1.21333	1.33	1.82	1.21333	1.88	2.41667	1.12333	2.43	1.95333	1.31333	1.42	1.00667	0.77	0.826667	0.723333	0.816667	0.72	0.453333	0.463333	0.596667	0.45	0.38	0.626667
chr15|106767333|106767486|hAT-N1a_Mam:hAT-Tip100:DNA|331|+	2.01333	2.61	3.08333	2.87667	2.71667	3.13667	2.76333	2.98	2.83667	3.46667	2.48667	4.83	3.97667	4.00667	2.78667	1.61333	0.826667	1.08667	1.18333	0.883333	1.00667	0.876667	0.91	0.823333	1.09333	1.09	1.4
chr15|106768930|106769050|SINE1D_SS:tRNA:SINE|158|+	1.68	2.35333	2.47	3	2.65667	3.39667	3.64	2.11	2.9	4.11333	2.40333	4.05667	4.37333	3.05667	2.80333	1.70667	1.84667	1.17333	0.96	0.806667	0.88	0.676667	0.836667	0.616667	0.68	0.8	0.706667
chr15|106769250|106769508|Pre0_SS:tRNA:SINE|148|+	0.963333	1.81667	2.75667	2.80667	2.12667	2.53	2.06	1.71333	2.36667	2.31667	2.18333	3.39333	3.13667	3.12667	1.66333	1.31	0.743333	1.18333	0.923333	1.09667	0.756667	0.396667	0.953333	0.576667	0.44	0.53	0.716667
chr15|106770322|106770563|PRE1g:tRNA:SINE|145|+	1.01	1.55667	1.74333	2.04	1.85	1.83	1.98667	1.92667	1.9	2.14333	1.48	2.84667	2.11333	2.00333	1.40667	1.05333	0.73	0.58	0.543333	0.42	0.4	0.5	0.506667	0.3	0.46	0.573333	0.556667
chr15|106771520|106771766|Pre0_SS:tRNA:SINE|78|+	1.30667	1.77333	1.73	1.91333	1.52333	1.71333	1.58	2.12	1.73667	2.52333	2.03667	2.23333	2.16333	2.12	1.53	1.14333	0.963333	0.636667	0.78	0.526667	0.47	0.25	0.82	0.44	0.52	0.54	0.993333
chr15|106772964|106773247|L1MC5a:L1:LINE|265|+	0.703333	1.25	2.41667	1.61333	1.74333	1.54667	1.64333	1.64	1.97667	3.18333	1.4	3.18667	1.71333	1.87	1.65667	1.12333	0.606667	0.613333	0.606667	0.61	0.766667	0.616667	1.14333	0.28	0.77	0.643333	0.846667
chr15|106996125|106996328|MIRb:MIR:SINE|298|-	0.676667	0.673333	0.786667	0.63	0.723333	1.13667	0.58	0.51	0.743333	0.376667	0.363333	0.65	0.503333	0.77	0.373333	0.573333	0.716667	0.256667	0.283333	0.44	0.436667	0.293333	0.243333	0.246667	0.513333	0	0
chr15|109378858|109379110|Pre0_SS:tRNA:SINE|189|+	0.82	0.726667	0.89	0.68	0.72	0.833333	0.623333	0.863333	0.636667	0.683333	0.226667	1.07667	1.15	1.21	0.696667	0.636667	0.52	0.566667	0.62	0.333333	0.386667	0.173333	0	0.31	0.376667	0.316667	0.48
chr15|109568004|109568441|L2d2:L2:LINE|354|+	0.186667	0.383333	0.506667	0.51	0.673333	0.66	0.686667	0.653333	0.92	1.04	0.643333	0.833333	1.01667	0.866667	1.00667	0.276667	0.383333	0.393333	0.663333	0.273333	0.143333	0.34	0.29	0.263333	0.203333	0.326667	0
chr15|110619005|110619267|Pre0_SS:tRNA:SINE|115|+	0.683333	1.08	0.846667	0.73	0.58	0.153333	0.43	0.486667	0.26	0.446667	0	0.2	0	0.48	0.21	5.67	1.27333	0.703333	1.14333	1.77	0.663333	2.42	0.523333	1.28667	0.34	0.606667	0.39
chr15|113035089|113035254|MER115:hAT-Tip100:DNA|258|-	0	0.276667	0.263333	0.23	0.153333	0	0	0	0.13	0.416667	0	0	0	0	0	0.793333	0.443333	1.67333	0	0.63	0.856667	0.333333	0.216667	0.64	0.643333	0.406667	0.33
chr15|113064151|113064365|PRE1d2:tRNA:SINE|173|+	0	0	0.206667	0.17	0	0.103333	0	0.206667	0.186667	0.386667	0.233333	0	0	0.28	0.64	1.83	0	0.316667	0.52	0.326667	0.733333	0.483333	0.433333	0	0.32	0.286667	0.656667
chr15|113082422|113082845|L1ME3A:L1:LINE|292|+	1.27333	0.52	0.38	0	0.133333	0.226667	0	0	0	0	0	0	0	0	0	0	0	0	0	0	0	0	0	0	0	0	0
chr15|113088187|113088440|Pre0_SS:tRNA:SINE|194|+	1.62	0.486667	0.203333	0.216667	0.113333	0.17	0	0	0	0	0	0	0	0	0	0	0	0	0	0	0	0	0	0	0	0	0
chr15|113101476|113101634|MIR3:MIR:SINE|276|+	1.15	0.466667	0	0	0	0.16	0	0	0	0	0	0	0	0	0	0	0	0	0	0	0	0	0	0	0	0	0
chr15|113109468|113109568|L2c:L2:LINE|301|+	1.00333	0.52	0.23	0	0	0	0	0	0	0	0	0	0	0	0	0	0	0	0	0	0	0	0	0	0	0	0
chr15|113490145|113490398|Pre0_SS:tRNA:SINE|182|-	0.543333	0.576667	0.546667	0.72	0.826667	1.09667	0.876667	0.923333	0.483333	0.243333	0.19	0.223333	0	0	0	0	0	0	0	0	0	0	0	0	0	0	0
chr15|117873278|117873525|Pre0_SS:tRNA:SINE|89|-	1.09333	1.01	0.566667	1.04	0.843333	0.363333	0.48	0	0.183333	0.38	0.35	0.26	0	0.176667	0	0	0	0	0	0	0	0	0	0	0	0	0
chr15|118804908|118805165|Pre0_SS:tRNA:SINE|202|+	0	0	0	0	0	0	0	0	0	1.12333	0	0	0	0	0	0	0	0	0	0	0	0.916667	0.843333	0	0	0	0
chr15|120328795|120329047|Pre0_SS:tRNA:SINE|163|+	1.61333	1.62667	2.35667	2.1	1.99667	1.75333	1.84	1.51667	1.50333	2.03333	1.28	1.18333	1.01333	1.18333	0.77	1.45	1.24	1.21333	0.98	1.23333	1.26	2.19667	1.54	1.46333	1.52333	1.62667	1.5
chr15|120411183|120411643|L2c:L2:LINE|268|+	4.24	5.05	5.90667	5.61667	4.38	4.41	2.7	4.17333	2.58667	3.18667	1.16667	3.08	2.30667	1.49	0.993333	0.346667	0.783333	0.543333	0.24	0.406667	0.363333	0.236667	0.163333	0.35	0.253333	0.173333	0
chr15|120867457|120867713|Pre0_SS:tRNA:SINE|238|+	0	0.383333	0.236667	0.183333	0.366667	0	0.386667	0.506667	0.543333	0.596667	0	0.906667	0.886667	1.03667	0.863333	0.373333	0.563333	0.563333	0.49	0.4	0.36	0.283333	0	0.273333	0.31	0.336667	0.486667
chr15|121435712|121435971|Pre0_SS:tRNA:SINE|158|+	0.276667	0.436667	0.356667	0.476667	0.536667	0.47	0.603333	0.476667	0.52	0.8	0.423333	0.523333	0.583333	1.2	0.893333	3.28333	1.69667	0.706667	1.24667	0.663333	1.08333	0.63	0.473333	1.21333	0.703333	0.893333	0.53
chr15|121435971|121436093|L1M5:L1:LINE|244|+	0.196667	0.143333	0.18	0.233333	0.346667	0.213333	0.183333	0.243333	0.346667	0.43	0.206667	0.146667	0.293333	0.576667	0.453333	1.64333	0.803333	0.406667	0.45	0.373333	0.413333	0.69	0.413333	0.63	0.35	0.72	0
chr15|121436096|121436217|SINE1C_SS:tRNA:SINE|207|+	0.17	0.19	0.36	0.116667	0.466667	0.373333	0	0.26	0.393333	0.353333	0.173333	0.243333	0.31	0.71	0.39	1.81	0.856667	0.373333	0.55	0.406667	0.403333	0.803333	0.246667	0.683333	0.513333	0.806667	0.54
chr15|121444978|121445228|Pre0_SS:tRNA:SINE|184|+	0.33	0.45	0.41	0.65	0.926667	0.853333	0.39	0.836667	1.13333	1.35667	0.2	1.10333	1.54	1.5	0.793333	1.49333	1.36	1.10667	0.673333	0.866667	0.89	0.776667	0.653333	0.446667	1.02667	0.513333	0.896667
chr15|121450105|121450265|MIR:MIR:SINE|237|+	0.343333	0.363333	0.366667	0.26	0.563333	0.556667	0.38	0.403333	0.52	0.696667	0	0.666667	0.606667	0.936667	0.303333	0.56	1.19667	0.583333	0.466667	0.483333	0.423333	0.456667	0	0.26	0.88	0.303333	0.64
chr15|121480952|121481061|MIRb:MIR:SINE|306|+	0.546667	0.443333	0.66	0.826667	0.473333	0.98	0.53	1.08333	1.36	1.21667	0.316667	1.00667	1.36333	1.31	0.946667	0.69	1.06667	1.14	1.20333	0.71	0.79	0.726667	0.726667	1.27	1.12667	0.676667	0.716667
chr15|122707061|122707308|Pre0_SS:tRNA:SINE|170|-	0.663333	1.78333	1.76	2.34333	2.62	1.94667	2.62	2.67667	1.85667	1.76	0.723333	1.40333	0.873333	1.16333	1.97667	0.426667	0.5	0.253333	0.346667	0.753333	0.233333	0.3	0.15	0	0	0	0
chr15|124752449|124752533|Tigger2a_Art:TcMar-Tigger:DNA|217|+	1.19667	0	0	0	0	0.276667	0.163333	0.46	0	0	0	0.32	0	0	0.323333	0	0	0.25	0.336667	0	0	0.253333	0	0	0	0.18	0.486667
chr15|124754241|124754390|MIRb:MIR:SINE|359|+	1.08	0.326667	0.296667	0.476667	0.17	0.356667	0.26	0.45	0.233333	0	0.296667	0.613333	0.246667	0.38	0.316667	0.373333	0.333333	0.476667	0.333333	0	0.22	0.376667	0	0.443333	0.49	0.213333	0
chr15|125667715|125668152|MLT1F1:ERVL-MaLR:LTR|254|-	0.85	0.886667	0.893333	0.986667	1.01333	0.726667	0.81	0.786667	0.833333	0.663333	0.556667	0.743333	0.67	0.913333	0.49	0.576667	0.466667	0.74	0.633333	0.536667	0.436667	0.48	0.506667	0.456667	0.82	0.503333	0.85
chr15|125741259|125741397|Tigger20a:TcMar-Tigger:DNA|286|+	0.583333	0.646667	0.37	0.376667	0.503333	0.536667	0.496667	0.406667	0.46	0.586667	0.136667	0.603333	0.536667	0.413333	0.77	1.2	1.01333	1.16667	0.406667	0.483333	0.403333	0.48	0.586667	0.273333	0.49	0	0.593333
chr15|128241679|128241793|SINE1B_SS:tRNA:SINE|228|-	0.67	0.633333	0.523333	0.593333	0.463333	0.553333	0.666667	0.396667	0.67	0.563333	0.403333	0.376667	0.48	0.666667	0.66	0.6	0.95	1.34667	1.37667	0.88	0.603333	0.96	1	0.933333	1.24333	1.38667	1.07667
chr15|129591309|129591455|MIR:MIR:SINE|250|+	0.233333	0.69	0.533333	1.41333	0.29	1.05	0	0	0.196667	0.153333	0	0	0	0	0	0	0	0	0	0	0	0	0	0	0	0	0
chr15|129592134|129592335|PRE1i:tRNA:SINE|203|+	0	0.44	0.496667	1.34	0.61	1.07	0.403333	0.166667	0.176667	0.13	0.156667	0	0	0	0	0	0	0	0	0	0	0	0	0	0	0	0
chr15|129593229|129593344|L1MA9:L1:LINE|209|+	0	0.213333	0	0.96	0.446667	1.32	0.39	0.213333	0	0	0	0	0	0	0	0	0	0	0	0	0	0	0	0	0	0	0
chr15|131459861|131460010|MLT1B:ERVL-MaLR:LTR|174|-	0.11	0.0733333	0	0.223333	0.18	0.266667	0.186667	0	0.356667	0.633333	0.506667	0.896667	1.32	1.96333	2.62667	3.28667	2.56333	1.65	1.23333	0.956667	1.18	0.53	1.06667	0.376667	0.403333	0.416667	0
chr15|131460053|131460278|PRE1e:tRNA:SINE|147|-	0	0.133333	0.253333	0	0.323333	0.206667	0.19	0	0.546667	0.37	0.606667	1.13333	1.32	3.23333	3.52667	2.53333	1.31	1.5	1.16	0.55	0.466667	0.333333	0.2	0.43	0.303333	0.34	0.346667
chr15|131460366|131460627|Pre0_SS:tRNA:SINE|19|-	0	0	0	0.156667	0.166667	0	0.256667	0	0.41	0.22	0.616667	0.533333	0.376667	3.42667	4.27	1.95667	0.416667	1.08	0.536667	0.276667	0.243333	0	0	0.32	0.136667	0	0.243333
chr15|131460627|131460804|MLT1B:ERVL-MaLR:LTR|218|-	0.116667	0	0	0	0.343333	0.236667	0	0.22	0.46	0.23	0.546667	1.13667	0.653333	2.75667	3.13667	1.81333	0.75	1.03333	0.673333	0.733333	0.43	0.233333	0.416667	0.446667	0.186667	0.236667	0.573333
chr15|131461924|131462235|MLT1B:ERVL-MaLR:LTR|189|-	0	0	0.166667	0	0.136667	0	0	0.213333	0.33	0.363333	0.28	1.02667	0.74	1.58333	0.996667	1.28667	1.29	1.25	0.74	0.526667	0.386667	0.346667	0.213333	0.216667	0.26	0	0.223333
chr15|132907202|132907697|L1-2_SSc:L1:LINE|100|+	0.626667	0.533333	1.20667	0.53	1.05333	0.83	0.666667	0.726667	0.48	0.7	0.463333	0.56	0.72	0.57	0.373333	0	0.21	0.366667	0.203333	0	0.246667	0.386667	0.196667	0.246667	0.156667	0.206667	0.153333
chr15|133049334|133049515|MLT1F:ERVL-MaLR:LTR|309|+	2.65667	1.83667	1.63333	1.43333	1.47667	1.83667	0.9	1	0.53	0.473333	0.256667	0.39	0.46	0.54	0.37	0.33	0.14	0.186667	0	0	0	0	0.143333	0	0	0	0
chr15|133049684|133049999|MLT1F:ERVL-MaLR:LTR|204|+	4.73667	3.82667	3.19	3.6	3.13333	2.77333	1.82	1.74	1.61333	0.79	0.433333	0.746667	0.833333	1.01667	0.626667	0.753333	0.566667	0.353333	0.24	0	0	0.256667	0.0933333	0	0	0	0
chr15|133050062|133050251|PRE1f2:tRNA:SINE|176|+	1.42667	1.1	0.973333	0.556667	0.83	0.653333	0.26	0.256667	0.193333	0.323333	0.14	0.226667	0	0.276667	0	0	0	0	0	0	0	0	0	0	0	0	0
chr15|133050840|133051058|PRE1f2:tRNA:SINE|136|+	1.64667	0.95	0.646667	0.826667	1.10667	0.593333	0.313333	0.483333	0.243333	0.3	0.146667	0.2	0.166667	0	0	0	0	0	0	0	0	0	0	0	0	0	0
chr15|133059381|133059526|MIRc:MIR:SINE|256|+	5.30667	2.74333	3.47333	1.75333	1.46333	2.09667	1.16	0.933333	0.526667	0.373333	0	0.123333	0.25	0	0.166667	0	0	0	0	0	0	0	0	0	0	0	0
chr15|133184414|133184656|Pre0_SS:tRNA:SINE|192|+	1.08	0.693333	0.83	0.613333	0.67	0.656667	0.623333	0.59	0.613333	0	0.25	0.923333	0.486667	0.64	0.593333	0.72	0.513333	0.426667	0.473333	0.383333	0.266667	0.56	0	0.536667	0.55	0.386667	0.34
chr15|133208456|133208622|MER58A:hAT-Charlie:DNA|200|+	1.45333	0.886667	0.42	0.56	0.666667	0.863333	0.473333	0.556667	0.673333	0.75	0.706667	0.703333	0.803333	0.856667	0.546667	0.976667	0.433333	0.493333	0.796667	0.563333	0.23	0.606667	0	0.523333	0.84	0.216667	0.31
chr15|137789275|137789491|PRE1e:tRNA:SINE|148|+	1.85333	1.22333	2.22	1.02333	1.17667	1.71333	0.76	1.65667	1.13667	1.02667	0.48	0.783333	0.75	0.893333	0.453333	0	0.213333	0.216667	0	0	0.326667	0	0	0	0	0	0
chr15|137790344|137790458|CHR-1:tRNA:SINE|150|+	0.883333	0.763333	0.973333	1.15	0.88	1.00333	0.756667	0.743333	0.553333	0.616667	0.46	0.593333	0.776667	0.29	0.286667	0.183333	0.37	0	0	0	0	0	0	0	0	0	0
chr15|137790739|137791043|HAL1ME:L1:LINE|306|+	1.58	1.05	1.10333	0.956667	1.19667	1.22	0.923333	1.16333	0.74	0.79	0.233333	0.84	0.463333	0.433333	0.483333	0	0	0.176667	0	0	0.113333	0	0	0	0	0	0
chr15|13791823|13792101|Pre0_SS:tRNA:SINE|15|-	0	0.143333	0	0	0.393333	0.373333	0	0	0	0	0	0	0	4.99	0	0	0	0	0.363333	0	0	0	0	0	0	0	0.743333
chr15|139334244|139334383|MIRb:MIR:SINE|291|-	0	0	0	0	0	0	0	0	0	0	0	0	0	0.143333	0.193333	1.05333	1.16333	0.876667	0	0	0.786667	0.256667	0	0	0	0	0
chr15|139556349|139556604|Pre0_SS:tRNA:SINE|138|-	1.17333	1.00333	1.05	1.25333	1.47667	1.68667	0.953333	0.656667	0.906667	0.956667	0.52	1.19	1.33333	1.13667	0.59	0.94	0.436667	0.456667	0.406667	0.286667	0	0.35	0.23	0.233333	0.27	0.21	0.193333
chr15|15102165|15102439|Pre0_SS:tRNA:SINE|27|-	1.24	0	0	0	0	2.01667	1.31	0	0	0	1.36667	0	0	0	4.27333	0	0	0	0	0	0	0.496667	0	0	1.58	0	0
chr15|15524538|15524976|MLT1C2:ERVL-MaLR:LTR|169|+	0	0	0.18	0	0	0	0.583333	0.593333	0	0.893333	0.893333	1.04333	0.683333	0.42	1.27667	0.28	0.593333	0.393333	0.386667	0.29	0.363333	0.266667	0	0.116667	0	0	0
chr15|15547478|15547574|L2d:L2:LINE|400|+	0	0	0	0	0	0	0	0	0	0.703333	0	0.503333	0.483333	0.21	1.10333	0	0	0	0	0	0	0	0	0	0	0	0
chr15|16884692|16884904|SUSINE2:tRNA:SINE|14|+	1.52	1.85	3.17333	1.19	2.24333	2.05	3.65	1.14667	1.76667	2.00667	5.22	1.07667	0.943333	0.85	1.48667	2.08	0.496667	1.09	1.31333	1.35	1.87	0.81	2.72333	2.23667	2.36667	4.39333	1.55667
chr15|17037354|17037513|L2d2:L2:LINE|355|-	1.02	0.483333	0.643333	0.566667	0.66	1.05333	0.676667	0.563333	0.506667	0.736667	0.32	0.946667	1.01	1.27	0.913333	0.73	0.406667	0.33	0.583333	0.203333	0	0.253333	0	0.276667	0.396667	0.253333	0.486667
chr15|20168520|20168662|SINE1C_SS:tRNA:SINE|187|+	1.16667	1.54333	1.97333	2.13333	1.55	1.76333	1.75	1.43333	0.886667	1.86667	1.39	2.19333	1.58667	1.40667	1.34333	1.72	1.31333	1.65	1.03667	1.06333	1.09667	1.49667	1.36333	1.13667	1.3	1.33333	1.31
chr15|20169269|20169455|PRE1k:tRNA:SINE|213|+	1.62	2.13333	1.83	1.74333	2.18667	1.85667	2.25	1.65667	1.36	2.43667	1.37	2.74333	1.75667	1.69667	1.96667	2.04	1.32667	1.28333	0.846667	0.933333	1.26667	1.52	1.16667	0.91	0.806667	1.15333	1.15333
chr15|20171263|20171523|Pre0_SS:tRNA:SINE|62|+	0.93	1.31667	1.24667	1.53	1.12	1.5	1.50667	1.17	0.71	1.27	1.03333	1.35	1.12667	1.33667	0.95	1.25667	0.763333	1.03333	0.776667	0.733333	0.53	0.91	0.783333	0.663333	0.75	0.583333	0
chr15|2180336|2180431|L2b:L2:LINE|359|-	0	0	0	0	0	0	0.333333	0.27	0.226667	0.53	0	0.353333	0.363333	0	0	0.55	0.19	0.43	0	0	0.416667	0	1.01	0	0.523333	0	0
chr15|2181053|2181278|Arthur1:hAT-Tip100:DNA|187|-	0.153333	0.186667	0.14	0.223333	0.28	0.466667	0.496667	0.346667	0.31	1.02333	0.226667	0.843333	0.493333	0.563333	0.183333	0.466667	0.466667	0.583333	0	0.276667	0.54	0.43	0.583333	0	0.363333	0.496667	0
chr15|2181605|2181943|LTR16E2:ERVL:LTR|321|-	0.49	0.21	0.28	0.416667	0.416667	0.62	0.99	0.946667	0.756667	1.33667	0.566667	1.22333	0.883333	0.923333	0.446667	0.486667	1.26	1.30667	0.406667	0.516667	0.773333	0.633333	1.1	0.536667	0.826667	0.79	0.326667
chr15|2522086|2522347|Pre0_SS:tRNA:SINE|124|+	0.186667	0.24	0.496667	0.213333	0.35	0.276667	0.333333	0.49	0.236667	0.356667	0.593333	0.546667	0.486667	0.573333	0.79	1.18333	1.07667	1.16667	1.55667	0.706667	0.856667	0.933333	0.793333	0.653333	1.26667	0.87	1.32667
chr15|25605358|25605578|MIRb:MIR:SINE|291|-	0	0.28	0.24	0.45	0.316667	0.553333	0.373333	0.563333	0.66	0.45	0.56	0.796667	0.72	0.71	0.673333	0.406667	0.6	1.02333	0.793333	0.593333	0.62	0.3	0.36	0.333333	0.233333	0.363333	0
chr15|31507394|31507556|HAL1_SS:L1:LINE|169|+	1.4	2.18	1.87333	1.39667	2.13333	2.35333	3.47333	2.59667	3.57667	2.02667	2.33333	1.99	2.47333	2.47667	2.39	0.666667	1.4	1.32667	1.60333	1.10333	1.31	1.32	2.20667	1.13667	1.15333	0.72	1.54
chr15|33498167|33498425|Pre0_SS:tRNA:SINE|50|+	4.02	9.11	7.97	8.32	8.89	9.30667	7.84	7.64667	6.99	5.85	3.99667	4.21	5.94667	4.10333	3.15	0.43	1.45	0.753333	0.806667	0.73	0.496667	0.346667	0.79	0.336667	0.25	0.36	0.626667
chr15|34025996|34026451|L1MA9:L1:LINE|268|+	2.23333	0.976667	2.47667	0.94	0.813333	1.58667	0.873333	2.07667	1.68333	0.76	1.08333	0	1.75	1.14	1.97333	0.886667	0.816667	0.796667	0.72	0.316667	0	0.39	0	0	0	0	0
chr15|38708534|38708908|ERVL-E-int:ERVL:LTR|369|-	0	0	0	0.21	0.153333	0.28	0.213333	0	0.196667	0.436667	0	0	0.306667	0.223333	0.286667	0.423333	0.6	0.866667	0.44	0.423333	0.473333	0.66	0.46	1.38667	0.793333	1.89667	0.603333
chr15|38709077|38709349|Pre0_SS:tRNA:SINE|208|-	0	0	0	0	0.2	0	0	0.203333	0.22	0.243333	0	0.243333	0	0.37	0	0.436667	0.663333	0.996667	0.336667	0.25	0.63	0.596667	0.503333	1.04333	0.483333	1.55667	0.563333
chr15|3968723|3968967|PRE1d:tRNA:SINE|178|-	1.05	0.686667	0.39	0.443333	0.283333	0.3	0.313333	0.306667	0.39	0.316667	0.336667	0.586667	0.556667	0.706667	0.266667	0.42	0.273333	0.23	0	0.32	0.196667	0	0	0.27	0.31	0.17	0.176667
chr15|4000000|4000188|Helitron3Na_Mam:Helitron:RC|286|-	1.29667	0.69	0.3	0.406667	0.25	0.333333	0.403333	0.253333	0.32	0.453333	0.286667	0.466667	0.533333	0.693333	0.486667	0.356667	0.316667	0.52	0.396667	0.186667	0.156667	0.39	0.376667	0	0.413333	0.223333	0
chr15|4004149|4004393|PRE1d:tRNA:SINE|180|-	1.11667	0.74	0.476667	0.283333	0.316667	0.48	0.316667	0.363333	0.3	0.323333	0.366667	0.53	0.673333	0.653333	0.49	0.613333	0.31	0.37	0.36	0.223333	0	0.34	0	0	0.15	0	0.48
chr15|4020181|4020372|PRE1j:tRNA:SINE|181|-	1.02667	0.563333	0.453333	0.346667	0.333333	0.3	0	0.24	0.333333	0.366667	0	0.266667	0.54	0.453333	0.476667	0.476667	0.553333	0.15	0.216667	0.433333	0	0.356667	0.226667	0.223333	0.533333	0.27	0
chr15|4020638|4020949|L2c:L2:LINE|336|-	1.03667	0.446667	0.573333	0.38	0.4	0.35	0.223333	0.39	0.476667	0.646667	0.266667	0.823333	0.666667	0.436667	0.523333	0.533333	0.41	0.43	0.246667	0.303333	0.306667	0.39	0.25	0.416667	0.376667	0.27	0
chr15|4021235|4021495|Pre0_SS:tRNA:SINE|88|-	1.07667	0.553333	0	0.37	0.38	0.35	0.306667	0.38	0	0.213333	0.303333	0.39	0.393333	0.68	0.38	0.573333	0.333333	0.296667	0	0	0.243333	0	0	0.223333	0.543333	0.356667	0
chr15|4026992|4027118|SINE1_SS:tRNA:SINE|200|-	1.45	0.676667	0	0.653333	0.413333	0.44	0	0.593333	0.583333	0.426667	0.316667	0.596667	0.583333	0.75	0.433333	0.83	0.616667	0.613333	0.48	0	0.213333	0.386667	0	0.376667	0.476667	0.44	0.446667
chr15|4031508|4031736|Pre0_SS:tRNA:SINE|189|-	1.10333	0.6	0.31	0.373333	0.273333	0.56	0.343333	0.416667	0.34	0.333333	0.33	0.62	0.38	0.573333	0.38	0.603333	0.433333	0.433333	0	0.383333	0.36	0.493333	0.223333	0.263333	0.166667	0.366667	0
chr15|4034237|4034407|MER5A:hAT-Charlie:DNA|202|-	1.03	0.303333	0.486667	0.323333	0.273333	0.246667	0.476667	0.356667	0.31	0.42	0.276667	0.453333	0.433333	0.28	0.403333	0.4	0.486667	0.313333	0.293333	0.23	0.253333	0.283333	0.316667	0.2	0.46	0.313333	0.333333
chr15|4034482|4034870|L2b:L2:LINE|332|-	1.08667	0.516667	0.31	0.42	0.266667	0.326667	0.416667	0.43	0.34	0.33	0.416667	0.58	0.55	0.503333	0.68	0.4	0.42	0.44	0.276667	0.32	0.23	0.266667	0.223333	0	0.376667	0.286667	0.276667
chr15|4036368|4036473|MIR:MIR:SINE|308|-	1.15667	0.41	0.406667	0.433333	0	0.483333	0.69	0.31	0.236667	0.463333	0	0.49	0.516667	0.516667	0.453333	0.543333	0.323333	0.416667	0.216667	0.34	0.13	0	0	0	0.53	0.31	0
chr15|4038722|4038982|Pre0_SS:tRNA:SINE|228|-	1.25	0.64	0.4	0	0.306667	0.426667	0.366667	0.366667	0.486667	0.526667	0.19	0.416667	0.82	0.623333	0.556667	0.633333	0.53	0.516667	0.343333	0.21	0	0.336667	0.24	0	0.593333	0.286667	0.5
chr15|4043018|4043232|PRE1f2:tRNA:SINE|182|-	1.23333	0.816667	0.596667	0.333333	0.433333	0.556667	0.57	0.49	0.586667	0.566667	0.23	0.43	0.746667	0.873333	0.473333	0.49	0.403333	0.543333	0.356667	0.406667	0.173333	0	0.336667	0.203333	0.54	0.326667	0.566667
chr15|4067548|4067817|PRE1f:tRNA:SINE|150|-	1.12333	0.663333	0.303333	0.383333	0.573333	0.523333	0.393333	0.593333	0.71	0.536667	0	0.646667	0.616667	0.773333	0.513333	0.846667	0.473333	0.386667	0.423333	0.383333	0.236667	0.446667	0.22	0.256667	0.333333	0.43	0.436667
chr15|4069887|4070171|PRE1e:tRNA:SINE|198|-	1.1	0.373333	0.316667	0.293333	0.283333	0.323333	0.463333	0.426667	0	0.276667	0	0.563333	0.58	0.65	0.56	0.606667	0.373333	0.44	0.273333	0.196667	0	0.393333	0.293333	0.326667	0.48	0.283333	0.27
chr15|4080365|4080445|Tigger16a:TcMar-Tigger:DNA|253|-	1.26	0.64	0.493333	0	0.226667	0.51	0.593333	0.376667	0.413333	0.54	0.216667	0.48	0.62	0.386667	0.373333	0.673333	0.463333	0.416667	0.336667	0.323333	0	0.756667	0.22	0.526667	0.743333	0	0.556667
chr15|4081771|4081998|MIRb:MIR:SINE|302|-	1.19	0.6	0.433333	0.39	0.503333	0.603333	0.456667	0.306667	0.473333	0.41	0.5	0.76	0.686667	0.796667	0.533333	0.393333	0.446667	0.603333	0.496667	0.48	0	0.96	0.43	0.333333	0.663333	0.49	0
chr15|4089254|4089512|Pre0_SS:tRNA:SINE|144|-	1.99333	1.40333	0.866667	1	0.963333	0.863333	1.45667	1.19667	1.17	0.763333	0.72	1.24	1.39667	1.70667	1.20667	1.51667	1.30667	1.21667	0.953333	0.353333	0.373333	0.846667	0.71	0.523333	1.23667	0.866667	0.623333
chr15|42402337|42402450|MIRb:MIR:SINE|234|+	2.53667	1.15667	1.02667	0.413333	0.8	0.693333	1.16667	0.716667	0.53	0.216667	0.363333	0.42	0	0.566667	0.586667	0	0	0	0	0	0	0	0	0	0	0	0
chr15|42407729|42407986|Pre0_SS:tRNA:SINE|237|+	2.16667	0.9	0.7	0.433333	0.37	0.65	0.163333	0.303333	0.283333	0.21	0.166667	0.183333	0.186667	0.21	0.216667	0	0	0	0	0	0	0	0	0	0	0	0
chr15|42416567|42416806|L3:CR1:LINE|348|+	1.65	0.48	0.413333	0.256667	0.436667	0.56	0.2	0.31	0.12	0	0.186667	0.21	0.206667	0.333333	0.28	0	0	0	0	0	0	0	0	0	0	0	0
chr15|42429098|42430810|L1B_SS:L1:LINE|72|+	1.17333	0.356667	0.283333	0.12	0.19	0.193333	0.13	0.146667	0.09	0.1	0.1	0.113333	0.116667	0.09	0.133333	0	0	0	0	0	0	0	0	0	0	0	0
chr15|42444781|42444904|MIRb:MIR:SINE|306|+	1.1	0.473333	0.303333	0	0	0.26	0.26	0	0.26	0	0	0	0	0	0	0	0	0	0	0	0	0	0	0	0	0	0
chr15|42450274|42450786|L1B_SS:L1:LINE|73|+	1.04667	0.176667	0.233333	0	0.186667	0.13	0	0.16	0	0.15	0	0.113333	0.103333	0	0.133333	0	0	0	0	0	0	0	0	0	0	0	0
chr15|42466210|42466455|PRE1e:tRNA:SINE|154|+	1.06667	0.263333	0.4	0	0.196667	0.32	0.183333	0.243333	0	0	0	0.16	0	0	0.136667	0	0	0	0	0	0	0	0	0	0	0	0
chr15|42468365|42468636|Pre0_SS:tRNA:SINE|192|+	1.13667	0.393333	0.3	0	0.183333	0.3	0	0.186667	0	0	0	0	0	0	0	0	0	0	0	0	0	0	0	0	0	0	0
chr15|42469956|42470138|MER5A:hAT-Charlie:DNA|254|+	1.27	0.46	0.383333	0	0.166667	0.17	0.253333	0	0.173333	0	0	0	0.153333	0	0.27	0	0	0	0	0	0	0	0	0	0	0	0
chr15|42472746|42472960|PRE1g:tRNA:SINE|196|+	1.21	0.556667	0.276667	0	0.2	0.246667	0.283333	0	0	0	0.146667	0	0	0	0.253333	0	0	0	0	0	0	0	0	0	0	0	0
chr15|42580513|42580916|Eulor8:TcMar?:DNA|293|+	1.37667	0.45	0.383333	0.206667	0.21	0.333333	0.17	0.266667	0.21	0	0	0.106667	0.113333	0.13	0	0	0	0	0	0	0	0	0	0	0	0	0
chr15|42581317|42581765|MLT1D:ERVL-MaLR:LTR|272|+	1.32	0.38	0.353333	0.253333	0.243333	0	0	0.196667	0.34	0.103333	0	0.15	0.143333	0.183333	0	0	0	0	0	0	0	0	0	0	0	0	0
chr15|42591763|42592007|Pre0_SS:tRNA:SINE|180|+	2.27333	0.453333	0.28	0.25	0	0.286667	0.23	0.42	0.17	0	0	0.31	0	0	0.196667	0	0	0	0	0	0	0	0	0	0	0	0
chr15|42593008|42593229|Pre0_SS:tRNA:SINE|233|+	1.52	0.516667	0.373333	0.276667	0.296667	0.343333	0.163333	0.24	0	0	0	0.22	0.206667	0	0	0	0	0	0	0	0	0	0	0	0	0	0
chr15|42605568|42606043|L1MB2:L1:LINE|236|+	1.28333	0.38	0.366667	0.136667	0.136667	0.366667	0.18	0.256667	0	0.233333	0	0.196667	0	0.13	0	0	0	0	0	0	0	0	0	0	0	0	0
chr15|42616789|42617053|L2a:L2:LINE|323|+	1.2	0.5	0.236667	0.153333	0	0.26	0.173333	0.206667	0.256667	0.106667	0	0.14	0	0	0	0	0	0	0	0	0	0	0	0	0	0	0
chr15|42627818|42628244|LTR40b:ERVL:LTR|262|+	1.12333	0.263333	0.333333	0.153333	0.176667	0.15	0.143333	0.153333	0	0	0	0.236667	0.0966667	0	0	0	0	0	0	0	0	0	0	0	0	0	0
chr15|42629673|42629840|L1-3_SSc:L1:LINE|94|+	1.10667	0.336667	0.46	0	0.176667	0.21	0	0.136667	0	0	0.126667	0	0	0	0	0	0	0	0	0	0	0	0	0	0	0	0
chr15|42642216|42642314|MIR3:MIR:SINE|265|+	1.93	0.496667	0.42	0.253333	0	0.523333	0.333333	0.32	0	0.243333	0	0.363333	0	0.343333	0	0	0	0	0	0	0	0	0	0	0	0	0
chr15|42643127|42643309|MIR3:MIR:SINE|339|+	2.42333	0.616667	0.576667	0.293333	0.56	0.45	0.53	0.42	0	0.363333	0	0	0	0	0	0	0	0	0	0	0	0	0	0	0	0	0
chr15|42652338|42652573|PRE1g:tRNA:SINE|157|+	1.18333	0.376667	0.12	0.173333	0.19	0.28	0	0	0.273333	0	0	0	0	0.103333	0.226667	0	0	0	0	0	0	0	0	0	0	0	0
chr15|42654705|42654784|MIR:MIR:SINE|351|+	1.09667	0.37	0.37	0	0	0	0	0	0	0	0	0	0	0	0	0	0	0	0	0	0	0	0	0	0	0	0
chr15|42660242|42660492|Pre0_SS:tRNA:SINE|200|+	1.01	0	0.176667	0	0.156667	0.21	0	0	0	0	0	0	0	0	0	0	0	0	0	0	0	0	0	0	0	0	0
chr15|42667752|42668319|L1-3_SSc:L1:LINE|228|+	1.21	0.396667	0.346667	0.146667	0.193333	0.203333	0.133333	0.22	0.1	0.186667	0.123333	0.153333	0	0.116667	0	0	0	0	0	0	0	0	0	0	0	0	0
chr15|42671365|42671470|SINE1B_SS:tRNA:SINE|200|+	1.25	0.54	0	0.126667	0.156667	0.33	0	0	0.233333	0	0	0	0	0	0	0	0	0	0	0	0	0	0	0	0	0	0
chr15|42672823|42673202|Charlie22a:hAT-Charlie:DNA|218|+	1.21667	0.43	0.29	0	0	0.266667	0	0.233333	0	0	0.0966667	0	0.173333	0	0.13	0	0	0	0	0	0	0	0	0	0	0	0
chr15|42675114|42675345|MIRb:MIR:SINE|262|+	1.04667	0	0.216667	0.226667	0.283333	0.183333	0	0	0	0	0	0	0.133333	0	0	0	0	0	0	0	0	0	0	0	0	0	0
chr15|42685345|42685499|MLT1K:ERVL-MaLR:LTR|342|+	1.24333	0.313333	0	0	0.29	0.22	0	0.21	0	0.133333	0	0	0	0	0	0	0	0	0	0	0	0	0	0	0	0	0
chr15|42688127|42688280|AmnSINE2:tRNA-Deu:SINE|314|+	1.25	0.376667	0	0	0.136667	0	0.116667	0.23	0	0	0	0.223333	0	0.166667	0	0	0	0	0	0	0	0	0	0	0	0	0
chr15|42877854|42877987|L2d2:L2:LINE|318|+	1.10667	0.24	0.273333	0	0.276667	0	0	0	0	0	0	0	0	0	0.186667	0	0	0	0	0	0	0	0	0	0	0	0
chr15|42903208|42903507|X24_LINE:L2:LINE|399|+	1.35	0.283333	0	0.266667	0.223333	0.143333	0.126667	0	0	0	0.166667	0	0.14	0	0.173333	0	0	0	0	0	0	0	0	0	0	0	0
chr15|43135118|43135323|MIR:MIR:SINE|245|+	1.13333	0.31	0	0.18	0.326667	0	0	0	0	0	0	0	0	0	0.173333	0	0	0	0	0	0	0	0	0	0	0	0
chr15|43141612|43141751|MIRc:MIR:SINE|348|+	1.01	0	0.426667	0	0.14	0.296667	0	0	0	0	0	0	0	0	0	0	0	0	0	0	0	0	0	0	0	0	0
chr15|43149687|43149769|MIRb:MIR:SINE|247|+	1.04667	0.416667	0	0	0	0.323333	0	0	0	0.126667	0	0	0	0	0	0	0	0	0	0	0	0	0	0	0	0	0
chr15|43167658|43168133|L3:CR1:LINE|335|+	1.23333	0.363333	0.39	0.18	0	0.273333	0	0.156667	0	0	0	0.19	0.1	0	0	0	0	0	0	0	0	0	0	0	0	0	0
chr15|43230877|43231038|MER5A:hAT-Charlie:DNA|212|+	1.04667	0.26	0.34	0	0	0	0	0.243333	0	0.156667	0	0	0	0	0	0	0	0	0	0	0	0	0	0	0	0	0
chr15|43301992|43302154|MamRTE1:RTE-BovB:LINE|311|+	1.03	0.28	0	0	0	0	0	0	0	0	0	0.173333	0	0	0	0	0	0	0	0	0	0	0	0	0	0	0
chr15|46173731|46173972|Pre0_SS:tRNA:SINE|35|-	0.46	1.03333	0.723333	0.866667	1.39	2.01	1.06333	1.33667	1.34333	1.38667	1.33	1.54667	1.20333	1.29333	1.04333	0.21	0.356667	0.793333	0.92	0.6	1.04667	1.54333	0.95	0.746667	0.76	1.41333	1.03
chr15|46203186|46203520|L1M5:L1:LINE|248|+	0	0	0	0	0.153333	0	0	0.336667	0.166667	0.17	0	0.333333	0.27	0.406667	0.406667	1.11	0.656667	0.396667	0.373333	0.536667	0.416667	0.396667	0.46	0.36	0.216667	0.356667	0.32
chr15|46510234|46510606|L1B_SS:L1:LINE|46|-	0.123333	0	0.193333	0	0	0	0	0	0.0966667	0.203333	0	0.243333	0.206667	0.173333	0.336667	1.53667	0.316667	0.34	0.3	0.23	0.27	0.17	0.306667	0.396667	0.56	0.483333	0.363333
chr15|47103765|47104025|Pre0_SS:tRNA:SINE|54|-	0	0	0.243333	0	0.203333	0	0.316667	0.0966667	0	0	0.2	0.296667	0.236667	0.28	0.426667	0.393333	0.31	0.296667	1.09333	0.24	0.343333	0.226667	0	0.146667	0.333333	0.18	0.136667
chr15|47522354|47522597|Pre0_SS:tRNA:SINE|211|-	0.26	0.633333	0.323333	0.663333	0.42	0.856667	0.986667	0.723333	0.763333	0.76	0.706667	0.646667	0.783333	1.14	0.73	0.743333	1.17333	0.903333	0.89	0.67	0.92	0.87	1.09667	0.84	1.11	1.09333	0.793333
chr15|48107199|48107404|PRE1i:tRNA:SINE|183|+	2.44667	1.55333	1.7	1.57333	1.75667	2.1	1.52	2.19333	1.79667	1.60333	1.01	1.58333	1.74	1.77	1.40333	0.943333	0.953333	1.01	0.523333	0.423333	0.59	0.793333	0.55	0.49	0.583333	0.33	0.603333
chr15|48422101|48422350|Pre0_SS:tRNA:SINE|192|-	0.256667	0.51	0.633333	0.456667	0.65	0.496667	0.663333	0.75	0.563333	0.85	0.413333	0.756667	0.736667	1.04667	1.15	1.22	0.68	0.573333	1.09667	0.64	0.633333	0.54	0.34	0.37	0.523333	0.286667	0.253333
chr15|48939679|48939873|MER63A:hAT-Blackjack:DNA|243|+	0	0	0	0	0	0	0	0	0	0.38	0.32	0.356667	0.966667	0.796667	0.536667	1.21	0.67	0.876667	0	0.246667	0.306667	0.183333	0	0	0.286667	0.223333	0
chr15|48961077|48961339|Pre0_SS:tRNA:SINE|259|+	0	0	0	0	0	0	0	0.11	0.12	0.28	0.153333	1.29333	1.18667	1.36667	0.65	2.80333	1.53667	0.693333	0	0.266667	0.403333	0.25	0	0	0.296667	0.256667	0
chr15|5150024|5150186|MLT1J1:ERVL-MaLR:LTR|275|+	1.19333	0	0	0	0	0	0	0	0	0	0	0	0	0	0	0	0	0	0	0	0	0	0	0	0	0	0
chr15|53128159|53128339|MIRc:MIR:SINE|328|-	1.04667	0.53	0.283333	0	0.166667	0.23	0	0.236667	0	0	0	0	0.126667	0	0	0	0	0	0	0	0	0	0	0	0	0	0
chr15|53216888|53217367|LTR40a:ERVL:LTR|276|-	1.34	0.62	0.273333	0.42	0.333333	0.333333	0.296667	0.283333	0.22	0.153333	0.17	0	0	0	0.17	0.256667	0	0	0	0	0	0	0	0	0	0	0
chr15|53284498|53284630|MIR3:MIR:SINE|320|-	1.00667	0.486667	0.213333	0.35	0	0.303333	0	0.206667	0.176667	0	0	0	0	0	0.116667	0	0	0	0	0	0	0	0	0	0	0	0
chr15|53292107|53292211|L2c:L2:LINE|279|-	1.06	0.486667	0.273333	0.343333	0.396667	0.45	0	0	0	0	0	0	0	0	0	0	0	0	0	0	0	0	0	0	0	0	0
chr15|53293160|53293267|L2a:L2:LINE|336|-	1.49	0.506667	0.426667	0.363333	0.35	0.25	0.253333	0	0	0	0	0	0	0	0	0	0	0	0	0	0	0	0	0	0	0	0
chr15|53296006|53296126|MIRb:MIR:SINE|328|-	1.42	0.67	0	0	0	0.313333	0	0	0	0	0	0	0	0	0	0	0	0	0	0	0	0	0	0	0	0	0
chr15|53298020|53298910|L1ME1:L1:LINE|250|-	1.16	0.48	0.36	0.216667	0.303333	0.193333	0.17	0.163333	0.173333	0.116667	0.116667	0.103333	0.13	0.156667	0.12	0.143333	0	0	0	0	0	0	0	0	0	0	0
chr15|53304356|53304536|MIRb:MIR:SINE|308|-	1.43333	0.49	0.32	0.403333	0.386667	0.29	0	0.153333	0.203333	0	0	0	0	0	0	0	0	0	0	0	0	0	0	0	0	0	0
chr15|53311917|53312264|Tigger20a:TcMar-Tigger:DNA|282|-	1.18	0.576667	0.35	0.25	0.326667	0.28	0.296667	0.206667	0	0.12	0	0.106667	0.13	0	0	0	0	0	0	0	0	0	0	0	0	0	0
chr15|53312548|53312798|Pre0_SS:tRNA:SINE|188|-	1.28333	0.493333	0.316667	0.44	0.406667	0.316667	0.326667	0	0.186667	0.25	0	0.153333	0.196667	0.17	0.226667	0	0	0	0	0	0	0	0	0	0	0	0
chr15|53320192|53320380|LTR81A:Gypsy:LTR|314|-	1.15667	0.643333	0.38	0.476667	0.186667	0.486667	0.21	0	0	0	0	0	0	0	0	0	0	0	0	0	0	0	0	0	0	0	0
chr15|53324211|53324398|LTR91:LTR:LTR|297|-	1.57667	0.433333	0.46	0.24	0.183333	0.35	0.416667	0.21	0.136667	0	0	0.206667	0.156667	0	0	0	0	0	0	0	0	0	0	0	0	0	0
chr15|53340627|53340705|L2c:L2:LINE|273|-	1.44667	0.906667	0.6	0.47	0	0.556667	0.416667	0	0	0	0	0	0	0	0	0	0	0	0	0	0	0	0	0	0	0	0
chr15|53365196|53365745|LTR39A2_SSc:ERV1:LTR|136|-	1.07333	0.456667	0.26	0.306667	0.436667	0.253333	0.183333	0.216667	0.14	0.103333	0	0	0.17	0	0.09	0	0.113333	0	0	0	0	0	0	0	0	0	0
chr15|53379597|53379832|Pre0_SS:tRNA:SINE|262|-	1.03667	0.466667	0.34	0.426667	0.353333	0.316667	0.256667	0	0	0.22	0	0.156667	0.186667	0	0.166667	0	0	0	0	0	0	0.12	0	0	0	0	0
chr15|53380604|53380855|Pre0_SS:tRNA:SINE|218|-	1.31333	0.67	0.37	0.403333	0.333333	0.21	0.18	0.226667	0.333333	0	0	0.143333	0.156667	0.15	0	0	0	0	0	0	0	0	0	0	0	0	0
chr15|53386674|53386912|L2:L2:LINE|355|-	1.06	0.6	0.36	0.33	0.283333	0.3	0.19	0.203333	0	0.116667	0	0.143333	0.133333	0.126667	0	0	0	0	0	0	0	0	0	0	0	0	0
chr15|53396074|53396200|L2:L2:LINE|250|-	1.08333	0	0	0.443333	0.4	0	0	0.216667	0	0.133333	0	0	0	0	0.296667	0	0	0	0	0	0	0	0	0	0	0	0
chr15|53402505|53402618|MIRc:MIR:SINE|349|-	1.02333	0.783333	0.46	0	0.266667	0.36	0	0.253333	0	0	0	0	0.156667	0.173333	0	0	0	0	0	0	0	0	0	0	0	0	0
chr15|53410481|53410711|MIR:MIR:SINE|303|-	2.00667	0.586667	0.44	0.326667	0.43	0.35	0.433333	0	0	0	0	0.293333	0.153333	0.156667	0.24	0	0	0	0	0	0	0	0	0	0	0	0
chr15|53416395|53416590|MIR:MIR:SINE|330|-	2.00667	0.743333	0.54	0.35	0.54	0.486667	0.49	0.296667	0.15	0	0.16	0.223333	0	0.156667	0	0	0	0	0	0	0	0	0	0	0	0	0
chr15|53420841|53421017|MIRc:MIR:SINE|253|-	2.00667	0.556667	0.453333	0.34	0.416667	0.333333	0.286667	0.35	0	0	0	0	0.243333	0.166667	0	0.216667	0	0	0	0	0	0	0	0	0	0	0
chr15|53424891|53425110|PRE1e:tRNA:SINE|201|-	1.35667	0.816667	0.38	0.48	0.296667	0.473333	0.233333	0.17	0.266667	0	0	0.1	0	0.116667	0.23	0	0	0	0	0	0	0	0	0	0	0	0
chr15|53428854|53429391|MLT1G3:ERVL-MaLR:LTR|263|-	2.36667	0.963333	0.356667	0.47	0.436667	0.57	0.316667	0.473333	0.266667	0.19	0.173333	0.183333	0.113333	0.28	0.2	0.113333	0.12	0	0	0.14	0	0	0	0	0	0	0
chr15|53447199|53447420|HAL1ME:L1:LINE|305|-	1.38333	0.716667	0.466667	0.426667	0.303333	0.243333	0.176667	0.21	0	0	0	0	0	0.233333	0.19	0	0	0	0	0	0	0	0	0	0	0	0
chr15|53447795|53448333|HAL1ME:L1:LINE|295|-	1.35667	0.516667	0.313333	0.45	0.32	0.37	0.256667	0.256667	0.263333	0.143333	0	0	0.146667	0	0.15	0.08	0	0	0	0.3	0	0	0	0	0	0	0
chr15|53450925|53451209|L3b:CR1:LINE|304|-	1.27333	0.563333	0.34	0.35	0.386667	0.37	0.246667	0	0	0.23	0	0	0.23	0	0.11	0	0	0	0	0	0	0	0	0	0	0	0
chr15|53454680|53454796|HAL1_SS:L1:LINE|190|-	1.89333	0.556667	0.653333	0.55	0.4	0.3	0.48	0.236667	0.153333	0	0	0.196667	0.163333	0	0	0	0	0.156667	0	0	0	0	0	0	0	0	0
chr15|53456095|53456311|MIRb:MIR:SINE|343|-	1.97	1.14667	0.493333	0.533333	0.456667	0.373333	0.403333	0.223333	0.27	0.213333	0	0.2	0.243333	0.206667	0	0	0	0	0	0	0	0	0	0	0	0	0
chr15|53462088|53462356|MER20B:hAT-Charlie:DNA|325|-	1.1	0.576667	0.323333	0.423333	0.28	0.446667	0.293333	0.263333	0.21	0.23	0	0	0.163333	0.14	0.186667	0	0	0	0	0	0	0	0	0	0	0	0
chr15|53462979|53463175|X26_DNA:TcMar-Tigger:DNA|250|-	1.70333	0.846667	0.446667	0.51	0.25	0.443333	0.156667	0.433333	0	0	0	0	0	0	0.173333	0	0.12	0	0	0	0	0	0	0	0	0	0
chr15|53469331|53469831|L1B_SS:L1:LINE|104|-	1.46667	0.643333	0.306667	0.463333	0.213333	0.233333	0.21	0.21	0.0733333	0.193333	0	0	0	0	0.143333	0	0.0866667	0	0	0	0	0	0	0	0	0	0
chr15|53472589|53472957|L1-3_SSc:L1:LINE|174|-	1.43667	0.83	0.413333	0.383333	0.393333	0.356667	0.306667	0.296667	0.28	0.156667	0	0	0	0.223333	0	0	0	0	0	0	0	0	0	0	0	0	0
chr15|53481452|53481556|CHR-1:tRNA:SINE|248|-	2.41	1.66667	0.8	0.613333	0.463333	0.77	0.433333	0.33	0.43	0	0	0	0.233333	0	0	0	0.13	0	0	0	0	0	0	0	0	0	0
chr15|53482182|53482378|PRE1g:tRNA:SINE|199|-	1.88	0.89	0.486667	0.343333	0.536667	0.45	0.353333	0	0.366667	0.176667	0	0.12	0	0	0	0	0.163333	0	0	0	0	0	0	0	0	0	0
chr15|53486146|53486265|L2c:L2:LINE|272|-	1.33333	0.476667	0.27	0	0.313333	0.316667	0.37	0	0	0	0	0.296667	0	0	0	0	0	0	0	0	0	0	0	0	0	0	0
chr15|53490129|53490699|L1B_SS:L1:LINE|59|-	1.03667	0.456667	0.356667	0.21	0.28	0.29	0.203333	0.23	0.08	0.156667	0	0	0.1	0.113333	0	0.08	0	0	0	0	0	0	0	0	0	0	0
chr15|53490950|53492427|L1B_SS:L1:LINE|59|-	1.14	0.6	0.33	0.296667	0.253333	0.246667	0.183333	0.21	0.14	0.13	0	0.106667	0.12	0.133333	0.0866667	0	0.08	0	0.103333	0	0.106667	0	0	0	0	0	0
chr15|53497264|53497525|Pre0_SS:tRNA:SINE|262|-	1.75	1.03	0.39	0.536667	0.46	0.46	0.33	0.243333	0.256667	0.196667	0	0	0.326667	0.1	0.153333	0	0	0	0	0	0	0	0	0	0	0	0
chr15|53500705|53500977|MLT1J:ERVL-MaLR:LTR|314|-	2.08333	1.15	0.71	0.36	0.346667	0.46	0.3	0.473333	0.463333	0.263333	0	0.3	0.26	0.34	0	0	0	0.103333	0.09	0	0	0	0	0	0	0	0
chr15|53506051|53506310|Pre0_SS:tRNA:SINE|250|-	1.42667	0.853333	0.246667	0	0.373333	0.29	0.316667	0.23	0.21	0.263333	0	0	0	0	0	0	0	0	0	0	0	0	0	0	0	0	0
chr15|53535257|53535338|MIRc:MIR:SINE|262|-	1.22333	0	0	0	0.24	0.3	0	0	0	0	0	0	0	0	0	0	0	0	0	0	0	0	0	0	0	0	0
chr15|53536566|53536824|Pre0_SS:tRNA:SINE|198|-	1.32333	0.773333	0.633333	0.316667	0.44	0.33	0.393333	0.296667	0.293333	0.2	0	0	0	0	0.15	0	0	0.146667	0	0	0	0	0	0	0	0	0
chr15|53538263|53538344|MIR3:MIR:SINE|228|-	1.12	0.583333	0.176667	0	0	0	0.14	0	0	0	0	0	0	0	0	0	0	0	0	0	0	0	0	0	0	0	0
chr15|53539556|53539704|MIRb:MIR:SINE|296|-	1.12	0	0	0	0	0.186667	0	0	0	0	0	0	0	0	0	0.22	0	0	0	0	0	0	0	0	0	0	0
chr15|53540531|53540784|PRE1f:tRNA:SINE|166|-	1.32667	0.753333	0.34	0.3	0.27	0.356667	0	0.25	0.176667	0	0	0	0	0	0	0	0	0	0	0	0	0	0	0	0	0	0
chr15|53546419|53546886|L2a:L2:LINE|308|-	1.35333	0.61	0.443333	0.436667	0.363333	0.37	0.25	0	0.23	0	0	0.126667	0.233333	0.16	0.14	0	0	0	0	0.08	0	0	0	0	0	0	0
chr15|53549794|53549992|MIRb:MIR:SINE|330|-	1.82667	1.00333	0.51	0.3	0.3	0.743333	0.326667	0.363333	0	0	0	0.29	0	0.17	0.163333	0	0.143333	0.126667	0	0	0	0	0	0	0	0	0
chr15|53552164|53552359|PRE1i:tRNA:SINE|195|-	1.05	0.446667	0.13	0.29	0.296667	0.3	0.16	0	0	0	0	0	0	0.146667	0	0	0	0	0	0	0	0	0	0	0	0	0
chr15|53552538|53553186|L2a:L2:LINE|283|-	1.13333	0.586667	0.253333	0.303333	0.26	0.263333	0.19	0.246667	0.186667	0.133333	0	0.126667	0.183333	0.226667	0.116667	0	0.113333	0.0933333	0	0	0	0	0	0	0	0	0
chr15|53558735|53559448|L1MC5a:L1:LINE|259|-	1.25667	0.6	0.346667	0.256667	0.31	0.24	0.35	0.2	0.2	0.0933333	0.14	0.133333	0	0	0.11	0.146667	0	0.0866667	0.14	0	0	0	0	0	0	0	0
chr15|53569161|53571543|Tigger1:TcMar-Tigger:DNA|162|-	1.95667	0.866667	0.483333	0.443333	0.433333	0.436667	0.356667	0.283333	0.186667	0.156667	0.0966667	0.146667	0.176667	0.146667	0.103333	0.0533333	0.0766667	0.0866667	0.0433333	0.133333	0.0933333	0.0633333	0	0	0.08	0	0.166667
chr15|53574032|53574544|L1-2_SSc:L1:LINE|151|-	1.13667	0.66	0.25	0.446667	0.486667	0.27	0	0.22	0	0.25	0	0.126667	0.113333	0	0.163333	0	0	0	0	0	0	0.0966667	0	0	0	0	0
chr15|53578237|53578517|L1ME4a:L1:LINE|272|-	1.71	0.693333	0.363333	0.393333	0.49	0.286667	0	0	0	0	0.15	0	0	0.14	0	0	0.156667	0.13	0	0	0	0	0	0	0	0	0
chr15|53580796|53580985|MIRb:MIR:SINE|303|-	2.34667	0.966667	0.55	0.56	0.433333	0.49	0.363333	0.306667	0	0.276667	0	0.236667	0.463333	0	0.176667	0	0	0	0	0	0	0	0	0	0	0	0
chr15|53581927|53582005|Arthur1B:hAT-Tip100:DNA|205|-	1.04	0.78	0	0.166667	0.356667	0.4	0.356667	0	0.303333	0.22	0	0.23	0	0	0	0	0	0	0	0	0	0	0	0	0	0	0
chr15|53582844|53583100|Pre0_SS:tRNA:SINE|264|-	1.95667	0.906667	0.53	0.42	0.483333	0.516667	0.393333	0.226667	0	0.203333	0.14	0	0.176667	0.376667	0.15	0	0	0	0	0	0	0	0	0	0	0	0
chr15|53602727|53602838|MER131:DNA?:DNA?|263|-	1.58333	0.603333	0.366667	0.386667	0.286667	0	0.336667	0	0	0	0	0	0	0	0	0	0	0	0	0	0	0	0	0	0	0	0
chr15|53615087|53615201|LTR85a:Gypsy?:LTR|234|-	1.15667	0.31	0.323333	0	0	0	0	0.18	0	0	0	0	0	0	0	0	0	0	0	0	0	0	0	0	0	0	0
chr15|53629452|53629556|MIRc:MIR:SINE|250|-	1.09667	0.596667	0.203333	0.3	0	0.346667	0	0.236667	0	0	0	0	0	0	0	0	0.153333	0	0	0	0	0	0	0	0	0	0
chr15|53638354|53638579|PRE1e:tRNA:SINE|147|-	1.19	0.44	0.36	0.313333	0.196667	0.33	0.19	0.13	0.306667	0	0	0	0.146667	0.2	0.153333	0	0	0	0	0	0	0	0	0	0	0	0
chr15|53638638|53638795|MER5A:hAT-Charlie:DNA|239|-	1.01667	0.526667	0.3	0.37	0.28	0.293333	0	0.18	0.18	0	0	0	0	0.213333	0	0	0	0	0	0	0	0	0	0	0	0	0
chr15|53673968|53674213|Pre0_SS:tRNA:SINE|173|-	1.03333	0.64	0.43	0.296667	0.32	0.27	0.17	0.236667	0	0	0	0	0.14	0	0.0966667	0	0	0	0.13	0	0	0	0	0	0	0	0
chr15|53683405|53683601|SUSINE2:tRNA:SINE|36|-	1.35667	0.76	0.63	0.5	0.52	0.46	0.423333	0.316667	0.313333	0.16	0.246667	0	0.24	0	0.253333	0.193333	0	0	0	0	0.163333	0	0	0	0	0	0
chr15|53709018|53709179|LTR16:ERVL:LTR|253|+	1.23667	1.17667	1.31667	1.03333	0.873333	0.98	0.58	0.466667	0.276667	0	0.156667	0.433333	0	0.18	0	0	0	0	0	0	0	0	0	0	0	0	0
chr15|53712247|53712469|MIR:MIR:SINE|263|+	1.12333	1.07667	1.29667	0.816667	0.506667	0.623333	0.506667	0.363333	0.273333	0	0	0.16	0.22	0.26	0	0	0	0	0	0.216667	0	0	0	0	0	0	0
chr15|53714114|53714485|L1MB8:L1:LINE|232|+	1.12667	0.9	1.15667	0.68	0.696667	0.84	0.373333	0.496667	0.316667	0.28	0	0.16	0.136667	0.143333	0.16	0	0	0	0	0	0	0	0	0	0	0	0
chr15|54103917|54104055|MIR3:MIR:SINE|326|+	1.17667	1.04667	1.35	0.566667	0.58	0.893333	0.746667	0.756667	0.85	0.43	0	1.21667	1.32333	0.966667	0.996667	0.69	0.606667	0.576667	0.516667	0.59	0.483333	0.36	0.506667	0.29	0.38	0.313333	0.493333
chr15|54105850|54106048|PRE1i:tRNA:SINE|187|+	1.03667	0.883333	0.83	0.516667	0.34	0.463333	0.52	0.573333	0.666667	0.54	0.526667	0.823333	1.3	0.603333	0.606667	0.336667	0.243333	0.293333	0.35	0.356667	0.296667	0	0.403333	0.21	0.523333	0	0.363333
chr15|54110378|54110481|MER117:hAT-Charlie:DNA|287|+	0.9	0.596667	0.666667	0.47	0.476667	0.61	0.386667	0.536667	0.466667	0.383333	0.396667	0.906667	0.93	1.07667	0.47	0	0.373333	0.126667	0.47	0.4	0	0.193333	0	0	0	0	0
chr15|54114334|54114453|SINE1D_SS:tRNA:SINE|193|+	0.713333	0.88	0.463333	0.28	0	0.373333	0.31	0	0.62	0.453333	0	1.01	0.69	0.58	0	0.453333	0.316667	0	0.29	0.276667	0.266667	0	0.246667	0.156667	0.293333	0	0
chr15|54114781|54114892|MIR3:MIR:SINE|311|+	1.21	1.05667	0.543333	0.653333	0	0.386667	0.43	0.383333	0.903333	0.513333	0.333333	0.816667	0.933333	0.856667	0.51	0.253333	0.526667	0.303333	0.323333	0.43	0	0.376667	0	0	0.436667	0.256667	0.28
chr15|54118710|54118839|SINE1C_SS:tRNA:SINE|197|+	0.73	0.486667	0.466667	0.483333	0.53	0.42	0.46	0.54	0.39	0.406667	0.616667	1.13333	1.06	0.643333	0.683333	0	0	0.383333	0.333333	0.193333	0.18	0	0	0	0.253333	0.26	0
chr15|5471810|5471956|MER117:hAT-Charlie:DNA|338|+	1.00333	0.276667	0	0	0	0	0	0	0	0	0	0	0	0	0	0	0	0	0	0	0	0	0	0	0	0	0
chr15|55908123|55908805|L1M6:L1:LINE|278|-	0.253333	0.57	0.736667	0.716667	0.943333	1.06	1.03667	0.853333	0.886667	0.933333	0.58	0.83	0.726667	0.526667	0.396667	0.266667	0.26	0	0.106667	0	0	0	0	0	0	0	0
chr15|59640783|59640931|MER5B:hAT-Charlie:DNA|201|-	7.16333	5.71667	6.73333	5.03667	4.22	4.82333	4.61333	4.79	3.56667	4.11	2.09333	4.86333	4.50333	4.54	4.34	2.80333	2.40667	1.95667	1.37	1.63333	1.04333	1.39	1.72333	0.676667	1.26	0.79	1.15
chr15|60472050|60472303|Pre0_SS:tRNA:SINE|267|+	6.03	8.23667	9.81667	8.51333	9.68	8.54667	10.0567	7.43667	8.40667	9.00333	5.89333	7.84333	7.81667	8.09333	6.93333	5.03667	5.03333	4.84333	3.62333	3.18	3.42	3.13333	3.60333	2.08	2.51	1.94667	2.89
chr15|62415712|62415839|MER94:hAT-Blackjack:DNA|244|+	0.13	0.483333	0.603333	0.56	0.56	0.566667	0.406667	0.533333	0.506667	0.67	0.69	0.643333	0.653333	0.72	0.876667	0.31	1.07333	0.723333	1.09	0.926667	0.883333	0.71	0.73	0.32	0.403333	0.256667	0.41
chr15|66864152|66864854|ERV1-2B_SSc-LTR:ERV1:LTR|89|-	0.176667	0	0.22	0.11	1.15333	0.216667	0	1.05667	0	0.786667	0	0	0.16	0.63	0.516667	0.113333	0	0	0.193333	0.186667	0	0	0.213333	0	0	0	0
chr15|68056536|68056643|MER53:hAT:DNA|218|-	0.346667	0.486667	0.573333	0.53	0.766667	0.433333	0.476667	0.44	0.633333	0.776667	0.396667	1.02333	0.57	0.323333	0.403333	0.236667	0.33	0.166667	0	0	0.273333	0	0	0	0.33	0	0
chr15|68120451|68120581|SINE1_SS:tRNA:SINE|123|+	1.53	0.77	0.703333	0.44	0.463333	0.49	0.473333	0.423333	0	0.383333	0.436667	0.48	0.67	0.763333	0.533333	0.873333	0.576667	0.35	0	0	0	0.62	0.32	0.253333	0.733333	0.3	0.393333
chr15|68829520|68829769|Pre0_SS:tRNA:SINE|126|-	0.353333	0.77	0.71	1.07667	0.763333	0.653333	0.953333	0.743333	0.68	0.646667	0.446667	0.573333	0.526667	0.77	0.773333	0	0.213333	0.33	0.343333	0	0	0.43	0	0	0.263333	0	0
chr15|69057829|69058046|MIRb:MIR:SINE|324|-	0.16	1.05667	1.96333	2.08667	1.98	1.97333	1.00667	1.58333	1.37667	1.63667	0.56	1.95333	0.733333	0.233333	0.246667	0	0	0	0	0	0	0	0	0	0	0	0
chr15|69058733|69058940|MIRb:MIR:SINE|259|-	0	0.95	1.11667	1.34333	1.53	1.12667	0.79	0.76	1.02	0.916667	0.503333	1.05333	0.35	0.29	0	0	0	0	0	0	0	0	0	0	0	0	0
chr15|69058940|69059093|MER5A:hAT-Charlie:DNA|230|-	0	1.02667	1.38667	1.42333	1.67	1.50667	0.896667	0.946667	1.11667	1.23	0.576667	1.75667	0.566667	0	0.136667	0	0	0	0	0	0	0	0	0	0	0	0
chr15|73804588|73804965|LTR16C:ERVL:LTR|331|+	1.12667	0.38	0.296667	0	0	0.143333	0	0	0.21	0	0	0.173333	0	0.116667	0	0	0.11	0	0	0	0	0	0	0	0	0	0
chr15|73852224|73852352|SINE1A_SS:tRNA:SINE|172|+	1.13333	0	0	0	0	0	0	0	0	0	0	0	0	0	0	0	0	0	0	0	0	0	0	0	0	0	0
chr15|73908335|73908640|LTR78:ERV1:LTR|312|+	1.28333	0.34	0.22	0	0.163333	0.28	0	0	0	0.126667	0	0.163333	0.13	0	0.15	0	0	0.126667	0	0	0	0	0	0	0	0	0
chr15|73971765|73972023|Pre0_SS:tRNA:SINE|159|+	1.05	0.49	0.283333	0.45	0	0.26	0.286667	0.32	0	0	0	0.23	0.16	0	0	0	0	0.14	0	0	0	0	0	0	0	0	0
chr15|73973494|73973719|PRE1j:tRNA:SINE|208|+	1.28	0.466667	0.313333	0.19	0	0.236667	0	0.156667	0.223333	0.23	0	0.286667	0	0.2	0.166667	0	0	0	0	0	0	0	0	0	0	0	0
chr15|73976695|73976883|PRE1d:tRNA:SINE|156|+	1.59333	0.83	0.296667	0.396667	0	0.23	0	0.203333	0.163333	0	0	0.233333	0.213333	0.2	0	0	0	0	0	0	0	0	0	0	0	0	0
chr15|73980315|73980473|PRE1i:tRNA:SINE|228|+	1.62667	0.64	0	0	0	0	0.42	0.41	0.273333	0	0.143333	0.176667	0	0	0	0	0	0	0	0	0	0	0	0	0	0	0
chr15|73984520|73984655|L3:CR1:LINE|349|+	1.13333	0.296667	0.23	0	0.23	0.18	0.213333	0.196667	0.27	0	0.203333	0.176667	0.146667	0	0.166667	0	0	0	0	0	0	0	0	0	0	0	0
chr15|73996241|73996501|Pre0_SS:tRNA:SINE|203|+	1.25	0.456667	0.253333	0.233333	0.18	0.15	0.18	0.193333	0.14	0	0	0.196667	0	0.126667	0	0	0	0.0666667	0	0	0	0	0	0	0	0	0
chr15|74000310|74001132|L1B_SS:L1:LINE|91|+	1.26	0.366667	0.243333	0.27	0.133333	0.23	0.196667	0.163333	0.12	0.123333	0	0.163333	0.196667	0.203333	0.11	0.123333	0.126667	0	0	0	0	0.186667	0	0	0	0	0
chr15|74011822|74012342|L2a:L2:LINE|329|+	1.16667	0.31	0.206667	0	0.123333	0.18	0.15	0.156667	0.136667	0.13	0.18	0.16	0.146667	0.143333	0.0866667	0	0.09	0	0	0	0	0	0	0	0	0	0
chr15|74019133|74019269|SINE1D_SS:tRNA:SINE|220|+	1.44667	0.22	0.183333	0.303333	0	0	0	0.353333	0.24	0	0	0.173333	0.21	0	0	0	0	0	0	0	0	0	0	0	0	0	0
chr15|74021241|74021399|MER5A1:hAT-Charlie:DNA|242|+	1.47667	0	0.176667	0	0	0	0.236667	0	0	0.21	0	0	0	0	0	0	0	0	0	0	0	0	0	0	0	0.17	0
chr15|74022830|74022928|MIRc:MIR:SINE|371|+	1.30333	0	0.2	0.246667	0	0.296667	0	0	0.206667	0	0	0	0	0	0	0	0	0	0	0	0	0	0	0	0	0	0
chr15|74028108|74028247|MLT1J:ERVL-MaLR:LTR|254|+	1.47	0.533333	0	0	0	0	0	0	0.28	0	0.153333	0	0	0	0	0	0	0	0	0	0	0	0	0	0	0	0
chr15|74030562|74030679|MIRb:MIR:SINE|308|+	1.26	0	0	0.243333	0	0	0	0	0	0	0	0	0	0	0.143333	0	0.106667	0	0	0	0	0	0	0	0	0	0
chr15|74030582|74030759|MIR3:MIR:SINE|266|+	1.66	0.556667	0.63	0.266667	0	0.283333	0.206667	0	0	0	0	0.276667	0.183333	0	0	0	0.14	0	0	0	0	0	0	0	0	0	0
chr15|74032512|74032732|MIRb:MIR:SINE|333|+	1.24667	0.393333	0.293333	0.416667	0.2	0	0.17	0	0.16	0	0	0.116667	0.24	0	0	0	0	0	0	0	0	0	0	0	0	0	0
chr15|74037971|74038182|PRE1g:tRNA:SINE|174|+	1.06	0.5	0.323333	0	0.11	0.173333	0.21	0	0	0	0	0.226667	0.196667	0	0	0	0	0	0	0	0	0	0	0	0	0	0
chr15|74039984|74040187|PRE1k:tRNA:SINE|199|+	1.34333	0.49	0.406667	0	0.193333	0.346667	0.27	0.103333	0.216667	0	0.16	0.193333	0.36	0	0.106667	0	0	0	0	0	0	0	0	0	0	0	0
chr15|74045023|74045110|MLT1A0:ERVL-MaLR:LTR|184|+	1.11333	0.393333	0	0	0	0	0	0	0	0	0	0.22	0	0	0	0	0	0	0	0	0	0	0	0	0	0	0
chr15|74052598|74052696|MER5B:hAT-Charlie:DNA|253|+	1.75667	0.38	0	0	0.126667	0	0	0	0	0	0	0.263333	0.2	0.35	0	0	0	0	0	0	0	0	0	0	0	0	0
chr15|74055501|74055866|X13_LINE:L2:LINE|244|+	1.4	0.633333	0.23	0.32	0.116667	0.173333	0.22	0.196667	0.196667	0.236667	0	0.186667	0.23	0.143333	0.193333	0.203333	0	0	0	0	0	0	0	0	0	0	0
chr15|74065169|74065480|L1ME3:L1:LINE|329|+	1.26	0.406667	0.213333	0.243333	0.21	0.173333	0.246667	0.146667	0.14	0.166667	0.113333	0	0.16	0	0	0	0	0.13	0	0	0	0	0	0	0	0	0
chr15|74065647|74066490|L1ME3:L1:LINE|268|+	1.13	0.353333	0.34	0.193333	0.1	0.19	0.12	0.13	0.126667	0.1	0.183333	0.136667	0.0766667	0	0.113333	0.236667	0.15	0	0	0	0	0	0	0	0	0	0
chr15|74072009|74072270|Pre0_SS:tRNA:SINE|97|+	2.06667	0.683333	0	0.376667	0.18	0.326667	0.246667	0.226667	0	0.176667	0.116667	0	0.313333	0.146667	0	0	0	0	0	0	0	0	0	0	0	0	0
chr15|74072636|74072826|PRE1j:tRNA:SINE|237|+	1.36	0	0.293333	0	0.153333	0	0	0.173333	0	0	0	0	0	0.243333	0	0	0	0	0	0	0	0	0	0	0	0	0
chr15|74075711|74075965|MIRb:MIR:SINE|305|+	1.05667	0.36	0	0.17	0	0.213333	0.32	0.166667	0	0	0	0.13	0.14	0.15	0	0	0	0	0	0	0	0	0	0	0	0	0
chr15|74081711|74081979|MIRc:MIR:SINE|292|+	1.69	0.646667	0.36	0.323333	0.246667	0.403333	0.166667	0.196667	0.236667	0.27	0	0.403333	0.26	0.263333	0.176667	0.256667	0	0.166667	0.16	0	0	0	0	0	0	0	0
chr15|74083079|74083486|L1B_SS:L1:LINE|133|+	1.95	0.3	0.393333	0.213333	0.143333	0.16	0.186667	0.276667	0.306667	0	0	0.293333	0.19	0.186667	0.193333	0	0	0.25	0	0	0	0	0	0	0	0	0
chr15|74093085|74093332|Pre0_SS:tRNA:SINE|269|+	1.11667	0.326667	0.24	0	0.22	0.203333	0.206667	0	0.31	0	0	0.193333	0.0966667	0	0.186667	0	0	0	0	0	0	0	0	0	0	0.166667	0
chr15|74094011|74094196|PRE1i:tRNA:SINE|189|+	1.13667	0.35	0.243333	0	0.223333	0.256667	0	0	0	0	0	0	0.243333	0	0	0	0	0	0	0	0	0	0	0	0	0	0
chr15|74099796|74100006|MIR:MIR:SINE|257|+	1.08667	0.39	0.33	0	0.216667	0	0	0	0.186667	0.14	0	0.21	0.0833333	0	0	0	0	0	0	0	0	0	0	0	0	0	0
chr15|74100388|74100527|L2a:L2:LINE|286|+	1.13333	0	0	0.25	0	0	0.186667	0	0	0	0	0	0	0	0	0	0	0	0	0	0	0	0	0	0	0	0
chr15|74102057|74102700|Tigger17a:TcMar-Tigger:DNA|207|+	1.12333	0.403333	0.233333	0.276667	0	0.21	0	0.153333	0.123333	0.146667	0	0.116667	0.106667	0.113333	0.113333	0	0	0	0	0	0	0	0	0	0	0	0
chr15|74116974|74117169|MamRep605:LTR?:LTR?|259|+	1.54333	0.586667	0.233333	0	0	0.226667	0	0.103333	0.216667	0	0.236667	0	0	0.15	0.156667	0	0	0	0	0	0	0	0	0	0	0	0
chr15|74117322|74117475|MamRep605:LTR?:LTR?|327|+	1.28333	0.58	0	0	0.146667	0.286667	0	0	0	0.18	0	0.346667	0	0.246667	0	0	0	0	0	0	0	0	0	0	0	0	0
chr15|74117992|74118109|MIRb:MIR:SINE|290|+	1.26667	0.313333	0.21	0.21	0	0.14	0	0	0	0	0	0	0.303333	0	0	0	0	0	0	0	0	0	0	0	0	0	0
chr15|74120691|74120887|PRE1k:tRNA:SINE|209|+	1.01	0.363333	0.453333	0.46	0.233333	0.293333	0.196667	0	0	0	0	0	0	0	0	0	0	0	0	0	0	0	0	0	0	0	0
chr15|74131419|74131533|MIR3:MIR:SINE|330|+	1.56	0.333333	0	0.323333	0	0	0	0	0	0	0	0	0	0	0	0	0	0	0	0	0	0	0	0	0	0	0
chr15|74133860|74134102|Pre0_SS:tRNA:SINE|212|+	1.40667	0.353333	0.163333	0	0	0.24	0.153333	0.21	0	0.16	0	0.106667	0.29	0	0	0	0	0	0	0	0	0	0	0	0	0	0
chr15|74137624|74137775|MER63A:hAT-Blackjack:DNA|242|+	1.20667	0.383333	0.29	0.256667	0.0866667	0.113333	0.236667	0.273333	0	0.173333	0	0	0.286667	0	0	0	0	0	0	0	0	0	0	0	0	0	0
chr15|74157276|74157523|Pre0_SS:tRNA:SINE|118|+	1.07667	0.376667	0.256667	0.236667	0	0.203333	0	0	0	0	0	0	0	0.13	0	0.21	0	0	0	0	0	0	0	0	0	0	0
chr15|74162168|74162243|MIR3:MIR:SINE|311|+	1.09667	0.28	0	0.21	0	0	0	0	0	0	0	0	0	0	0	0	0	0	0	0	0	0	0	0	0	0	0
chr15|74172830|74173553|LTR102_Mam:ERVL:LTR|238|+	1.35333	0.39	0.233333	0	0.193333	0.166667	0.23	0.146667	0	0.113333	0.153333	0.16	0.216667	0.12	0.146667	0	0	0	0.0933333	0.0866667	0	0	0	0	0	0	0
chr15|74182751|74182994|PRE1g:tRNA:SINE|194|+	1.15	0.413333	0.253333	0	0.206667	0.256667	0.283333	0	0	0.223333	0	0	0	0	0.136667	0.243333	0	0	0	0	0	0	0	0	0	0	0
chr15|74187792|74187905|MLT1H2:ERVL-MaLR:LTR|304|+	1.04	0	0.166667	0	0	0.22	0.216667	0	0	0	0	0	0	0	0	0	0	0	0	0	0	0	0	0	0	0	0
chr15|74300021|74300378|MLT1I:ERVL-MaLR:LTR|308|+	1.06667	0.623333	0.413333	0.293333	0.19	0.27	0.306667	0.216667	0.23	0.306667	0.173333	0.28	0.45	0.566667	0.296667	0.51	0.216667	0.156667	0.4	0.2	0	0	0	0	0	0	0
chr15|7525170|7525343|MIRb:MIR:SINE|328|+	2.32333	1.11333	1.75667	1.22667	1.55	1.55	1.33667	1.28667	1.42667	1.69333	1.4	1.85667	2.2	1.9	1.46	0.833333	0.843333	0.966667	0.89	0.496667	0.826667	1.15333	0.883333	0.426667	1.2	0.816667	0.666667
chr15|7525703|7525803|L2c:L2:LINE|294|+	1.97	1.82667	1.09667	1.15667	1.51333	1.75667	1.38	1.23	1.45667	1.12667	1.29667	2.50333	2.15667	2.01333	1.86333	1.08	1.08333	1.16667	0.546667	0.666667	0.56	1.34333	1.11	0.693333	0.943333	1.12	0.583333
chr15|7526101|7526289|MIRb:MIR:SINE|290|+	3.52667	1.98333	1.93333	1.39	2.08667	2.46	1.63333	1.89667	2.31667	1.6	1.69333	3.91333	3.3	3.21667	2.12667	1.21333	1.50333	1.38	1.08	0.68	0.773333	2.13	1.44	0.65	1.16	1.07667	1.16333
chr15|7533902|7534062|MIR3:MIR:SINE|296|+	2.23	1.65	1.04333	1.12333	0.953333	1.41333	1.40667	1.22333	1.62667	1.00667	1.20667	2.00333	2.50333	2.08333	1.40333	1.06	1.4	1.09	1.52333	0.726667	0.456667	1.58	0.866667	0.783333	0.916667	0.86	0
chr15|7534062|7534229|MER102a:hAT-Charlie:DNA|264|+	2.51	1.58667	1.24667	1.44333	1.36667	1.65667	1.49	1.17333	1.3	1.40667	1.22	2.14	2.35333	2.29333	1.61333	1.16667	1.33333	1.21667	0.95	0.49	0.433333	1.46667	1.05333	0.726667	1.01333	0.783333	1.18
chr15|7535537|7535762|PRE1j:tRNA:SINE|179|+	2.36667	1.41333	0.933333	1.10333	1.22667	1.64667	1.05667	0.993333	1.2	1.50667	1.04333	1.45	2.03667	1.91	1.47	1.03333	1.3	0.736667	0.57	0.79	0.48	1.29	0.53	0.573333	0.986667	0.863333	0.4
chr15|7545072|7545189|L2:L2:LINE|297|+	1.87667	0.646667	0.676667	0	0.783333	0.446667	0.946667	0.48	0.466667	0.68	0.65	0.786667	1.00333	0.876667	1.05	0.743333	0.59	0.51	0	0.296667	0	0.783333	0.306667	0	0.39	0.336667	0.28
chr15|7545678|7545803|MIR:MIR:SINE|244|+	1.26333	0.633333	0.753333	0.56	0.83	0.87	0.696667	0.566667	0	0.483333	0.33	0.89	1.05	1.09667	0.93	0.593333	0.753333	0.416667	0	0.293333	0	0.953333	0.36	0	0.43	0.323333	0
chr15|7550858|7551022|Charlie4z:hAT-Charlie:DNA|259|+	1.48667	0.93	0.703333	0.57	0.55	1.01333	0.753333	0.57	0.58	0.826667	0.246667	0.77	1.38667	1.12333	0.61	0.636667	0.7	0.523333	0.563333	0.32	0.456667	0.95	0.516667	0.64	0.376667	0.406667	0.583333
chr15|7560773|7561022|MIRc:MIR:SINE|300|+	1.42	1.11667	0.766667	0.623333	1.05	0.843333	0.65	0.77	0.91	0.733333	0.373333	1.34333	1.28333	1.01667	0.82	0.706667	0.64	0.653333	0.51	0.52	0.326667	0.883333	0.47	0.25	0.446667	0.44	0.753333
chr15|7568736|7568903|MIRb:MIR:SINE|384|+	1.4	0.86	0.62	0.406667	0.606667	0.606667	0.613333	0.323333	0.55	0.703333	0.406667	1.01667	1.01333	0.773333	0.793333	0.733333	0.576667	0.493333	0.356667	0.436667	0	0.586667	0.273333	0	0.503333	0.52	0.426667
chr15|75894376|75894507|HAL1M8:L1:LINE|208|+	4.85333	8.09667	9.47	8.64333	11.32	13.3567	11.2567	13.01	13.1333	16.6367	9.33	18.13	18.8367	17.4967	20.07	26.46	15.4967	13.7867	17.89	14.6133	10.3933	22.3733	10.3933	17.3633	11.87	14.16	17.97
chr15|75894519|75894616|L1ME3B:L1:LINE|299|+	4.35	6.01333	7.95333	6.37	10.4933	10.1233	8.33667	11.6167	11.89	14.5	6.64667	13.3367	16.62	15	17.46	22.82	13.6167	10.25	13.2633	12.56	9.01	19.66	9.77333	13.3367	10.2167	11.7067	14.04
chr15|75894683|75894944|Pre0_SS:tRNA:SINE|143|+	6.87	10.1133	12.44	11.1333	16.22	16.2367	14.6633	20.93	20.4333	21.4567	13.2233	18.8767	26.1233	23.8733	27.03	34.4433	24.0567	19.6	26.9733	20.4067	15.5167	28.9	14.94	22.4067	16.59	18.6	17.8333
chr15|75894958|75895027|L1MB7:L1:LINE|206|+	0.82	1.19	1.19333	1.05	1.97667	1.82667	1.30333	1.99	2.13667	2.92667	1.22667	3.38333	3.54333	2.67667	2.39667	3.8	3.04333	2.05667	1.83	2.4	2.21333	2.67	2.24333	2.8	1.87667	2.41	1.94667
chr15|7590335|7590596|Pre0_SS:tRNA:SINE|50|+	2.42667	2.31333	2.08	0.91	1.73	2.50667	2.53667	2.07	1.84333	2.36667	1.53667	1.82333	1.98333	2.48	1.98667	0.77	0.656667	0.676667	0.716667	0.403333	0	0.426667	0.443333	0.63	0.7	0.733333	0.606667
chr15|7592975|7593162|MIR3:MIR:SINE|299|+	2.62333	1.47333	1.7	1.42	1.56333	1.79333	1.89	1.64333	1.81667	1.68	1.17	3.24	2.68667	1.98	1.85333	1.21667	0.746667	0.69	0.626667	0.626667	0.626667	1.78333	0.766667	0.79	1.13333	0.626667	0.833333
chr15|7594836|7595114|L2d:L2:LINE|321|+	1.31	0.97	1.13	0.746667	1.05667	0.966667	0.913333	0.75	0.71	0.756667	0.653333	1.21	1.27667	1.05	0.963333	0.583333	0.466667	0.54	0.346667	0.31	0.29	0.513333	0.373333	0.343333	0.476667	0.356667	0.386667
chr15|7596226|7596575|L2d:L2:LINE|345|+	1.57333	1.17667	1.27	0.88	1.46333	1.56	0.85	1.10333	0.806667	1.35667	0.676667	1.86667	1.37667	1.54	0.843333	0.616667	0.363333	0.616667	0.35	0.47	0.23	0.69	0.27	0.366667	0.41	0.526667	0.336667
chr15|7596964|7597206|L2d:L2:LINE|298|+	1.16	1.04667	1.09	1.08	1.17333	0.993333	0.786667	0.86	0.626667	1.08333	0.41	1.57667	0.876667	1.22667	0.666667	0.57	0.63	0.406667	0.2	0.313333	0.323333	0.453333	0	0.383333	0.183333	0.223333	0.323333
chr15|7598339|7598556|MIR:MIR:SINE|318|+	1.21	1.06667	1.29667	0.436667	1.29667	1.06333	0.866667	0.92	0.786667	1.27	0.65	1.5	1.11667	0.936667	0.963333	0.543333	0.603333	0.613333	0.31	0.316667	0.203333	0	0.366667	0.466667	0.343333	0.36	0.513333
chr15|7602055|7602228|MIR3:MIR:SINE|363|+	2.35	1.35667	1.36	0.993333	1.57333	1.80667	1.13	1.42667	1.31333	1.09333	0.896667	1.55	2.13333	1.62	1.22333	0.753333	0.723333	0.833333	0.55	0.486667	0	0.763333	0.36	0.58	0.47	0.833333	0.493333
chr15|7603522|7603780|Pre0_SS:tRNA:SINE|150|+	0.98	1.04	1.13333	0.873333	1.04	1.13667	1.20333	0.996667	0.913333	1.04667	0.843333	1.47333	1.24667	1.73	1.08667	0.84	0.48	0.72	0.623333	0.413333	0.383333	0.526667	0.35	0.31	0.916667	0.463333	0.46
chr15|7630544|7630708|MER129:LTR?:LTR?|294|+	3.18667	3.04	4.50333	4.56	4.88333	4.04333	4.96667	4.99	5.03333	6.08667	4.11333	10.81	6.59667	5.27667	5.66	1.96667	2.46333	2.34667	1.61	2.34667	1.90667	3.47	3.45333	1.30333	1.88	2.00333	2.66667
chr15|7691063|7691266|L2b:L2:LINE|286|+	1.09333	0.683333	0.69	0.643333	0.48	0.666667	0.596667	0.61	0.496667	0.88	0.443333	0.49	0.663333	0.793333	0.533333	0.636667	0.353333	0.43	0.763333	0.25	0.173333	0.633333	0.42	0.343333	0.323333	0.463333	0
chr15|7693353|7693495|MIRb:MIR:SINE|264|+	1.23333	0.7	0.776667	0.596667	0.386667	0.603333	0.74	0.556667	0.453333	0.5	0.386667	0.783333	0.636667	0.68	0.746667	0.583333	0.516667	0.38	0.406667	0.176667	0	0.466667	0.356667	0.24	0.626667	0.296667	0.373333
chr15|7694300|7695187|Charlie1a:hAT-Charlie:DNA|192|+	1.11667	0.696667	0.676667	0.35	0.756667	0.733333	0.493333	0.543333	0.643333	0.506667	0.466667	0.866667	0.753333	0.92	0.55	0.59	0.446667	0.61	0.483333	0.336667	0.16	0.686667	0.276667	0.48	0.623333	0.336667	0.323333
chr15|7698436|7698611|MamRTE1:RTE-BovB:LINE|249|+	2.04	1.78	2.12	2.04	2.66333	2.88	1.79667	2.68667	2.28	3.00333	1.31667	3.60333	2.84333	2.57	2.03667	3.66667	2.93	2.45667	1.95667	2.90667	2.17	3.7	2.71	2.86667	2.54	2.36333	2.53667
chr15|7702375|7702576|LTR78B:ERV1:LTR|353|+	1.06	0.496667	0.463333	0.543333	0.61	0.71	0.43	0.616667	0.463333	0.26	0.34	0.693333	0.77	1	0.573333	0.526667	0.426667	0.67	0.393333	0.226667	0.476667	0.44	0.55	0.376667	0.37	0.29	0.363333
chr15|770245|770502|MER58B:hAT-Charlie:DNA|198|-	5.58333	5.06	6.43333	4.13667	4.84667	4.36667	5.50333	4.41	3.8	5.34667	3.31333	6.19	5.51333	5.44	4.25333	2.35333	1.49667	2.07333	1.34333	1.43667	1.53667	2.48	2.15	1.33	1.84667	1.76	1.38
chr15|7708292|7708610|LTR78:ERV1:LTR|356|+	1.38333	0.736667	0.363333	0.523333	0.516667	0.806667	0.533333	0.513333	0.463333	0.496667	0.35	0.713333	0.94	0.78	0.403333	0.496667	0.6	0.486667	0.42	0.33	0.27	0.39	0.296667	0.393333	0.456667	0.273333	0.286667
chr15|7720496|7720755|Pre0_SS:tRNA:SINE|231|+	1.24667	0.673333	0.356667	0.446667	0.336667	0.456667	0.526667	0.3	0.456667	0.326667	0.153333	0.446667	0.87	0.663333	0.353333	0.31	0.23	0.306667	0.33	0.196667	0.243333	0.363333	0.19	0.31	0	0.26	0.42
chr15|7751497|7751615|L2c:L2:LINE|348|+	1.13667	0.53	0.586667	0	0	0	0.253333	0.266667	0	0.243333	0	0	0.71	0.393333	0.233333	0	0.293333	0.27	0	0	0	0	0	0	0	0.18	0
chr15|77551046|77551157|CHR-1:tRNA:SINE|198|-	1.36	1.41667	1.21333	1.28	1.20667	0.533333	1.71667	0.96	1.23333	1.07667	0.456667	0.783333	0.903333	0.606667	0.423333	0.76	0.576667	0.526667	0.34	0	0.333333	0	0.57	0.41	0	0	0
chr15|79930702|79930945|MIR:MIR:SINE|237|-	1.12333	1.1	1.58	1.63333	1.81667	1.83667	2.10333	1.36	1.11	1.95333	1.47667	1.97333	1.82333	1.54667	1.40667	0.95	0.78	0.873333	0.91	0.633333	0.403333	0.526667	0.803333	0.516667	0.36	0.603333	0.763333
chr15|79931713|79931791|MLT1O:ERVL-MaLR:LTR|244|-	0.6	1.32	1.18667	1.10667	1.21333	1.01	0.77	1.36	1.59667	1.17667	0.58	1.47667	1.61333	1.69333	1.27333	0.923333	1.01333	0.71	0.87	0	0.293333	0.42	0.8	0	1.07667	0.473333	0.496667
chr15|79932289|79932448|MIR:MIR:SINE|255|-	1.06667	1.43333	1.87667	1.23333	2.1	1.74667	1.49333	1.26	1.57	1.81667	0.786667	2.79333	1.93	1.47333	1.83	1.22333	0.856667	0.943333	0.85	0.563333	0.423333	0.913333	0.65	0.28	0.373333	0.59	0.616667
chr15|79933187|79933446|Pre0_SS:tRNA:SINE|147|-	2.14	2.38667	2.96333	2.9	2.79333	2.87333	2.77667	3.61667	2.89	3.30667	1.69	2.76333	2.84	3.06333	2.51667	1.61	1.14	1.5	0.946667	1.1	1.08667	0.86	1.05667	0.453333	0.813333	0.846667	1.14667
chr15|79934087|79934251|Tigger2a_Art:TcMar-Tigger:DNA|258|-	1.70333	2.2	2.49667	2.28	2.66	2.29	2.51333	2.29667	2.16333	3.81667	1.46667	2.61333	2.26667	3.05667	2.46333	1.38667	1.89	1.01667	1.28	0.64	1.02	0.813333	0.98	0.886667	0.66	0.646667	0.736667
chr15|80643155|80643413|Pre0_SS:tRNA:SINE|172|-	1.08667	0.496667	0.716667	0.486667	0.716667	0.686667	0.553333	0.86	0.436667	0.71	0.49	0.75	0.786667	0.6	0.28	0.49	0.326667	0.49	0.4	0.29	0	0.356667	0.306667	0.11	0	0.256667	0.206667
chr15|81446669|81447672|L1-3_SSc:L1:LINE|217|-	0.93	1.12667	1.17	0.73	1.32667	1.60667	1.23667	1.59667	1.38667	1.79667	0.74	1.19333	1.00333	1.14	0.55	0.336667	1.39	1.04	1.87333	1.14333	1.85333	1.85	1.27333	1.91	2.03333	1.41333	1.27
chr15|81453258|81453476|PRE1f:tRNA:SINE|156|-	0.553333	0.583333	0.273333	0.523333	0.573333	0.413333	0.716667	0.61	0.293333	0.503333	0.493333	0.663333	0.56	0.513333	0.346667	0	0.636667	0.393333	0.953333	0.406667	0	0.65	0.57	1.08333	0.756667	0.396667	0.396667
chr15|81464876|81465086|MLT1I:ERVL-MaLR:LTR|300|-	0.586667	0.456667	0.213333	0.36	0.293333	0.23	0.233333	0.273333	0.236667	0.316667	0.356667	0.353333	0.313333	0.226667	0.2	0.166667	0.306667	0.53	1.21	0.473333	0.246667	0.516667	0.31	0.603333	0.51	0.296667	0.25
chr15|81479021|81479369|MLT1A:ERVL-MaLR:LTR|227|-	0.503333	0.396667	0.416667	0.553333	0.64	0.626667	0.366667	0.45	0.396667	0.643333	0.49	0.573333	0.63	0.566667	0.27	0.203333	0.483333	0.4	1.03333	0.546667	0.523333	0.723333	0.28	0.72	0.866667	0.416667	0.296667
chr15|81480429|81480660|MIRb:MIR:SINE|320|-	0.71	0.916667	0.58	0.433333	0.576667	0.7	0.64	0.646667	0.743333	0.52	0.27	0.3	0.553333	0.586667	0.306667	0.226667	0.51	0.683333	1.16333	0.873333	0.503333	0.89	0.466667	0.82	0.88	0.7	0.66
chr15|81679152|81679281|MIR3:MIR:SINE|298|+	0	0	0	0	0	0	0	0.156667	0.206667	0.506667	0.66	0.85	1.26	1.77	1.09	0.313333	1.54	1.94333	1.37333	1.19	0.7	0.53	0.823333	0.34	1.44333	0.426667	0.55
chr15|81680418|81680655|Charlie8:hAT-Charlie:DNA|262|+	0	0	0	0	0	0	0	0	0	0.313333	0.413333	1.14333	1.12	1.26	0.71	0.203333	1.05667	1.25333	1.63	0.74	0.43	0.346667	0.636667	0.21	0.453333	0.236667	0
chr15|81680922|81681169|L1MB7:L1:LINE|233|+	0	0	0	0	0	0	0	0	0.2	0.226667	0.3	1.11	0.97	1.24667	0.656667	0.193333	1.08667	1.28333	0.996667	1.04333	0.58	0.393333	0.576667	0.253333	0.656667	0.433333	0.516667
chr15|81717661|81717895|PRE1f:tRNA:SINE|124|-	0	0.243333	0.216667	0	0.333333	0.403333	0	0.34	0.333333	0.363333	0.246667	0.293333	0.27	0.276667	0.286667	0.586667	0.296667	0.45	0.59	0.483333	0.533333	0.653333	0.9	0.743333	1.18667	1.32667	0.833333
chr15|81718365|81718559|PRE1d2:tRNA:SINE|139|-	0.266667	0	0.226667	0.423333	0.55	0.41	0.286667	0.456667	0.343333	0.396667	0	0.48	0.28	0.276667	0.233333	0.236667	0.583333	0.823333	0.67	0.756667	0.336667	0.663333	0.666667	0.59	1.57667	0.83	1.02
chr15|81718930|81719171|Pre0_SS:tRNA:SINE|150|-	0	0.37	0.276667	0.273333	0.46	0.326667	0.32	0.386667	0.35	0.413333	0.323333	0.236667	0.246667	0.396667	0.413333	0.723333	0.55	0.876667	0.743333	1.11667	0.613333	0.5	1.29	0.873333	1.55333	1.40667	1.62333
chr15|81719956|81720332|L2:L2:LINE|317|-	0.28	0.253333	0.296667	0.27	0.356667	0.48	0.396667	0.39	0.316667	0.446667	0.163333	0.653333	0.25	0.406667	0.356667	0.373333	0.663333	0.776667	0.426667	1.26333	0.616667	0.923333	0.766667	1.08	1.36667	1.45	1.4
chr15|81720767|81721149|L2:L2:LINE|283|-	0.17	0.186667	0.216667	0	0.306667	0.413333	0.41	0.276667	0.226667	0.473333	0.183333	0.593333	0.24	0.3	0.186667	0.476667	0.546667	0.656667	0.44	0.823333	0.57	0.763333	0.856667	0.766667	0.94	1.11	1.28333
chr15|81721136|81721399|L2a:L2:LINE|284|-	0.216667	0.293333	0.313333	0.383333	0.293333	0.273333	0.403333	0.423333	0.406667	0.59	0.333333	0.523333	0.343333	0.48	0.406667	0.473333	0.553333	0.936667	0.733333	0.99	0.686667	0.773333	0.7	1.06333	1.45	1.47	1.16333
chr15|81942888|81943001|MER5A1:hAT-Charlie:DNA|296|+	1.48333	1.04	2.27	1.86667	1.67	1.16	0.956667	1.36667	0.88	1.15667	0.373333	1.37333	1.46	1.07667	0.643333	1.15667	1.08667	0.93	0.696667	0.643333	0.52	0.426667	0	0	0.67	0.5	0.383333
chr15|81943228|81943356|MIR:MIR:SINE|195|+	2.49	1.93	2.7	1.77667	2.63667	1.73	1.27333	1.58333	1.38667	2.46667	0.67	1.34	1.12333	1.42667	1.11667	0.8	1.42	1.09667	0.743333	0.78	0.643333	0.49	0.706667	0.42	0.356667	0.57	0.626667
chr15|82972034|82972226|PRE1e:tRNA:SINE|224|+	0.693333	1.05667	0.516667	0.92	0.926667	0.93	0.62	0.993333	0.703333	1.03	0.53	1.47333	1.28667	1.51667	1.13333	1.53333	1.24333	1.24	1.5	0.826667	0.493333	1.35	0.84	0.623333	1.38333	1.36667	0.806667
chr15|82973025|82973468|L2:L2:LINE|271|+	0.763333	0.696667	1.04667	1.06667	0.956667	1.09667	0.786667	0.84	0.67	1.16	0.35	1.41333	1.08333	1.13	1.07333	1.31333	1.03667	0.99	1.14	0.63	0.733333	1.38	0.526667	0.966667	1.15333	0.783333	0.626667
chr15|84212353|84212462|MIR:MIR:SINE|147|+	0.406667	0.746667	0.966667	0.73	0.713333	0.706667	0.726667	0.556667	0.673333	0.74	0.443333	0.91	1.06333	0.71	0.826667	0.436667	0.28	0.54	0.533333	0.663333	0.29	0.806667	0.473333	0.44	0.586667	0.383333	0.4
chr15|84251390|84251585|HAL1_SS:L1:LINE|174|-	0.783333	0.93	1.51	0.96	2.84333	1.39	1.41333	1.14667	0.98	2	0.483333	1.31333	1.46333	1.27333	1.69333	5.5	5.69333	3.71333	1.92	3.96667	4.1	3.53333	5.43667	4.98	4.90667	6.79333	4.23667
chr15|84257037|84257163|MIR3:MIR:SINE|298|-	0.873333	1.13333	1.62333	1.28	1.79333	1.46667	1.35333	1.29333	0.776667	1.72333	0.49	1.56667	1.50667	1.73333	2.57333	4.92333	3.72667	3.12	2.52667	2.79667	3.25667	3.30667	4.54667	4.44333	3.12333	6.01	5.01
chr15|84259459|84259671|PRE1e:tRNA:SINE|127|-	1.28333	0.83	1.33	0.85	1.96333	1.22	1.90667	1.01667	0.746667	1.72333	0.59	1.41	1.53667	1.51333	2.01	4.84333	4.29	3.73667	2.59333	3.78333	3.28	2.98	3.79667	3.76	2.76	4.27333	3.99333
chr15|84278795|84279067|Pre0_SS:tRNA:SINE|100|-	2.93	2.54667	2.36	2.35333	2.86	3.05667	2.08	2.65	2.56667	3.16	2.51333	4.15667	3.71	4.53	4.57333	6.27333	7.54667	6.62333	3.51333	5.18667	5.68333	4.48	7.07667	6.58333	5.39333	7.59	5.85333
chr15|84308906|84309132|L1MA9:L1:LINE|217|-	0.74	1.25333	1.06667	0.756667	2.33	0.923333	1.16667	0.976667	0.746667	2.79	0.72	1.62667	1.21	1.39	1.44333	4.12	4.37	4.54667	1.68667	3.39333	3.77333	3.01	4.30667	3.72667	4.57667	4.45667	5.69667
chr15|84311456|84311559|MER20B:hAT-Charlie:DNA|232|-	0.88	1.33	1.72333	1.27	2.87	1.03667	1.69	1.34667	1.2	2.76	1.1	2.07	1.86333	2.81	3.57667	5.47667	7.57667	5.59667	2.4	3.95	4.78333	3.86	5.49333	5.19667	5.05333	5.23333	6
chr15|84322850|84322960|MIR3:MIR:SINE|278|-	0.513333	0.94	0.76	0.656667	1.34333	0.766667	0.913333	0.816667	0.55	1.71667	0.723333	1.72333	1.11	1.17	1.67333	3.80667	3.48	3.24333	1.39	2.83667	3.31667	2.49	4.33667	3.38333	3.17667	3.72333	3.23333
chr15|84328143|84328587|L3b:CR1:LINE|354|-	1.69333	1.38333	1.16667	1.38	2.70333	1.66	2.23	2.10667	1.75	3.67667	1.95	4.72	3.37333	4.62	4.73333	7.84667	7.83333	7.59667	4.05	4.87333	5.70667	5.47	6.05333	7.54667	7.91333	6.88333	5.05
chr15|84338788|84338935|MIRb:MIR:SINE|336|-	0.393333	0	0	0	0	0	0.253333	0	0.346667	0.81	0	0.323333	0	0.8	0.943333	1.7	1.04	1.53667	0.683333	1.30333	1.41667	1.29333	1.36333	2.15333	2.11333	1.99667	1.56
chr15|84339162|84339304|L1MB4:L1:LINE|128|-	0.713333	0.533333	0.35	0.43	1.15667	0.54	0.64	0.44	0.486667	1.18	0.41	1.28667	1.09333	1.52333	1.37333	3.17333	2.99667	2.79667	1.24333	2.45333	2.53333	1.79667	3.29	2.68333	3.68	4.41333	2.54
chr15|84343522|84343653|SINE1_SS:tRNA:SINE|99|-	2.42333	1.78	1.02	1.49	1.7	1.47	1.6	1.36333	1.23667	2.62667	1.65667	4.54333	2.96333	3.40667	2.87333	6.36	5.01667	6.39667	3.10667	4.4	3.88333	4.62333	3.67	4.72333	5.19333	6.01333	3.26333
chr15|84343964|84344106|MIRb:MIR:SINE|369|-	2.91	1.49	0.93	1.51	1.99	1.55333	1.47333	1.49667	1.61667	3.81667	1.78333	3.88667	2.60333	3.57333	3.33667	7.74333	5.45333	6.61333	2.42333	4.02333	4.67	4.39667	4.54667	6.31667	5.14333	6.45667	3.46667
chr15|84345831|84345949|SINE1C_SS:tRNA:SINE|121|-	2.89	1.26667	0.59	0.986667	1.59333	1.08667	0.78	1.14	1.22667	1.71667	1.19	1.77333	1.20333	1.97	1.80667	4.66667	3.02667	3.13667	1.21	2.41	2.9	1.96	2.45333	2.45667	3.72	3.75	2.92667
chr15|84348705|84348953|Pre0_SS:tRNA:SINE|234|-	3.05	1.43333	1.1	1.28333	1.97	1.37667	0.986667	1.43667	1.90667	2.37667	1.16	3.63333	2.62333	2.91	1.91	4.40333	4.89333	4.85667	2.97333	3.03667	3.74333	2.49	2.09333	3.59	4.17333	5.50667	2.46667
chr15|84357714|84357961|Pre0_SS:tRNA:SINE|178|-	1.00667	0.706667	0.49	0.5	0.753333	0.6	0.556667	0.756667	0.64	0.91	0.743333	1.49333	1.21	1.69	0.906667	2.33667	2.12333	2.09667	1.36667	1.61333	1.66667	1.17333	1.79333	1.75333	1.71667	1.37667	1.32667
chr15|84358863|84358992|SINE1A_SS:tRNA:SINE|180|-	2.59	1.87667	1.20667	1.00333	2.12	1.24	1.47	1.54333	1.93667	2.21333	1.92333	5.09333	2.74	3.66333	3.57333	8.15333	6.16	7.57667	4.78667	4.62	3.39667	3.45333	4.48333	5.86	5.01333	5.22	3.65667
chr15|84365500|84365610|CHR-1:tRNA:SINE|159|-	2.02	1.54	1.04333	1.42667	1.46667	1.04	1.20667	1.19	1.38667	2.18667	1.83333	2.97667	2.27	2.43	4.12667	7.19667	4.19333	5.85	3.22333	4.11667	3.41	4.12667	3.23	5.57667	5.99	4.73333	4.07
chr15|84369058|84369199|MIRc:MIR:SINE|283|-	2.94333	2.11	1.13	1.30667	2.34333	1.75	1.65333	1.71667	1.70667	3.63333	2.02	8.01	3.64333	5.06333	4.55	8.50333	7.72667	8.76	3.35333	5.55333	5.24	5.03667	5.24	9.01	6.54667	6.84667	5.85333
chr15|84378800|84378910|SINE1B_SS:tRNA:SINE|109|-	6.87667	4.09	2.70333	2.69	4.25333	3.09	3.53667	4.15333	4.27667	6.37	3.69	10.3967	7.61667	10.3967	9.56333	15.31	13.7733	16.32	7.23	8.99667	9.44	10.8133	9.82667	12.8167	13.2033	11.5833	8.96667
chr15|84382289|84382544|Pre0_SS:tRNA:SINE|145|-	3.25333	2.61333	1.79333	2.03333	2.66667	1.96667	2.22	2.55333	2.47667	4.16333	2.79	5.17667	4.76	6.01	5.54	7.87	7.26333	9.25667	5.55333	6.25	6.44667	5.39667	6.32667	8.31333	6.47	7.03667	5.51
chr15|84385851|84386096|MER63D:hAT-Blackjack:DNA|195|-	2.18	1.67	1.45	1.46667	1.23667	1.48333	1.99	1.86333	1.43667	2.68667	1.44	3.88	2.72	3.03	3.9	5.59333	3.63	4.52	2.36	3.81667	3.93667	4.81667	3.79333	5.21333	4.02	5.4	3.66
chr15|84386096|84386352|Pre0_SS:tRNA:SINE|164|-	2.95333	1.46667	1.54333	1.27333	2.26333	1.92333	1.60333	2.37667	1.87667	2.95333	1.77667	4.71667	3.54667	4.10333	4.37333	4.57667	4.05667	5.55	2.58333	3.64667	3.82	3.64	3.47667	4.96333	4.34	4.52667	3.60333
chr15|84386352|84386456|MER63D:hAT-Blackjack:DNA|195|-	3.58333	1.9	1.47667	1.42667	1.95	1.92667	1.94	2.50667	1.87333	2.79	1.37667	3.54667	3.72333	4.97667	4.01667	3.75	4.02333	5.13	2.35333	2.83	2.78	3.02667	2.67333	4.70667	2.72	3.65667	3.94
chr15|84386625|84386869|Pre0_SS:tRNA:SINE|238|-	4.44667	3.03667	1.73667	1.90667	2.61	2.24333	3.12333	3.29667	2.90667	4.24333	2.30333	4.72667	4.8	6.40333	4.89667	5.37667	5.79	7.39667	3.76	4.63	5.06	4.62667	4.98	6.09667	5.06	7.29	6.02667
chr15|84389979|84390238|Pre0_SS:tRNA:SINE|255|-	0.686667	0.643333	0.386667	0.7	1.00333	0.443333	1.08	0.713333	0.503333	1.14	0.663333	1.08667	1.13	1.52	1.45	3.41	2.19333	2.39	1.04	1.84667	2.63333	2.78	3.12	3.1	3.55333	3.51	3.46333
chr15|84390290|84390606|L1-2_SSc:L1:LINE|105|-	0.81	0.893333	0.72	0.376667	0.91	0.833333	0.793333	0.746667	0.763333	1.29667	0.526667	1.26667	1.58	2.18667	1.19	3.14667	2.21667	1.95	0.603333	2.07667	2.08667	1.90333	2.35333	2.9	2.23	2.64	2.47667
chr15|84390919|84391155|Pre0_SS:tRNA:SINE|231|-	1.32	1.72667	1.28	0.903333	1.88333	1.13333	2.01	1.3	0.846667	1.94333	0.85	2.14667	2.12333	3.62667	2.21	5.14	4.76333	4.88667	2.05	2.47	3.76	3.72333	3.97667	3.84333	3.74667	4.22	3.59
chr15|84392475|84392659|PRE1f:tRNA:SINE|114|-	1.22333	1.34667	1.33	1.28667	2.04	1.40667	1.91333	1.80667	1.68667	3.08333	1.17667	3.53333	3.02	3.4	3.4	5.27	4.14	5.11	2.49667	4.57667	4.85667	3.49667	5.07333	5.07333	4.26	5.29333	3.73667
chr15|84397668|84397926|Pre0_SS:tRNA:SINE|139|-	0.71	1.11	1.13333	0.87	1.88667	1.11333	1.92333	1.57333	0.673333	3.10667	0.856667	2.64	2.52667	4.34333	2.86333	5.55667	6.07333	6.45	2.67333	4.19	4.44	3.88333	5.18333	6.53	4.48333	5.06667	4.82
chr15|84406719|84406851|SINE1C_SS:tRNA:SINE|159|-	0.63	0.65	0.596667	0.996667	1.28333	0.92	1.57333	0.866667	1.06667	2.06667	1.02667	1.58	2.00667	1.98	3.03	5.81	6.07	6.42333	3.76667	3.32333	4.96667	4.83667	6.60667	3.60333	5.19667	6.61333	6.60667
chr15|84437143|84437395|Pre0_SS:tRNA:SINE|230|-	2.71333	2.35333	1.42667	1.74	2.69667	2.16667	2.16667	2.54667	2.05333	3.97	3.31	5.84667	3.74667	6.16667	5.67	10.1033	6.82	7.74667	7.77667	6.85667	5.64333	6.37333	5.14667	8.45333	6.39	6.91	5.30333
chr15|84449101|84449236|OldhAT1:hAT-Ac:DNA|288|-	5.91667	4.34333	3.01	2.82333	4.94333	4.48	3.83333	4.73	5.21	6.34333	2.98333	7.96667	9.42667	10.04	6.25667	8.71667	10.3233	13.4433	10.1067	8.01333	10.15	6.70667	8.66667	9.79667	8.72667	10.0733	7.66333
chr15|84454434|84454577|MIRb:MIR:SINE|203|-	2.57667	2.57333	2.25667	1.60667	2.86	2.54333	2.12333	2.67333	2.62333	2.50667	1.06667	4.06667	3.46667	4.55667	2.41	4.30333	4.7	3.68333	6.07	4.19333	3.91	3.81667	4.22333	6.12333	3.07333	3.40667	2.77333
chr15|84455227|84455366|MIRb:MIR:SINE|312|-	2.77333	2.12	2.26	1.94667	2.98667	3.00667	2.28	2.93333	2.36333	3.94667	1.80333	4.38	4.20333	6.41	4.07333	7.44	4.35667	7.66667	7.15667	4.48667	6.34	5.81667	3.62333	6.94667	3.72	4.33333	3.93
chr15|84456966|84457230|Pre0_SS:tRNA:SINE|54|-	0.33	0.256667	0.183333	0.286667	0.503333	0.236667	0.213333	0.36	0.266667	0.68	0.223333	0.433333	0.18	0.94	0.943333	1.20333	1.22	1.24333	1.61667	0.396667	0.936667	0.6	0.62	0.383333	0.413333	0.17	1.24667
chr15|84458725|84458883|MIRc:MIR:SINE|326|-	0.726667	0.8	0.903333	0.543333	0.946667	0.646667	0.84	1.07	0.756667	1.67	0.496667	1.9	1.41333	1.99	1.15333	3.79333	2.63	4.39333	3.65	1.62667	2.29333	1.94	2.12667	2.94333	1.48333	2.90333	2.19667
chr15|84459041|84459273|PRE1d:tRNA:SINE|159|-	0.993333	1.17333	0.886667	1.09	1.3	1.27667	1.35	1.53	1.54	2.23	1.13333	1.84667	1.84	2.44	1.08	3.95333	4.39333	5.94667	5.31333	2.29667	3.05	2.68333	2.44667	2.95	2.01667	3.31333	2.33
chr15|84460287|84460703|L1MB8:L1:LINE|252|-	37.8467	36.1467	30.7333	32.8933	40.3733	45.9667	33.41	39.7167	45.23	44.8733	35.1933	67.6	81.6633	82.9033	70.84	112.673	171.043	158.97	170.987	123.923	129.693	113.667	124.8	124.273	166.153	135.897	108.607
chr15|84462564|84462802|L1-3_SSc:L1:LINE|182|-	0.873333	1.19	0.803333	1.01333	1.99	1.10333	1.61333	1.45667	1.14333	2.47	0.986667	2.67667	1.26667	2.83333	2.25333	4.74667	4.77333	5.7	4.60667	2.20333	4.08	4.15	5.38333	2.72	2.76667	4.53	4.36333
chr15|84462894|84463153|Pre0_SS:tRNA:SINE|50|-	0.536667	0.64	0.386667	0.523333	1.11333	0.51	1.26	0.633333	0.666667	1.24667	0.533333	1.36333	0.976667	1.68333	1.95	2.94333	3.16	3.10667	4.07333	1.36667	2.92667	2.25667	2.26	1.02667	1.81	2.10333	2.39667
chr15|84463435|84463665|L1-3_SSc:L1:LINE|86|-	1.58333	1.61667	2.1	1.46667	3.28333	1.80667	1.97333	2.5	1.98333	4.26333	1.24667	5.48333	4.26	4.11333	3.83	7.82667	8.37667	8.13333	6.89333	4.8	6.41667	5.76667	4.87667	4.85	4.56333	6.48667	5.4
chr15|84465166|84465520|L2d2:L2:LINE|338|-	1.12333	1.67333	1.68	1.47	2.8	1.83	2.36333	2.28667	1.75	3.64	1.48333	6.29333	3.77667	3.23333	4.04	9.13	8.51333	7.89	6.04333	5.13667	5.37333	6.76667	5.33333	5.34333	4.64	6.12	5.05333
chr15|84476121|84476358|Pre0_SS:tRNA:SINE|216|-	2.97667	2.58	2.95	2.40333	3.46333	3.08	2.66667	3.27667	3.06	4.16	1.56667	6.51667	4.83	5.62	6.96667	4.36667	4.44333	5.68667	5.07333	4.48667	4.90333	3.21	3.16	4.42	3.15667	3.71333	3.79333
chr15|84477980|84478229|Pre0_SS:tRNA:SINE|117|-	1.22667	1.83333	1.96667	1.57333	2.07	2.34333	1.50667	2.12	1.81	2.74	1.29333	3.27667	3.09	3.66	5.32333	5.38	5.16667	6.22333	6.32667	3.71667	5.38	3.04333	3.87333	4.97333	2.88	5.40333	3.59667
chr15|84478522|84478607|MIRb:MIR:SINE|329|-	2.37	2.94667	2.6	1.84333	3.00333	3.21333	1.89	2.87667	2.92	4.87	1.10333	4.70333	4.34333	4.77667	6.8	7.04333	8.29333	7.83667	5.75	3.86667	6.00667	4.85	3.89667	4.67333	5.70333	6.42333	5.32333
chr15|84858570|84858889|MLT1A0:ERVL-MaLR:LTR|170|-	1.03667	0.41	0.236667	0.2	0.453333	0.4	0.643333	0.366667	0.51	0.366667	0.316667	0.77	0.66	0.686667	0.55	0.4	0.51	0.37	0.53	0.166667	0.266667	0.39	0	0.33	0	0	0.233333
chr15|84886725|84886877|MIRb:MIR:SINE|276|-	0.993333	0.533333	0.686667	0.526667	0.66	0.85	0.546667	0.683333	0.69	0.856667	0.576667	1.34	0.906667	0.806667	0.52	0.91	0.61	0.446667	0.793333	0.536667	0.296667	0.72	0	0	0.716667	0.83	0.513333
chr15|84887120|84887298|MIRb:MIR:SINE|308|-	0.753333	0.56	0.27	0.243333	0.516667	0.5	0.526667	0.546667	0.423333	0.736667	0.436667	0.853333	0.576667	0.816667	0.546667	1.05333	0.45	0.226667	0.406667	0.52	0	0.33	0	0.206667	0.483333	0.333333	0.403333
chr15|84888457|84888581|L2b:L2:LINE|313|-	0.763333	0.463333	0.666667	0.686667	0.43	0.593333	0.546667	0.46	0.583333	0.616667	0.45	0.996667	0.71	1.12	0.683333	0.72	0.473333	0.576667	0.483333	0.246667	0	0.54	0	0.23	0.376667	0	0
chr15|86562938|86563196|Pre0_SS:tRNA:SINE|101|+	1.16	1.28667	0.633333	0.823333	1.14667	0.463333	0.53	0.876667	0.713333	1.47667	0.883333	1.17333	1.05667	0.966667	1.28333	0.596667	0.406667	0.66	0.313333	0.306667	0.313333	0.54	0.31	0.763333	0.506667	0.27	0.283333
chr15|86564074|86564330|Pre0_SS:tRNA:SINE|114|+	1.59333	1.67667	1.47333	1.42333	1.31667	0.943333	1.03	1.28333	1.14333	1.75667	0.806667	1.62	2.02	1.59667	1.16333	0.78	0.673333	0.673333	0.58	0.566667	0.47	0.713333	0.276667	0.67	0.766667	0.443333	0.666667
chr15|86570933|86571055|SINE1D_SS:tRNA:SINE|235|+	1.49333	1.52667	1.28667	1.24	1.69	1.59	1.51	1.26333	1.04667	1.91667	0.736667	1.46	1.31333	1.39333	1.12	0.63	0.593333	0.853333	0.37	0.616667	0.49	0.37	0	0.276667	0.31	0.42	0
chr15|86571570|86571823|Pre0_SS:tRNA:SINE|104|+	1.41333	1.36667	0.97	0.926667	1.26	0.963333	1.15333	1.18	0.803333	1.91	0.73	1.53	1.63667	1.21	0.93	0.393333	0.723333	0.706667	0.373333	0.316667	0.393333	0.4	0.2	0.513333	0.43	0.453333	0.273333
chr15|86573376|86573633|LTR89:ERVL?:LTR|279|+	1.5	1.28667	1.34667	1.27333	1.36	1.33333	1.15	1.36333	1.17333	1.96333	0.93	1.32333	1.49667	1.56333	0.933333	0.543333	0.77	0.546667	0.556667	0.626667	0.383333	0.913333	0	0.756667	0.78	0.523333	0.316667
chr15|86813510|86813727|MIRb:MIR:SINE|337|+	1.16	0.296667	0.37	0	0.413333	0.256667	0.273333	0.196667	0.256667	0.273333	0.356667	0.436667	0.4	0.286667	0.26	0	0	0	0	0	0	0	0	0	0	0	0
chr15|86832064|86832182|MamRep1894:hAT:DNA|283|+	0.833333	0.28	0.3	0	0	1.03333	0.326667	0	0.373333	0.383333	0	0.556667	0	0.336667	0.233333	0	0	0	0	0	0	0	0	0	0	0	0
chr15|86834347|86834525|MIRc:MIR:SINE|274|+	2.05333	0.663333	0.363333	0	0.65	0.78	0.73	0.53	0.56	0.82	0.393333	0.953333	0.843333	0.836667	0.71	0	0	0	0	0	0	0	0	0	0	0	0
chr15|86836374|86836896|L1-3_SSc:L1:LINE|167|+	1.55667	0.38	0.383333	0.366667	0.553333	0.506667	0.533333	0.363333	0.45	0.513333	0.286667	0.623333	0.65	0.49	0.31	0	0	0	0	0	0	0	0	0	0	0	0
chr15|86838437|86838698|Tigger19a:TcMar-Tigger:DNA|351|+	1.82333	0.286667	0.373333	0.2	0.46	0.493333	0.246667	0.43	0.42	0.513333	0.306667	1.09	0.623333	0.82	0.303333	0	0	0	0	0	0	0	0	0	0	0	0
chr15|86849124|86849466|MLT1H:ERVL-MaLR:LTR|324|+	1.26	0.26	0.223333	0	0.47	0.276667	0.206667	0.25	0.376667	0.33	0	0.54	0.326667	0.33	0.256667	0	0	0	0	0	0	0	0	0	0	0	0
chr15|86857013|86857368|L2c:L2:LINE|379|+	1.32333	0.226667	0.176667	0.153333	0.39	0.28	0.32	0.423333	0.223333	0.273333	0.25	0.563333	0.643333	0.4	0.173333	0	0	0	0	0	0	0	0	0	0	0	0
chr15|86857815|86857909|MIRb:MIR:SINE|277|+	1.84333	0.243333	0	0	0	0.303333	0.3	0.403333	0	0.193333	0	0.443333	0.363333	0.4	0.356667	0	0	0	0	0	0	0	0	0	0	0	0
[truncated: 4,219 more rows]

## Sheet: Table S2
Table S2: The refined hub TE-TE-gene regulatory network post GWAS signal filtering.
[truncated: 948 more rows]
